# Supplementary material for: Comparative transcriptome analysis of the floral transition in Rosa chinensis ‘Old Blush’ and R. odorata var. gigantea
Source: Sci Rep. 2017 Jul 20;7:6068. doi: 10.1038/s41598-017-05850-8 (PMC5519770; doi:10.1038/s41598-017-05850-8)
Supplement: Supplementary file 2 — Supplementary Table S1 [file 41598_2017_5850_MOESM2_ESM.xlsx]

## Sheet: VM-GIG vs. TM-GIG
Table S1 The list of DEGs in the VM-GIG vs. TM-GIG comparison.
GeneID	VM-GIG_count	TM-GIG_count	VM-GIG-1_rpkm	VM-GIG-2_rpkm	VM-GIG-3_rpkm	TM-GIG-1_rpkm	TM-GIG-2_rpkm	TM-GIG-3_rpkm	VM-GIG_rpkm	TM-GIG_rpkm	log2 Ratio(TM-GIG/VM-GIG)	Pvalue	FDR	Description	Pathway
Unigene0000012	996.667	4104.67	5.8379	7.6257	6.6063	28.9282	15.3074	21.3386	6.68997	21.8581	1.70809	1.19e-08	3.01e-07	PREDICTED: protein CLP1 homolog [Fragaria vesca subsp. vesca]	-
Unigene0000020	20.6667	1.66667	0.4609	0.4677	0.252	0	0.0705	0	0.393533	0.0235	-4.06575	0.000462285	0.00493523	PREDICTED: alanine--glyoxylate aminotransferase 2 homolog 1, mitochondrial [Cicer arietinum]	ko00270//Cysteine and methionine metabolism//Amino acid metabolism//Metabolism;ko00250//Alanine, aspartate and glutamate metabolism//Amino acid metabolism//Metabolism;ko00260//Glycine, serine and threonine metabolism//Amino acid metabolism//Metabolism;ko00280//Valine, leucine and isoleucine degradation//Amino acid metabolism//Metabolism
Unigene0000022	1651	4679	11.2722	9.1759	10.2462	32.0589	13.8964	23.1205	10.2314	23.0253	1.17021	0.000151957	0.0018426	GDP-fucose O-fucosyltransferase-like protein [Medicago truncatula]	-
Unigene0000023	46.3333	242.667	0.7087	1.1378	1.3504	5.1085	3.9248	4.6359	1.06563	4.5564	2.09618	9.88e-06	0.000155141	PREDICTED: dirigent protein 22-like [Fragaria vesca subsp. vesca]	-
Unigene0000033	870	392.333	8.1436	8.6063	8.1803	3.3305	2.7101	2.8331	8.31007	2.9579	-1.49029	1.13e-06	2.12e-05	TPA: alpha tubulin [Zea mays]	ko04145//Phagosome//Transport and catabolism//Cellular Processes
Unigene0000046	0	191	0	0	0	4.4523	4.7739	4.6641	0.001	4.6301	12.1768	5.05e-22	4.64e-20	PREDICTED: trafficking protein particle complex subunit 5-like isoform X2 [Tarenaya hassleriana]	-
Unigene0000058	779.667	467	6.4292	6.0153	9.3821	3.233	3.6184	3.7864	7.27553	3.54593	-1.03689	0.00143679	0.0132504	PREDICTED: laccase-14-like [Jatropha curcas]	-
Unigene0000082	32.6667	192	0.4929	0.3879	0.2922	0.7024	3.2444	1.2636	0.391	1.7368	2.15119	0.000609218	0.00628795	PREDICTED: actin-related protein 2/3 complex subunit 4 [Fragaria vesca subsp. vesca]	ko04144//Endocytosis//Transport and catabolism//Cellular Processes
Unigene0000097	42	215.667	0.771	0.7332	0.323	1.738	3.9067	1.3114	0.609067	2.3187	1.92864	0.000904621	0.00886291	PREDICTED: metal tolerance protein 10 [Fragaria vesca subsp. vesca]	-
Unigene0000100	0.666667	470	0.0156	0	0.011	1.2743	11.7916	1.7702	0.00886667	4.94537	9.12347	3.47e-15	1.84e-13	--	-
Unigene0000101	34.6667	0	0.8354	0.644	0.7477	0	0	0	0.742367	0.001	-9.53599	2.02e-09	5.67e-08	PREDICTED: uncharacterized aarF domain-containing protein kinase At1g71810, chloroplastic [Fragaria vesca subsp. vesca]	-
Unigene0000112	0	42	0	0	0	0.4182	0.4739	0.5568	0.001	0.482967	8.91578	3.2e-09	8.82e-08	PREDICTED: cyclic nucleotide-gated ion channel 1-like isoform X1 [Fragaria vesca subsp. vesca]	-
Unigene0000123	598.667	2402.67	7.1641	15.0521	14.5131	59.462	19.1837	41.5544	12.2431	40.0667	1.71043	4.69e-05	0.000636901	PREDICTED: zinc finger AN1 domain-containing stress-associated protein 12 [Fragaria vesca subsp. vesca]	-
Unigene0000145	2	113.667	0.0515	0.1501	0.0729	5.141	3.3979	3.5965	0.0915	4.04513	5.46627	2.63e-12	1.03e-10	--	-
Unigene0000153	52.3333	0	2.2532	2.3512	2.9501	0	0	0	2.51817	0.001	-11.2982	6.18e-12	2.32e-10	PREDICTED: von Willebrand factor A domain-containing protein DDB_G0286969 [Fragaria vesca subsp. vesca]	-
Unigene0000157	2685.67	1940.33	23.9518	28.0716	27.0964	15.9471	15.179	14.1747	26.3733	15.1003	-0.804502	0.00131441	0.0122786	Proteasome inhibitor-related [Theobroma cacao]	-
Unigene0000164	7	69.6667	0.0228	0.0443	0.2907	1.6263	0.6603	1.0207	0.119267	1.10243	3.20843	0.000305126	0.00341372	--	-
Unigene0000165	8.33333	0	1.106	0.161	0.0783	0	0	0	0.448433	0.001	-8.80875	0.00281921	0.0236072	--	-
Unigene0000170	9.33333	0.666667	0.5271	0.4186	0.2713	0.0683	0	0	0.405667	0.0227667	-4.1553	0.0049781	0.0381791	PREDICTED: calcium-transporting ATPase 9, plasma membrane-type [Fragaria vesca subsp. vesca]	-
Unigene0000174	55.6667	0	1.0603	1.5193	1.1256	0	0	0	1.23507	0.001	-10.2704	1.78e-12	7.12e-11	PREDICTED: asparagine synthetase [glutamine-hydrolyzing] 2 [Fragaria vesca subsp. vesca]	ko00250//Alanine, aspartate and glutamate metabolism//Amino acid metabolism//Metabolism
Unigene0000229	117.667	3	1.3202	1.0515	1.118	0.0161	0.0456	0.0076	1.16323	0.0231	-5.6541	1.39e-14	6.93e-13	LINE-type retrotransposon LIb DNA [Ipomoea batatas]	-
Unigene0000232	17	2.66667	0.6407	0.311	0.6046	0.0507	0.0719	0.0724	0.518767	0.065	-2.99657	0.00237564	0.0204434	DUF1685 family protein [Medicago truncatula]	-
Unigene0000243	665.667	1957.33	13.5648	10.329	11.5691	24.7152	30.2631	26.817	11.821	27.2651	1.20571	2.52e-05	0.000362391	PREDICTED: ribosome biogenesis regulatory protein homolog [Fragaria vesca subsp. vesca]	-
Unigene0000248	38.6667	11.3333	0.6553	0.7379	1.1502	0.2428	0.194	0.1776	0.8478	0.2048	-2.04951	0.00339489	0.0276764	PREDICTED: beta-amyrin 28-oxidase-like [Fragaria vesca subsp. vesca]	-
Unigene0000249	0	72.6667	0	0	0	3.4497	3.9188	3.9465	0.001	3.77167	11.881	5.97e-13	2.51e-11	PREDICTED: ubiquitin-like-specific protease 1-like [Citrus sinensis]	-
Unigene0000272	0	128.333	0	0	0	0.726	1.3329	0.9204	0.001	0.9931	9.9558	3.38e-17	2.08e-15	PREDICTED: protease Do-like 1, chloroplastic [Fragaria vesca subsp. vesca]	-
Unigene0000283	198.333	518.667	8.1208	11.9842	8.6209	25.9231	16.17	16.9163	9.5753	19.6698	1.03859	0.00661559	0.0483721	PREDICTED: tRNA wybutosine-synthesizing protein 4 [Fragaria vesca subsp. vesca]	-
Unigene0000293	4833.33	2160.67	45.4515	40.297	39.4981	14.475	15.1049	14.271	41.7489	14.617	-1.51409	9.74e-11	3.2e-09	PREDICTED: DNA topoisomerase 2 [Fragaria vesca subsp. vesca]	-
Unigene0000312	9	3093.33	0.0519	0.0116	0.0311	6.5174	10.7757	8.0645	0.0315333	8.45253	8.06636	3.63e-62	3.46e-59	PREDICTED: probable disease resistance protein At5g66900 [Prunus mume]	-
Unigene0000319	26.3333	144	1.2314	0.8196	0.498	3.1088	5.0657	2.2409	0.849667	3.4718	2.03071	0.000505122	0.00533089	BnaA06g38620D [Brassica napus]	ko00190//Oxidative phosphorylation//Energy metabolism//Metabolism
Unigene0000322	0	89	0	0	0	0.1315	1.8879	0.2001	0.001	0.739833	9.53106	5.26e-08	1.22e-06	--	-
Unigene0000333	1704.33	4077	20.6515	24.5688	25.4017	47.4563	39.9719	47.2943	23.5407	44.9075	0.931801	0.000185247	0.0021954	PREDICTED: RPII140-upstream gene protein [Malus domestica]	-
Unigene0000342	627.333	296.667	6.9737	4.0635	4.8609	1.4198	2.6941	1.7136	5.29937	1.9425	-1.44791	0.000156536	0.00189068	PREDICTED: intracellular protein transport protein USO1 [Jatropha curcas]	-
Unigene0000345	10	0.333333	1.0029	0.5727	0.1253	0	0	0.04	0.566967	0.0133333	-5.41015	0.00240659	0.020666	--	-
Unigene0000346	67	24	0.7371	0.5366	0.629	0.2085	0.248	0.0808	0.634233	0.1791	-1.82425	0.0035216	0.0285826	PREDICTED: (-)-alpha-pinene synthase-like [Fragaria vesca subsp. vesca]	-
Unigene0000347	2709.33	1611.33	23.9388	36.8552	35.1471	15.65	14.5828	15.3927	31.9804	15.2085	-1.07231	8.48e-05	0.00108585	--	-
Unigene0000349	2	188.333	0.0229	0.0222	0.0647	3.2923	2.4315	3.1771	0.0366	2.96697	6.341	9.72e-18	6.27e-16	PREDICTED: F-box protein CPR30-like [Fragaria vesca subsp. vesca]	-
Unigene0000357	8	52.6667	0.5454	0.6177	0.7077	3.3035	4.1589	2.4021	0.6236	3.28817	2.39859	0.000657776	0.00671943	Auxin-independent growth protein [Medicago truncatula]	-
Unigene0000364	34.6667	179.667	0.9126	0.6275	0.296	1.3277	3.9655	1.6876	0.612033	2.32693	1.92675	0.00167649	0.0151475	PREDICTED: transcriptional corepressor LEUNIG [Prunus mume]	-
Unigene0000365	300.667	14.6667	2.2653	2.7968	3.3777	0.1097	0.0814	0.1416	2.81327	0.1109	-4.66492	3.14e-19	2.36e-17	PREDICTED: uncharacterized protein LOC103342209 [Prunus mume]	-
Unigene0000380	226	44	4.7283	5.2996	4.4848	0.3126	1.0167	0.8587	4.83757	0.729333	-2.72963	2.02e-07	4.31e-06	PREDICTED: HMG1/2-like protein isoform X1 [Fragaria vesca subsp. vesca]	-
Unigene0000407	69.3333	378.333	1.0896	0.4749	0.5193	2.3926	3.8973	2.3504	0.6946	2.8801	2.05186	2.13e-05	0.000310685	PREDICTED: 2-alkenal reductase (NADP(+)-dependent)-like [Malus domestica]	-
Unigene0000408	774.667	1791	3.7783	3.7139	4.4201	7.4825	7.073	7.4582	3.97077	7.3379	0.88595	0.00138656	0.0128534	PREDICTED: uncharacterized mitochondrial protein ymf11 [Fragaria vesca subsp. vesca]	-
Unigene0000412	174	76	6.1705	5.8603	3.6825	1.2122	1.7953	2.1922	5.23777	1.73323	-1.59549	0.000825807	0.00818749	PREDICTED: ABC transporter C family member 3-like [Fragaria vesca subsp. vesca]	-
Unigene0000432	32.6667	7	2.7362	3.1479	2.7971	0.7943	0.4091	0.2747	2.89373	0.4927	-2.55415	0.000815483	0.00809588	PREDICTED: 116 kDa U5 small nuclear ribonucleoprotein component-like [Prunus mume]	ko03040//Spliceosome//Transcription//Genetic Information Processing
Unigene0000434	0.666667	130.333	0	0	0.0307	1.9504	1.5931	2.2962	0.0102333	1.94657	7.57151	6.27e-16	3.51e-14	non-ltr retroelement reverse transcriptase [Rosa rugosa]	-
Unigene0000443	4	83.6667	0.077	0.1495	0.4906	3.4027	4.7156	5.1142	0.239033	4.41083	4.20577	1.11e-07	2.47e-06	PREDICTED: importin subunit beta-3-like [Fragaria vesca subsp. vesca]	-
Unigene0000444	136.667	2597.67	2.2146	0.6193	0.6256	9.7737	29.1015	9.5221	1.15317	16.1324	3.80629	1.08e-10	3.55e-09	PREDICTED: malate dehydrogenase, mitochondrial-like [Pyrus x bretschneideri]	ko01200//Carbon metabolism//Global and Overview//Metabolism;ko00620//Pyruvate metabolism//Carbohydrate metabolism//Metabolism;ko00270//Cysteine and methionine metabolism//Amino acid metabolism//Metabolism;ko00710//Carbon fixation in photosynthetic organisms//Energy metabolism//Metabolism;ko00630//Glyoxylate and dicarboxylate metabolism//Carbohydrate metabolism//Metabolism;ko00020//Citrate cycle (…
Unigene0000453	65	1.33333	0.871	0.9582	0.6883	0.0103	0	0.0295	0.839167	0.0132667	-5.98308	2.9e-11	1.02e-09	--	-
Unigene0000454	0	17.3333	0	0	0	0.1854	1.2605	0.3879	0.001	0.611267	9.25566	0.000160118	0.00192899	--	-
Unigene0000464	0	27	0	0	0	0.7722	1.193	0.7676	0.001	0.910933	9.8312	5.88e-07	1.16e-05	--	-
Unigene0000469	366	881.333	3.7484	3.0962	2.9835	5.2407	7.7779	5.3825	3.27603	6.1337	0.904808	0.00563743	0.0422763	PREDICTED: uncharacterized protein LOC101298433 [Fragaria vesca subsp. vesca]	-
Unigene0000473	32.6667	6.33333	0.5906	0.3344	0.476	0.0351	0.0883	0.0889	0.467	0.0707667	-2.72228	0.000532872	0.00557971	PREDICTED: UNC93-like protein 3 isoform X1 [Fragaria vesca subsp. vesca]	-
Unigene0000485	274	1567	2.2323	3.2765	2.3049	11.0427	12.8354	10.924	2.60457	11.6007	2.1551	1.7e-11	6.13e-10	Plastid transcriptionally active7 isoform 2 [Theobroma cacao]	-
Unigene0000493	4545	3131	36.1376	45.5489	40.6233	19.6364	22.9557	23.7741	40.7699	22.1221	-0.882019	0.000185286	0.00219558	PREDICTED: protein TRANSPARENT TESTA 12-like [Fragaria vesca subsp. vesca]	-
Unigene0000517	819.667	2577.33	9.1811	3.7533	4.3872	9.7437	22.8658	8.7135	5.77387	13.7743	1.25437	0.00341431	0.0278203	--	-
Unigene0000521	1945.33	1105	17.3786	20.2795	15.4634	8.0748	6.8826	8.5296	17.7072	7.829	-1.17743	2e-05	0.000293578	PREDICTED: protein ASPARTIC PROTEASE IN GUARD CELL 2-like [Fragaria vesca subsp. vesca]	-
Unigene0000523	0	15.6667	0	0	0	0.3757	1.9513	0.4764	0.001	0.934467	9.868	0.000267828	0.00304011	PREDICTED: serine/threonine-protein kinase CDL1 [Fragaria vesca subsp. vesca]	-
Unigene0000529	0.666667	20.3333	0	0	0.0628	0.443	0.8962	0.5115	0.0209333	0.6169	4.88116	0.000224617	0.00260544	PREDICTED: uncharacterized protein LOC103443902 [Malus domestica]	-
Unigene0000536	155.667	74.3333	3.5096	2.5947	2.3683	0.7561	1.6337	0.7189	2.8242	1.03623	-1.44649	0.00434799	0.0341	PREDICTED: major latex allergen Hev b 5-like [Fragaria vesca subsp. vesca]	-
Unigene0000541	0.333333	114.333	0.0194	0	0	1.9662	1.242	1.3956	0.00646667	1.5346	7.89062	1.6e-14	7.93e-13	--	-
Unigene0000545	0.666667	29.6667	0	0.1728	0	2.3463	2.0358	1.0854	0.0576	1.8225	4.98371	4.13e-05	0.000566808	--	-
Unigene0000549	245.667	72.6667	1.5794	1.2644	1.2424	0.2959	0.3472	0.2984	1.36207	0.313833	-2.11773	6.33e-07	1.24e-05	non-ltr retroelement reverse transcriptase [Rosa rugosa]	-
Unigene0000551	524.667	1197.67	9.4269	11.9316	11.9049	22.1415	17.4134	21.0205	11.0878	20.1918	0.864796	0.00424681	0.0334119	PREDICTED: SKP1-like protein 1A [Fragaria vesca subsp. vesca]	ko04141//Protein processing in endoplasmic reticulum//Folding, sorting and degradation//Genetic Information Processing;ko04120//Ubiquitin mediated proteolysis//Folding, sorting and degradation//Genetic Information Processing
Unigene0000554	921.333	0.666667	9.759	5.792	6.1622	0	0	0.012	7.23773	0.004	-10.8213	1.92e-56	1.25e-53	--	-
Unigene0000563	0	28	0	0	0	0.0712	2.4871	0.2708	0.001	0.943033	9.88116	0.000159949	0.00192722	PREDICTED: uncharacterized protein LOC101310125 [Fragaria vesca subsp. vesca]	-
Unigene0000615	2724.67	1549.33	31.1583	34.9134	32.8903	15.1024	12.7823	16.5357	32.9873	14.8068	-1.15565	7.85e-06	0.000126113	PREDICTED: uncharacterized protein LOC101296749 [Fragaria vesca subsp. vesca]	-
Unigene0000620	822.667	1	7.9116	9.7699	9.9318	0	0.0087	0.0176	9.20443	0.00876667	-10.0361	2.16e-57	1.49e-54	PREDICTED: uncharacterized protein LOC103329348 [Prunus mume]	-
Unigene0000623	8.66667	104.667	0.2027	0.2459	0.6096	4.8744	2.5228	3.6049	0.352733	3.66737	3.37809	1.12e-06	2.1e-05	--	-
Unigene0000626	2446	1873	21.1593	22.4467	22.0802	12.6882	12.9076	14.1001	21.8954	13.232	-0.7266	0.00365224	0.0294587	PREDICTED: phenylalanine--tRNA ligase, chloroplastic/mitochondrial [Fragaria vesca subsp. vesca]	ko00970//Aminoacyl-tRNA biosynthesis//Translation//Genetic Information Processing
Unigene0000655	0	25	0	0	0	0.1919	1.2077	0.1216	0.001	0.507067	8.98603	5.47e-05	0.000732247	PREDICTED: protein FAR1-RELATED SEQUENCE 5-like [Pyrus x bretschneideri]	-
Unigene0000668	273	156.333	4.6734	5.0728	6.3379	2.0178	2.9275	2.449	5.36137	2.46477	-1.12115	0.00497572	0.0381641	--	-
Unigene0000678	13.6667	84.3333	0.1328	0.0322	0.3642	1.0527	0.8934	0.9447	0.1764	0.9636	2.44958	0.001317	0.0122989	PREDICTED: alpha-glucosidase-like [Fragaria vesca subsp. vesca]	ko00500//Starch and sucrose metabolism//Carbohydrate metabolism//Metabolism;ko00052//Galactose metabolism//Carbohydrate metabolism//Metabolism
Unigene0000679	3.66667	30	0.0857	0.0166	0.0607	0.1466	0.7039	0.1975	0.0543333	0.349333	2.68469	0.0068308	0.0496699	PREDICTED: glutamate receptor 2.8-like [Fragaria vesca subsp. vesca]	-
Unigene0000692	13.3333	1175	0.0728	0.1272	0.0618	5.0671	6.4004	6.1201	0.0872667	5.86253	6.06995	1.87e-41	5.47e-39	PREDICTED: wall-associated receptor kinase 2-like [Fragaria vesca subsp. vesca]	-
Unigene0000696	24.6667	1	3.5765	0.2712	0.1978	0	0.1128	0	1.3485	0.0376	-5.16448	0.000675631	0.00688298	--	-
Unigene0000697	28	0.666667	1.4386	0.5431	0.1697	0.019	0	0.0181	0.717133	0.0123667	-5.85771	1.45e-05	0.000219641	PREDICTED: F-box/FBD/LRR-repeat protein At5g56420-like [Fragaria vesca subsp. vesca]	-
Unigene0000699	30.3333	4.33333	1.1703	0.2421	0.2308	0	0.142	0.026	0.547733	0.056	-3.28997	0.00417265	0.0329383	PREDICTED: F-box/FBD/LRR-repeat protein At5g56420-like [Fragaria vesca subsp. vesca]	-
Unigene0000705	53	8	1.7295	1.5688	0.8227	0.0606	0.1335	0.269	1.37367	0.154367	-3.1536	4.37e-05	0.000597734	PREDICTED: diacylglycerol O-acyltransferase 1 [Fragaria vesca subsp. vesca]	ko00561//Glycerolipid metabolism//Lipid metabolism//Metabolism
Unigene0000731	3293	1976.33	83.2866	92.5177	91.3697	51.6474	31.4764	44.3193	89.058	42.481	-1.06793	6.88e-05	0.00089948	--	-
Unigene0000733	108	359.333	2.1932	2.0276	1.7591	4.9862	5.7901	4.6846	1.9933	5.15363	1.37043	0.000449821	0.00481595	PREDICTED: probable WRKY transcription factor 19 [Fragaria vesca subsp. vesca]	-
Unigene0000736	24.6667	2.33333	0.3993	0.2481	0.373	0.0228	0.0322	0.0216	0.340133	0.0255333	-3.73565	6.81e-05	0.000892029	PREDICTED: DNA repair helicase XPB1 [Cucumis melo]	ko03420//Nucleotide excision repair//Replication and repair//Genetic Information Processing;ko03022//Basal transcription factors//Transcription//Genetic Information Processing
Unigene0000737	13.3333	1.33333	0.6187	0.5299	0.206	0.0259	0.049	0.0247	0.451533	0.0332	-3.76558	0.00104096	0.0100221	--	-
Unigene0000744	0	42.6667	0	0	0	1.2748	1.825	1.9552	0.001	1.685	10.7185	3.26e-09	8.95e-08	--	-
Unigene0000746	0	113.667	0	0	0	0.9505	7.6691	0.7121	0.001	3.11057	11.603	2.2e-09	6.17e-08	PREDICTED: disease resistance protein RGA2-like [Fragaria vesca subsp. vesca]	-
Unigene0000747	66.6667	603.667	1.113	0.8348	0.9905	7.1257	7.5563	6.3071	0.979433	6.99637	2.83659	3.39e-13	1.47e-11	--	-
Unigene0000753	50	7.33333	0.8085	0.6002	0.6732	0.0904	0.1067	0.043	0.693967	0.0800333	-3.11619	1.45e-05	0.000218901	PREDICTED: pentatricopeptide repeat-containing protein At1g18485 [Gossypium raimondii]	-
Unigene0000754	38.6667	10.6667	0.9942	0.8182	0.4742	0.0924	0.2908	0.0879	0.7622	0.157033	-2.2791	0.00347241	0.0282346	--	-
Unigene0000760	12	918.667	0.2847	0.0415	0.131	8.1244	10.2472	8.5354	0.1524	8.969	5.87901	1.12e-26	1.45e-24	PREDICTED: paramyosin [Fragaria vesca subsp. vesca]	-
Unigene0000764	17.6667	3.33333	0.8405	0.3671	0.7138	0.0898	0.1131	0.0854	0.640467	0.0961	-2.73652	0.00454175	0.0353595	PREDICTED: serine/threonine-protein kinase SMG1-like [Fragaria vesca subsp. vesca]	ko03015//mRNA surveillance pathway//Translation//Genetic Information Processing
Unigene0000767	766	71.6667	12.6519	11.0858	13.3122	0.6649	1.356	0.7207	12.35	0.913867	-3.75638	1.31e-19	1.02e-17	PREDICTED: serine carboxypeptidase-like 17 [Fragaria vesca subsp. vesca]	-
Unigene0000775	212	86.3333	6.2504	7.6905	7.8892	2.6667	1.6875	2.7515	7.2767	2.36857	-1.61927	0.000253607	0.00289779	hypothetical protein PRUPE_ppa013698mg [Prunus persica]	-
Unigene0000781	685.667	108.333	5.6922	5.9746	6.2563	0.4658	0.9879	0.7768	5.97437	0.7435	-3.00638	3.36e-14	1.6e-12	--	-
Unigene0000787	58	197.667	0.768	1.2163	1.0584	3.1971	2.2844	2.7798	1.01423	2.75377	1.44102	0.00192396	0.0170749	PREDICTED: TMV resistance protein N-like [Pyrus x bretschneideri]	-
Unigene0000790	6.33333	0	0.5865	0.253	0.2767	0	0	0	0.372067	0.001	-8.53942	0.00231318	0.0199952	--	-
Unigene0000791	567.667	382.333	10.2128	8.9045	10.849	5.3601	4.8004	5.9117	9.98877	5.3574	-0.898774	0.00549493	0.0414344	PREDICTED: TMV resistance protein N-like [Prunus mume]	-
Unigene0000796	39.6667	6	1.0635	0.7907	0.5765	0.0322	0.0609	0.184	0.810233	0.0923667	-3.13289	0.000147354	0.00179137	PREDICTED: LRR receptor-like serine/threonine-protein kinase EFR [Prunus mume]	ko04626//Plant-pathogen interaction//Environmental adaptation//Organismal Systems
Unigene0000797	0.666667	68.3333	0	0.0788	0	1.0409	3.5489	1.0722	0.0262667	1.88733	6.16697	8.74e-08	1.96e-06	Disease resistance protein RGA2 [Morus notabilis]	-
Unigene0000801	81.6667	303	0.7529	0.2555	0.3422	0.7372	1.7916	1.265	0.4502	1.2646	1.49004	0.00514467	0.0392548	PREDICTED: probable disease resistance protein At4g27220 [Fragaria vesca subsp. vesca]	-
Unigene0000806	13	121	1.9483	0.183	0.2224	2.1497	11.1634	2.1718	0.784567	5.16163	2.71786	0.00448905	0.0350222	--	-
Unigene0000807	53.6667	4.33333	0.7385	0.541	0.6706	0.0298	0.075	0.0189	0.650033	0.0412333	-3.97863	4.54e-07	9.12e-06	--	-
Unigene0000808	145.333	477.333	5.2245	1.9888	2.755	6.4421	9.8908	8.7633	3.32277	8.3654	1.33205	0.0027104	0.0228265	--	-
Unigene0000810	115.333	39.3333	2.4448	2.7849	2.3482	0.6933	0.5707	0.7607	2.52597	0.6749	-1.90409	0.0001504	0.00182592	PREDICTED: disease resistance protein RGA2-like [Malus domestica]	-
Unigene0000818	131.667	1171.67	2.2081	1.8934	2.2009	14.2533	16.2436	13.9146	2.1008	14.8038	2.81696	1.66e-17	1.05e-15	PREDICTED: disease resistance protein RGA2-like [Pyrus x bretschneideri]	-
Unigene0000820	0	11.3333	0	0	0	0.1646	1.3991	0.2087	0.001	0.5908	9.20653	0.00223173	0.0193914	PREDICTED: vacuolar amino acid transporter 1 [Fragaria vesca subsp. vesca]	-
Unigene0000821	10.6667	239.333	0.2857	0.4358	0.4043	6.1068	5.2443	8.7655	0.375267	6.70553	4.15936	1.36e-13	6.1e-12	PREDICTED: cytochrome P450 704C1-like [Fragaria vesca subsp. vesca]	-
Unigene0000825	25	1.33333	1.2283	0.7089	0.3759	0	0.0893	0	0.771033	0.0297667	-4.69502	5.82e-05	0.000773738	DNA/RNA polymerases superfamily protein, partial [Theobroma cacao]	-
Unigene0000829	1.33333	46.3333	0	0	0.0712	0.6811	0.8293	0.8863	0.0237333	0.7989	5.07303	1.32e-06	2.45e-05	--	-
Unigene0000834	313.667	49	7.454	10.3276	9.0634	0.9828	1.2593	1.068	8.94833	1.10337	-3.01971	5.71e-12	2.16e-10	PREDICTED: actin-related protein 2/3 complex subunit 2A isoform X2 [Fragaria vesca subsp. vesca]	ko04144//Endocytosis//Transport and catabolism//Cellular Processes
Unigene0000836	311	102.667	10.7741	11.71	14.24	3.2482	2.974	3.5254	12.2414	3.2492	-1.91361	1.82e-06	3.3e-05	PREDICTED: jmjC domain-containing protein 7-like [Malus domestica]	-
Unigene0000840	156.667	8	6.5408	7.4377	10.669	0.4439	0.0838	0.5065	8.21583	0.344733	-4.57485	8.29e-12	3.08e-10	PREDICTED: disease resistance protein RGA2-like [Malus domestica]	-
Unigene0000843	143.333	474	3.53	2.6409	2.4187	4.1657	12.0265	5.5911	2.8632	7.2611	1.34256	0.00373829	0.0300042	PREDICTED: probable trehalase [Fragaria vesca subsp. vesca]	ko04146//Peroxisome//Transport and catabolism//Cellular Processes;ko01212//Fatty acid metabolism//Global and Overview//Metabolism;ko00071//Fatty acid degradation//Lipid metabolism//Metabolism;ko00061//Fatty acid biosynthesis//Lipid metabolism//Metabolism
Unigene0000846	0	47	0	0	0	1.5753	3.1188	2.1744	0.001	2.2895	11.1608	1.71e-09	4.84e-08	PREDICTED: probable carboxylesterase 18 [Fragaria vesca subsp. vesca]	-
Unigene0000852	32	131.333	1.2895	1.2138	0.8573	3.4529	3.8912	3.2303	1.1202	3.5248	1.65379	0.00124858	0.0117384	PREDICTED: serine/threonine-protein kinase SMG1-like [Fragaria vesca subsp. vesca]	ko03015//mRNA surveillance pathway//Translation//Genetic Information Processing
Unigene0000853	22.3333	190	0.5902	0.1432	0.1139	0.7933	3.4836	0.918	0.282433	1.73163	2.61615	0.000776872	0.00776421	PREDICTED: uncharacterized protein LOC101302054 [Fragaria vesca subsp. vesca]	-
Unigene0000854	0	7	0	0	0	0.3241	0.3934	0.2201	0.001	0.312533	8.28787	0.00339122	0.0276618	--	-
Unigene0000855	20.3333	0	0.6441	0.8827	0.5363	0	0	0	0.6877	0.001	-9.42564	9.42e-07	1.79e-05	PREDICTED: DUF21 domain-containing protein At5g52790-like [Fragaria vesca subsp. vesca]	-
Unigene0000861	14.6667	2.33333	0.6782	0.9621	0.443	0.0372	0.1053	0.106	0.694433	0.0828333	-3.06755	0.00311936	0.025758	PREDICTED: probable disease resistance RPP8-like protein 2 [Fragaria vesca subsp. vesca]	-
Unigene0000874	16	0	1.669	0.1157	0.0844	0	0	0	0.623033	0.001	-9.28317	0.000351231	0.0038715	PREDICTED: disease resistance protein RGA2-like [Fragaria vesca subsp. vesca]	-
Unigene0000880	93	44	4.8706	7.8083	5.4317	1.9983	2.2344	2.4502	6.03687	2.22763	-1.43829	0.00581418	0.0433584	PREDICTED: F-box protein SKIP5-like, partial [Prunus mume]	-
Unigene0000882	3.33333	38.3333	0.1217	0.0591	0.0861	0.6072	1.0237	0.7629	0.0889667	0.797933	3.16493	0.000200135	0.00235285	PREDICTED: heterogeneous nuclear ribonucleoprotein R isoform X1 [Fragaria vesca subsp. vesca]	-
Unigene0000883	23.3333	2.66667	4.9984	0.2467	0.4797	0.1811	0.228	0.0574	1.90827	0.1555	-3.61728	0.0047967	0.0370385	--	-
Unigene0000890	77	24.3333	1.426	1.6566	1.6048	0.1999	0.4719	0.491	1.56247	0.3876	-2.01118	0.000721113	0.00727679	PREDICTED: protein SUPPRESSOR OF npr1-1, CONSTITUTIVE 1-like [Fragaria vesca subsp. vesca]	-
Unigene0000892	4.33333	39.6667	0.2317	0	0.1405	0.5896	1.002	1.0987	0.124067	0.896767	2.85362	0.00228909	0.0198205	PREDICTED: disease resistance protein RGA2-like [Malus domestica]	-
Unigene0000894	71	3.66667	4.6275	1.0712	1.31	0.1015	0.1198	0.0482	2.33623	0.0898333	-4.70079	1.08e-07	2.4e-06	PREDICTED: DNA (cytosine-5)-methyltransferase DRM2-like [Prunus mume]	-
Unigene0000895	0.333333	119	0.0214	0	0	1.491	1.8675	1.8662	0.00713333	1.74157	7.93159	3.01e-15	1.61e-13	PREDICTED: inactive beta-amylase 4, chloroplastic [Fragaria vesca subsp. vesca]	-
Unigene0000905	47.3333	14.6667	1.2243	1.4558	1.148	0.1527	0.3295	0.4355	1.27603	0.3059	-2.06053	0.00223095	0.0193864	PREDICTED: heat shock cognate 70 kDa protein-like [Fragaria vesca subsp. vesca]	ko04141//Protein processing in endoplasmic reticulum//Folding, sorting and degradation//Genetic Information Processing;ko03040//Spliceosome//Transcription//Genetic Information Processing;ko04144//Endocytosis//Transport and catabolism//Cellular Processes
Unigene0000909	140.333	719.333	3.054	4.2821	3.142	18.8606	8.2382	15.1174	3.4927	14.0721	2.01042	9.72e-07	1.84e-05	PREDICTED: CYSTM1 family protein A-like [Prunus mume]	-
Unigene0000914	20.6667	3.33333	0.8169	0.4531	0.3716	0.0832	0.1178	0	0.5472	0.067	-3.02984	0.00326946	0.0267903	PREDICTED: receptor-like protein 12 [Fragaria vesca subsp. vesca]	-
Unigene0000916	63	5.66667	2.777	2.2531	1.936	0.2363	0.1673	0.0843	2.32203	0.162633	-3.83569	1.46e-07	3.17e-06	disease resistance protein [Glycine max]	-
Unigene0000918	0	27	0	0	0	0.8575	0.5938	0.7882	0.001	0.7465	9.544	4.99e-07	9.95e-06	PREDICTED: TMV resistance protein N-like isoform X2 [Fragaria vesca subsp. vesca]	-
Unigene0000926	4.66667	47.3333	0.1372	0.1332	0.259	1.858	1.0157	1.6118	0.176467	1.49517	3.08284	9.17e-05	0.00116447	--	-
Unigene0000931	121.333	33.3333	2.8915	2.375	2.5886	0.3346	0.7483	0.6028	2.61837	0.5619	-2.22028	3.58e-05	0.000498519	PREDICTED: rho GTPase-activating protein 2-like [Prunus mume]	-
Unigene0000935	34.3333	0	1.9198	2.3445	1.4464	0	0	0	1.90357	0.001	-10.8945	2.31e-09	6.46e-08	PREDICTED: cyclic nucleotide-gated ion channel 1-like [Fragaria vesca subsp. vesca]	ko04626//Plant-pathogen interaction//Environmental adaptation//Organismal Systems
Unigene0000936	70.3333	14.6667	2.0347	2.1248	1.6146	0.2636	0.4563	0.2089	1.9247	0.3096	-2.63616	2.71e-05	0.000387095	PREDICTED: TMV resistance protein N-like [Fragaria vesca subsp. vesca]	-
Unigene0000939	37.6667	0	1.9808	1.4298	1.6176	0	0	0	1.67607	0.001	-10.7109	7.05e-10	2.1e-08	NBS resistance protein [Medicago truncatula]	-
Unigene0000940	64.6667	0	5.8833	1.5395	1.7379	0	0	0	3.05357	0.001	-11.5763	3.52e-11	1.22e-09	--	-
Unigene0000942	19.3333	1	1.1566	1.3332	1.1766	0.103	0.0486	0	1.22213	0.0505333	-4.59602	2.73e-05	0.000388946	--	-
Unigene0000945	162.333	45	6.3176	7.3238	5.8543	1.425	1.7125	1.0779	6.49857	1.40513	-2.20941	3.83e-06	6.53e-05	PREDICTED: putative disease resistance RPP13-like protein 1 [Fragaria vesca subsp. vesca]	-
Unigene0000947	506	252	19.1048	15.0376	13.9514	4.9968	8.4491	5.0665	16.0313	6.1708	-1.37736	0.000240476	0.00276433	FB_MR5 [Malus x robusta]	-
Unigene0000957	6.33333	427.333	0.199	0.0483	0.047	3.9829	6.9968	3.5737	0.0981	4.85113	5.62792	3.57e-18	2.4e-16	PREDICTED: TMV resistance protein N-like [Fragaria vesca subsp. vesca]	-
Unigene0000958	283	19.6667	7.5162	4.864	5.0731	0.1984	0.6555	0.0786	5.81777	0.310833	-4.22625	3.02e-10	9.37e-09	PREDICTED: TMV resistance protein N-like [Fragaria vesca subsp. vesca]	-
Unigene0000959	0	221.667	0	0	0	2.4856	2.1037	2.5977	0.001	2.39567	11.2262	5.05e-24	5.46e-22	--	-
Unigene0000966	122.667	779	2.7001	1.4807	1.5759	10.8696	9.2957	8.0665	1.9189	9.4106	2.29401	3.4e-09	9.34e-08	PREDICTED: TMV resistance protein N-like [Pyrus x bretschneideri]	-
Unigene0000969	1187.67	20.6667	19.7728	19.2483	19.2779	0.0668	0.3534	0.3686	19.433	0.262933	-6.20767	2.79e-35	6.24e-33	PREDICTED: DNA repair helicase XPB1-like isoform X2 [Fragaria vesca subsp. vesca]	ko03420//Nucleotide excision repair//Replication and repair//Genetic Information Processing;ko03022//Basal transcription factors//Transcription//Genetic Information Processing
Unigene0000970	26.6667	0	1.9831	1.771	1.7965	0	0	0	1.8502	0.001	-10.8535	5.05e-08	1.17e-06	PREDICTED: pentatricopeptide repeat-containing protein At1g62680, mitochondrial-like [Fragaria vesca subsp. vesca]	-
Unigene0000977	797.667	348.667	6.0717	2.8356	2.8827	0.8521	2.1161	0.9286	3.93	1.29893	-1.5972	0.000352774	0.00388612	PREDICTED: ABC transporter C family member 8-like [Fragaria vesca subsp. vesca]	-
Unigene0000981	2782	6215.33	38.5348	51.1298	41.0219	87.7147	69.5559	72.3606	43.5622	76.5437	0.813209	0.000696573	0.00706658	PREDICTED: NAC domain-containing protein 7-like [Fragaria vesca subsp. vesca]	-
Unigene0000982	79.6667	306	0.6075	0.5287	0.9563	2.6647	1.7478	2.2215	0.6975	2.21133	1.66465	0.000197721	0.00232662	Retrovirus-related Pol polyprotein from transposon TNT 1-94, partial [Glycine soja]	-
Unigene0000999	0	166	0	0	0	2.1651	1.6737	2.2514	0.001	2.03007	10.9873	7.47e-20	5.91e-18	--	-
Unigene0001009	23	105.333	1.2998	0.2969	0.7305	2.3701	3.3697	2.5386	0.775733	2.75947	1.83076	0.00407672	0.0322874	--	-
Unigene0001014	1594.33	4067	12.2211	16.1259	14.6523	29.8307	27.8665	29.1933	14.3331	28.9635	1.01489	4.87e-05	0.000658114	--	-
Unigene0001016	97.6667	2	1.6458	2.7238	2.4441	0	0.0545	0.0548	2.27123	0.0364333	-5.96207	3.82e-13	1.65e-11	--	-
Unigene0001017	479.667	1953	5.4631	9.4802	6.3408	27.2623	17.9599	22.7224	7.0947	22.6482	1.67458	3.85e-07	7.84e-06	PREDICTED: F-box protein SKIP27 [Fragaria vesca subsp. vesca]	-
Unigene0001021	466.667	282	12.298	12.1973	11.836	5.2072	5.4363	6.6019	12.1104	5.74847	-1.075	0.00158001	0.0143963	FB_MR5 [Malus x robusta]	-
Unigene0001038	48	1443.33	0.5508	0.2411	0.5351	8.6353	13.4728	9.9089	0.442333	10.6723	4.5926	8.68e-27	1.13e-24	PREDICTED: flocculation protein FLO11-like [Malus domestica]	-
Unigene0001039	0	10	0	0	0	0.3251	0.4823	0.5299	0.001	0.445767	8.80014	0.00067846	0.0069057	--	-
Unigene0001042	55.3333	0	1.6556	3.1587	3.2322	0	0	0	2.68217	0.001	-11.3892	1.05e-11	3.88e-10	--	-
Unigene0001043	80	11	1.9974	2.1395	2.876	0.3436	0.1159	0.3267	2.33763	0.262067	-3.15704	2.1e-06	3.76e-05	hypothetical protein [Rosa rugosa]	-
Unigene0001045	159	30	5.4911	5.5115	4.7057	1.0381	0.6535	0.6328	5.2361	0.7748	-2.7566	5.07e-08	1.18e-06	PREDICTED: probable disease resistance protein At4g27220 isoform X2 [Fragaria vesca subsp. vesca]	ko04626//Plant-pathogen interaction//Environmental adaptation//Organismal Systems
Unigene0001053	161.667	0	5.0198	6.4115	6.8871	0	0	0	6.10613	0.001	-12.576	1.63e-23	1.68e-21	PREDICTED: TMV resistance protein N-like [Prunus mume]	-
Unigene0001054	237.667	3431	2.2098	0.8543	1.0548	11.499	21.4468	12.2704	1.37297	15.0721	3.45651	2.04e-16	1.18e-14	PREDICTED: disease resistance protein RGA2-like [Malus domestica]	-
Unigene0001059	5.33333	1069.33	0.0979	0.0238	0.1906	17.5527	19.6209	16.7733	0.1041	17.9823	7.43246	6.22e-45	2.27e-42	PREDICTED: disease resistance protein RGA2-like [Malus domestica]	-
Unigene0001062	354.667	143.333	8.4969	5.7211	5.4976	2.0628	1.7795	2.3142	6.57187	2.05217	-1.67916	2.36e-05	0.000341312	PREDICTED: transmembrane protein 205 [Fragaria vesca subsp. vesca]	-
Unigene0001070	458	1084.67	8.2425	8.1042	8.9155	17.4389	13.2498	16.9132	8.42073	15.8673	0.914039	0.00256977	0.0218203	--	-
Unigene0001073	451.333	1438	9.2626	11.4859	12.1315	30.0844	23.9785	29.7927	10.96	27.9519	1.3507	8.06e-06	0.000129182	FB_MR5 [Malus x robusta]	-
Unigene0001076	2.33333	20	0.0257	0.025	0.0911	0.2751	0.3636	0.4185	0.0472667	0.3524	2.89832	0.00378405	0.0303144	PREDICTED: LRR receptor-like serine/threonine-protein kinase ERECTA isoform X1 [Fragaria vesca subsp. vesca]	-
Unigene0001081	29	492	0.3408	0.3308	0.2671	3.9379	3.6281	4.7754	0.3129	4.1138	3.7167	2.99e-17	1.85e-15	PREDICTED: pentatricopeptide repeat-containing protein At1g74850, chloroplastic-like [Fragaria vesca subsp. vesca]	-
Unigene0001096	1129.33	515	9.1318	6.1437	6.0711	1.9668	3.2893	2.2452	7.11553	2.50043	-1.50879	8.34e-06	0.000133036	PREDICTED: armadillo repeat-containing kinesin-like protein 1 [Fragaria vesca subsp. vesca]	-
Unigene0001097	0.333333	160.667	0	0.0252	0	2.5894	2.9688	3.025	0.0084	2.86107	8.41195	8.87e-19	6.37e-17	PREDICTED: probable GPI-anchored adhesin-like protein PGA55 [Malus domestica]	-
Unigene0001099	0.333333	9.33333	0.0642	0	0	0.1829	0.475	0.5653	0.0214	0.407733	4.25194	0.0060429	0.0448173	--	-
Unigene0001106	79.6667	13	2.1347	2.1535	3.9992	0.6264	0.3943	0.1134	2.76247	0.378033	-2.86937	6.15e-05	0.000814494	--	-
Unigene0001109	509.667	1281.33	3.6147	2.5286	2.5582	4.4274	7.3221	5.1686	2.9005	5.63937	0.959232	0.00357864	0.0289878	PREDICTED: G-type lectin S-receptor-like serine/threonine-protein kinase SD1-29 [Fragaria vesca subsp. vesca]	-
Unigene0001124	567.667	1869	2.3392	1.3929	1.3509	2.668	7.0791	3.0117	1.69433	4.25293	1.32774	0.00109437	0.0104721	PREDICTED: TMV resistance protein N-like [Prunus mume]	-
Unigene0001128	0	23.3333	0	0	0	1.2612	0.6351	0.9594	0.001	0.9519	9.89467	2.68e-06	4.72e-05	PREDICTED: disease resistance protein RGA2-like [Malus domestica]	-
Unigene0001129	336.667	49.3333	6.2818	7.0866	5.5572	0.5898	0.6854	0.8772	6.30853	0.717467	-3.13632	5.59e-13	2.37e-11	PREDICTED: protein SUPPRESSOR OF npr1-1, CONSTITUTIVE 1-like [Prunus mume]	-
Unigene0001130	45.3333	5.66667	1.4035	2.2706	1.4448	0.2424	0.1431	0.1153	1.7063	0.166933	-3.35353	1.11e-05	0.000172875	PREDICTED: disease resistance protein RGA2-like [Prunus mume]	-
Unigene0001137	834.333	1	8.4985	9.174	8.6507	0.0086	0.0081	0.0082	8.7744	0.0083	-10.046	2.26e-60	1.88e-57	ribonuclease H-like protein [Arabidopsis thaliana]	-
Unigene0001144	28.6667	0	0.8074	0.7235	0.7912	0	0	0	0.774033	0.001	-9.59625	2.13e-08	5.22e-07	PREDICTED: eukaryotic translation initiation factor 3 subunit D-like [Gossypium raimondii]	ko03013//RNA transport//Translation//Genetic Information Processing
Unigene0001150	1025	2774.67	7.0042	5.5783	8.2974	19.7547	9.5805	16.4597	6.95997	15.265	1.13307	0.000460762	0.00492164	PREDICTED: probable galactinol--sucrose galactosyltransferase 6 [Fragaria vesca subsp. vesca]	ko00052//Galactose metabolism//Carbohydrate metabolism//Metabolism
Unigene0001161	7.33333	0	0.267	1.0366	0.4409	0	0	0	0.5815	0.001	-9.18364	0.00180337	0.0161375	PREDICTED: probable LRR receptor-like serine/threonine-protein kinase At1g34110 [Fragaria vesca subsp. vesca]	-
Unigene0001162	79.6667	3.33333	1.2847	0.918	1.4396	0.0254	0.048	0.0484	1.2141	0.0406	-4.90226	6.43e-11	2.16e-09	--	-
Unigene0001163	64.6667	0	2.832	0.7049	0.8051	0	0	0	1.44733	0.001	-10.4992	4.89e-11	1.67e-09	PREDICTED: glutamate receptor 1.3-like [Pyrus x bretschneideri]	-
Unigene0001169	1	38.3333	0.0704	0.0683	0.0498	1.4541	1.7044	2.3839	0.0628333	1.84747	4.87787	2.04e-06	3.67e-05	PREDICTED: TMV resistance protein N-like [Fragaria vesca subsp. vesca]	-
Unigene0001171	41.6667	5.33333	1.2371	1.8194	1.1143	0	0.1766	0.2286	1.39027	0.135067	-3.36362	0.000157956	0.00190603	PREDICTED: pentatricopeptide repeat-containing protein At5g16420, mitochondrial [Fragaria vesca subsp. vesca]	-
Unigene0001173	1.33333	916.667	0.0933	0	0	16.7547	10.2954	17.1643	0.0311	14.7381	8.88842	4.49e-42	1.41e-39	PREDICTED: TMV resistance protein N-like [Fragaria vesca subsp. vesca]	-
Unigene0001174	14	0	1.0792	0.5238	0.8593	0	0	0	0.820767	0.001	-9.68083	2.93e-05	0.000415775	PREDICTED: TMV resistance protein N-like [Fragaria vesca subsp. vesca]	-
Unigene0001178	41.6667	571	0.5565	0.4299	0.2974	3.9491	6.0363	3.3473	0.427933	4.44423	3.37648	2.16e-13	9.54e-12	--	-
Unigene0001182	64.3333	21	3.2513	2.3896	2.301	0.2648	0.75	0.9756	2.6473	0.663467	-1.99643	0.00238819	0.0205435	PREDICTED: disease resistance protein RGA2-like isoform X2 [Vitis vinifera]	-
Unigene0001186	105.333	40.3333	6.0514	10.3304	11.519	2.3048	3.0185	3.3226	9.30027	2.88197	-1.69022	0.00163789	0.0148542	--	-
Unigene0001194	26.3333	0.666667	1.1953	0.6497	1.3535	0	0	0.0648	1.06617	0.0216	-5.62526	5.87e-06	9.66e-05	PREDICTED: pentatricopeptide repeat-containing protein At2g15630, mitochondrial [Fragaria vesca subsp. vesca]	-
Unigene0001200	16.6667	0	0.3016	0.6831	0.4744	0	0	0	0.486367	0.001	-8.9259	8.36e-06	0.000133259	--	-
Unigene0001206	221.667	1013.33	2.1412	4.6732	1.4961	10.797	11.1121	6.6349	2.77017	9.51467	1.78018	5.39e-05	0.000723448	PREDICTED: galactinol synthase 1-like isoform X1 [Tarenaya hassleriana]	ko00052//Galactose metabolism//Carbohydrate metabolism//Metabolism
Unigene0001216	6	278.333	0.0638	0.0495	0.0812	1.6537	2.7797	2.8426	0.0648333	2.42533	5.2253	4.7e-18	3.13e-16	--	-
Unigene0001229	50887.3	98307.3	483.102	584.017	548.945	965.676	681.629	830.55	538.688	825.952	0.616607	0.00367878	0.0296352	PREDICTED: polyubiquitin 4 [Nicotiana tomentosiformis]	-
Unigene0001232	670.667	148.667	7.9786	10.4941	8.3838	1.0091	1.4547	2.1769	8.95217	1.5469	-2.53286	1.6e-10	5.13e-09	PREDICTED: cucumisin-like [Fragaria vesca subsp. vesca]	-
Unigene0001233	231	44.3333	1.6773	2.7349	2.1957	0.3437	0.2877	0.3714	2.20263	0.334267	-2.72016	6.3e-09	1.66e-07	PREDICTED: cucumisin-like [Fragaria vesca subsp. vesca]	-
Unigene0001234	66.3333	307.333	1.6448	0.5104	0.3626	1.7869	4.7259	1.964	0.839267	2.8256	1.75136	0.00483166	0.0372666	--	-
Unigene0001238	19.6667	0	0.8558	1.4537	1.3122	0	0	0	1.20723	0.001	-10.2375	1.69e-06	3.09e-05	--	-
Unigene0001239	259.333	952	4.727	3.4374	3.3454	10.1648	11.2497	11.3292	3.8366	10.9146	1.50835	3.74e-06	6.38e-05	PREDICTED: disease resistance protein RGA2-like [Prunus mume]	-
Unigene0001243	572.667	337.667	5.4722	5.0994	5.0826	2.6961	1.62	2.9592	5.21807	2.4251	-1.10547	0.0018215	0.01629	PREDICTED: TMV resistance protein N-like [Fragaria vesca subsp. vesca]	-
Unigene0001244	197.333	39.6667	4.8854	4.0608	5.8384	0.6045	0.7479	1.0307	4.9282	0.794367	-2.63318	6.88e-08	1.57e-06	PREDICTED: TMV resistance protein N-like [Fragaria vesca subsp. vesca]	-
Unigene0001247	3.66667	61.6667	0.3996	0	0.1061	1.1391	3.8651	1.2862	0.168567	2.0968	3.6368	0.000240701	0.00276656	PREDICTED: TMV resistance protein N-like, partial [Fragaria vesca subsp. vesca]	-
Unigene0001250	10	135.333	0.2446	0.095	0.2769	1.9693	2.5177	2.32	0.2055	2.269	3.46485	3.03e-08	7.26e-07	--	-
Unigene0001252	2	572.333	0.0507	0.0246	0.0539	10.5196	9.3352	10.1059	0.0430667	9.9869	7.85732	1.44e-37	3.52e-35	--	-
Unigene0001261	50519.7	31056.7	323.316	352.328	371.587	158.682	158.071	194.486	349.077	170.413	-1.03451	3.59e-07	7.36e-06	PREDICTED: thiamine thiazole synthase, chloroplastic-like [Fragaria vesca subsp. vesca]	ko00730//Thiamine metabolism//Metabolism of cofactors and vitamins//Metabolism
Unigene0001267	26.3333	0	0.3148	1.1786	1.4321	0	0	0	0.975167	0.001	-9.92951	1.11e-06	2.09e-05	--	-
Unigene0001273	15133.7	10847.7	53.9683	58.3127	52.0786	26.2683	33.589	32.3227	54.7865	30.7267	-0.83433	5.98e-05	0.000793227	PREDICTED: probable polygalacturonase [Fragaria vesca subsp. vesca]	-
Unigene0001280	0.333333	89	0.0619	0	0	4.4571	2.7917	4.1542	0.0206333	3.801	7.52526	2.45e-12	9.66e-11	--	-
Unigene0001283	23.3333	0	1.2131	0.6683	0.2784	0	0	0	0.719933	0.001	-9.49172	9.81e-07	1.86e-05	--	-
Unigene0001289	575	180	5.1951	2.5143	3.5248	0.9809	0.8315	0.9377	3.74473	0.9167	-2.03034	1.78e-07	3.83e-06	NBS protein, partial [Fragaria vesca]	-
Unigene0001299	5	132.667	0	0.2962	0.108	2.2617	2.5462	3.5154	0.134733	2.77443	4.36401	4.34e-08	1.02e-06	--	-
Unigene0001303	1097.33	568.667	4.6975	2.9778	3.6323	1.0023	2.1035	1.4574	3.7692	1.52107	-1.30917	0.0002292	0.00265105	FB_MR5 [Malus x robusta]	-
Unigene0001305	88.6667	36.6667	1.7587	0.8718	1.642	0.4266	0.5665	0.4184	1.42417	0.4705	-1.59785	0.00399581	0.0317326	PREDICTED: TMV resistance protein N-like [Fragaria vesca subsp. vesca]	-
Unigene0001307	0	128	0	0	0	2.0147	2.1571	2.4802	0.001	2.21733	11.1146	3.93e-18	2.63e-16	PREDICTED: glutamate receptor 3.5 isoform X1 [Fragaria vesca subsp. vesca]	-
Unigene0001311	0.666667	153	0.036	0	0.0254	3.3567	3.8469	4.1177	0.0204667	3.77377	7.52659	1.35e-17	8.59e-16	PREDICTED: probable carboxylesterase 18 [Fragaria vesca subsp. vesca]	-
Unigene0001314	161.667	51	2.6608	3.1407	3.1335	0.7888	0.7161	0.7356	2.97833	0.746833	-1.99565	1.4e-05	0.000212949	PREDICTED: probable carboxylesterase 18 [Fragaria vesca subsp. vesca]	-
Unigene0001317	94.3333	2.33333	0.8806	1.2895	1.4261	0.0213	0.0201	0.0303	1.19873	0.0239	-5.64836	5.15e-13	2.19e-11	PREDICTED: probable carboxylesterase 18 [Prunus mume]	-
Unigene0001318	30.6667	0	1.0291	1.2568	0.5169	0	0	0	0.934267	0.001	-9.86769	2.06e-08	5.07e-07	PREDICTED: dehydration-responsive protein RD22-like [Fragaria vesca subsp. vesca]	-
Unigene0001319	2766.33	575.667	59.7556	67.5209	57.6394	8.3787	8.2016	13.4906	61.6386	10.0236	-2.62043	1.34e-17	8.48e-16	PREDICTED: dehydration-responsive protein RD22-like [Fragaria vesca subsp. vesca]	-
Unigene0001321	0.666667	93.6667	0.057	0	0	1.9094	1.1316	2.4723	0.019	1.83777	6.59581	3.49e-11	1.22e-09	--	-
Unigene0001322	3053	2202.67	22.2342	21.5175	23.2513	11.5823	13.4388	13.2194	22.3343	12.7468	-0.809124	0.000892572	0.00876308	PREDICTED: LOW QUALITY PROTEIN: dihydropyrimidinase [Fragaria vesca subsp. vesca]	ko00240//Pyrimidine metabolism//Nucleotide metabolism//Metabolism;ko00410//beta-Alanine metabolism//Metabolism of other amino acids//Metabolism;ko00770//Pantothenate and CoA biosynthesis//Metabolism of cofactors and vitamins//Metabolism
Unigene0001324	1563.67	1074.33	9.7779	7.3639	6.5624	3.3422	5.3257	3.859	7.9014	4.17563	-0.920113	0.00282314	0.0236324	PREDICTED: probable LRR receptor-like serine/threonine-protein kinase At1g56130 [Malus domestica]	-
Unigene0001327	145	1.33333	1.9449	2.4768	2.3109	0.0254	0.024	0	2.2442	0.0164667	-7.09051	1.55e-19	1.19e-17	PREDICTED: transmembrane protein 256 homolog [Fragaria vesca subsp. vesca]	-
Unigene0001330	18.6667	0	1.3392	0.7222	0.4915	0	0	0	0.850967	0.001	-9.73296	3.45e-06	5.94e-05	PREDICTED: LOW QUALITY PROTEIN: anthranilate synthase alpha subunit 1, chloroplastic-like [Malus domestica]	-
Unigene0001337	0	19.3333	0	0	0	0.7448	0.3723	0.125	0.001	0.414033	8.6936	5.16e-05	0.000694267	--	-
Unigene0001345	663	3.33333	46.858	58.6764	55.9784	0.2671	0.1892	0.1905	53.8376	0.2156	-7.96411	1.91e-47	7.94e-45	--	-
Unigene0001346	453.667	7.66667	3.1856	3.3909	2.8684	0.045	0.0531	0.0267	3.1483	0.0416	-6.24185	5.56e-33	1.09e-30	PREDICTED: zinc finger BED domain-containing protein RICESLEEPER 2-like [Fragaria vesca subsp. vesca]	-
Unigene0001347	76.3333	3	0.888	0.5747	0.6068	0.0291	0.0137	0.0207	0.689833	0.0211667	-5.02638	9.89e-11	3.25e-09	--	-
Unigene0001348	1997.33	1395.67	21.3921	25.7371	26.0939	13.55	14.0409	13.1144	24.4077	13.5684	-0.847082	0.00127572	0.0119659	PREDICTED: GDSL esterase/lipase At1g09390 isoform X2 [Fragaria vesca subsp. vesca]	-
Unigene0001353	8.33333	596.333	0.0425	0.0824	0.0977	4.5164	4.1215	4.424	0.0742	4.35397	5.87477	1.94e-30	3.25e-28	PREDICTED: phosphatidylglycerol/phosphatidylinositol transfer protein-like [Malus domestica]	-
Unigene0001358	13.6667	232.667	0.3828	0.6193	0.5117	7.9099	5.9233	6.628	0.5046	6.8204	3.75664	2.1e-12	8.36e-11	--	-
Unigene0001362	31.3333	6	2.2075	1.2741	1.4778	0.0425	0.562	0.1213	1.65313	0.241933	-2.77252	0.00255838	0.0217383	PREDICTED: probable protein phosphatase 2C BIPP2C1 [Malus domestica]	-
Unigene0001368	8424.67	5602.33	124.092	115.903	129.543	58.3737	67.459	68.7476	123.179	64.8601	-0.925356	1.33e-05	0.000202519	PREDICTED: glutathione S-transferase L3-like isoform X1 [Fragaria vesca subsp. vesca]	ko00480//Glutathione metabolism//Metabolism of other amino acids//Metabolism
Unigene0001375	0	15.6667	0	0	0	0.6816	0.3371	0.4629	0.001	0.493867	8.94798	5.67e-05	0.000756936	PREDICTED: probable carboxylesterase 18 [Prunus mume]	-
Unigene0001376	897	67.3333	8.8191	9.2733	9.185	0.4566	0.6663	0.4894	9.09247	0.537433	-4.08051	3.57e-28	5.09e-26	--	-
Unigene0001377	1.33333	50	0.0423	0	0.0898	1.8979	1.3084	1.1744	0.0440333	1.46023	5.05146	1.96e-07	4.2e-06	--	-
Unigene0001378	0	45.6667	0	0	0	1.2897	1.0364	1.3046	0.001	1.21023	10.2411	9.24e-10	2.71e-08	--	-
Unigene0001382	0.333333	33	0	0	0.0232	0.9579	0.5735	0.7109	0.00773333	0.747433	6.59471	5.27e-07	1.05e-05	--	-
Unigene0001387	38	271.667	0.5259	0.7658	0.9982	4.5993	3.9727	4.8269	0.7633	4.4663	2.54876	8.42e-08	1.89e-06	hypothetical protein [Rosa rugosa]	-
Unigene0001392	310	162	5.0677	4.7691	5.6673	2.2466	2.1213	2.097	5.16803	2.15497	-1.26195	0.000779119	0.00778162	PREDICTED: protein SUPPRESSOR OF npr1-1, CONSTITUTIVE 1-like [Prunus mume]	-
Unigene0001394	39.3333	179.333	1.4206	0.6895	1.1882	3.6121	3.8667	4.4409	1.09943	3.97323	1.85355	0.000221924	0.00257888	PREDICTED: mitochondrial uncoupling protein 1-like [Fragaria vesca subsp. vesca]	-
Unigene0001398	51.6667	0.333333	3.0816	1.187	2.3194	0	0	0.0331	2.196	0.0110333	-7.63687	4.79e-10	1.46e-08	UDP-glucuronate 4-epimerase 3 [Glycine soja]	ko00500//Starch and sucrose metabolism//Carbohydrate metabolism//Metabolism;ko00520//Amino sugar and nucleotide sugar metabolism//Carbohydrate metabolism//Metabolism
Unigene0001410	34.3333	342.667	1.6508	0.5745	0.6833	4.5277	12.4271	4.8751	0.969533	7.27663	2.90791	1.11e-06	2.09e-05	PREDICTED: probable disease resistance protein At4g27220 isoform X2 [Fragaria vesca subsp. vesca]	ko04626//Plant-pathogen interaction//Environmental adaptation//Organismal Systems
Unigene0001421	188.667	51	4.4072	2.7931	2.1395	0.2466	0.821	0.8268	3.11327	0.631467	-2.30165	5.22e-05	0.000701889	PREDICTED: mitogen-activated protein kinase 9-like [Fragaria vesca subsp. vesca]	-
Unigene0001423	352.333	195.667	5.2993	5.6284	5.0168	2.5502	2.1532	2.25	5.31483	2.3178	-1.19727	0.00098568	0.0095536	PREDICTED: phenazine biosynthesis-like domain-containing protein 1 [Fragaria vesca subsp. vesca]	-
Unigene0001427	16.6667	2.66667	0.7511	1.6039	0.9568	0.107	0.1011	0.2036	1.10393	0.137233	-3.00795	0.00266693	0.0225088	--	-
Unigene0001429	8.66667	55.3333	0.0763	0.4445	0.3241	1.6316	1.5149	1.2153	0.281633	1.45393	2.36807	0.0017303	0.0155755	PREDICTED: disease resistance protein RGA2-like [Pyrus x bretschneideri]	-
Unigene0001434	0.333333	235	0	0.0469	0	8.5111	6.5721	8.3878	0.0156333	7.82367	8.96708	8.09e-24	8.6e-22	TIR-NBS-LRR resistance protein muRdr1E [Rosa multiflora]	-
Unigene0001435	416.667	100.333	11.6202	12.8538	12.288	1.9016	2.7046	2.3575	12.254	2.32123	-2.40029	7.68e-10	2.28e-08	TIR-NBS-LRR [Rosa rugosa]	-
Unigene0001439	189	109.333	7.7893	7.0514	6.9063	3.7419	2.8265	3.3209	7.249	3.29643	-1.13688	0.006799	0.0494828	--	-
Unigene0001442	46.3333	1	2.6637	2.5857	2.6209	0.0463	0.0874	0	2.62343	0.0445667	-5.87935	1.07e-09	3.12e-08	PREDICTED: TMV resistance protein N-like [Fragaria vesca subsp. vesca]	-
Unigene0001446	131	555.667	1.2929	0.6395	0.9092	3.1159	3.2634	3.0521	0.9472	3.1438	1.73077	1.2e-05	0.000185803	PREDICTED: TMV resistance protein N-like isoform X1 [Fragaria vesca subsp. vesca]	-
Unigene0001448	7.66667	40.3333	0.0779	0.063	0.1103	0.4812	0.3058	0.2992	0.0837333	0.362067	2.11238	0.0041438	0.0327424	PREDICTED: GATA zinc finger domain-containing protein 14-like [Pyrus x bretschneideri]	-
Unigene0001450	13.6667	1	0.4613	0.3358	0.5441	0	0	0.0781	0.447067	0.0260333	-4.10206	0.000912487	0.00892538	FB_MR5 [Malus x robusta]	-
Unigene0001452	76.6667	27.6667	1.551	0.8699	1.0733	0.3684	0.2087	0.4087	1.16473	0.3286	-1.8256	0.00191236	0.0169839	FB_MR5 [Malus x robusta]	-
Unigene0001454	40	177.667	0.6351	0.8042	1.3094	3.66	3.0842	3.3866	0.916233	3.37693	1.88193	0.000200922	0.00236086	--	-
Unigene0001457	138.333	25.6667	1.3182	1.2702	1.009	0.167	0.2037	0.1456	1.19913	0.1721	-2.80067	6.41e-08	1.47e-06	non-ltr retroelement reverse transcriptase [Rosa rugosa]	-
Unigene0001458	559.667	34.3333	5.8385	6.9018	7.0835	0.3995	0.2116	0.3613	6.60793	0.324133	-4.34954	4.21e-23	4.23e-21	PREDICTED: cinnamoyl-CoA reductase 1-like [Fragaria vesca subsp. vesca]	-
Unigene0001461	567.333	308.667	23.466	19.2196	21.3394	8.1456	11.29	7.9501	21.3417	9.12857	-1.22521	0.000330018	0.0036602	--	-
Unigene0001467	84.6667	13.6667	4.6401	3.8504	7.3623	0.6933	0.7553	0.6592	5.28427	0.7026	-2.91093	3.27e-06	5.65e-05	PREDICTED: probable LRR receptor-like serine/threonine-protein kinase At1g56140 [Malus domestica]	-
Unigene0001473	41.6667	4.33333	0.4961	0.8335	0.7292	0.0272	0.0385	0.1034	0.686267	0.0563667	-3.60586	1.31e-05	0.000200972	PREDICTED: receptor-like protein 12 [Fragaria vesca subsp. vesca]	-
Unigene0001479	0	88	0	0	0	1.5957	2.4692	1.5594	0.001	1.87477	10.8725	5.43e-14	2.55e-12	--	-
Unigene0001482	8.66667	54.3333	0.3149	0.0764	0.4458	1.1782	1.7217	1.4938	0.279033	1.46457	2.39196	0.00177378	0.0159109	PREDICTED: probable disease resistance RPP8-like protein 2 [Fragaria vesca subsp. vesca]	-
Unigene0001484	214.333	41	0.9348	1.2704	0.843	0.1599	0.1509	0.1412	1.01607	0.150667	-2.75356	4.22e-09	1.14e-07	B1248C03.3 [Oryza sativa Japonica Group]	-
Unigene0001486	78	11.3333	1.8087	1.0501	0.7537	0	0.2047	0.1833	1.20417	0.129333	-3.21887	0.000195345	0.00230198	--	-
Unigene0001489	24.6667	101	0.8956	0.652	1.2359	3.1589	2.3801	3.7926	0.927833	3.11053	1.74522	0.0022248	0.0193405	PREDICTED: uncharacterized WD repeat-containing protein C2A9.03-like [Pyrus x bretschneideri]	-
Unigene0001490	0.333333	98	0	0	0.0331	3.4983	3.1143	2.8512	0.0110333	3.1546	8.15944	2.17e-14	1.06e-12	PREDICTED: uncharacterized WD repeat-containing protein C2A9.03-like [Gossypium raimondii]	-
Unigene0001496	0	14.3333	0	0	0	0.3562	0.4624	1.016	0.001	0.611533	9.25629	0.000165053	0.00198285	--	-
Unigene0001497	3.66667	106.333	0.0421	0.0818	0.0746	1.5168	1.4179	1.685	0.0661667	1.5399	4.54059	2.12e-10	6.72e-09	--	-
Unigene0001499	410	252.333	4.4927	4.457	4.3152	2.2955	2.0595	2.074	4.42163	2.143	-1.04495	0.00244812	0.0209563	PREDICTED: aldo-keto reductase family 4 member C9-like isoform X1 [Fragaria vesca subsp. vesca]	-
Unigene0001505	0.333333	78.6667	0	0.0742	0	2.3974	7.3052	2.5904	0.0247333	4.09767	7.3722	1.18e-09	3.4e-08	PREDICTED: TMV resistance protein N-like [Fragaria vesca subsp. vesca]	-
Unigene0001507	499.333	195.667	9.9334	7.629	7.5823	1.0984	4.4556	2.0373	8.38157	2.53043	-1.72784	0.000359217	0.00394689	PREDICTED: TMV resistance protein N-like isoform X1 [Fragaria vesca subsp. vesca]	-
Unigene0001512	1225.33	542.667	38.9534	50.9536	48.8935	17.4886	15.2493	16.1856	46.2668	16.3078	-1.50441	4.44e-07	8.93e-06	PREDICTED: interaptin [Fragaria vesca subsp. vesca]	-
Unigene0001514	267.333	26.6667	17.8729	18.878	18.2771	1.0099	1.4833	1.8139	18.3427	1.4357	-3.67538	2.27e-14	1.11e-12	PREDICTED: DNA-directed RNA polymerase III subunit RPC4-like [Fragaria vesca subsp. vesca]	ko00230//Purine metabolism//Nucleotide metabolism//Metabolism;ko00240//Pyrimidine metabolism//Nucleotide metabolism//Metabolism;ko03020//RNA polymerase//Transcription//Genetic Information Processing
Unigene0001527	94.6667	0	2.2479	2.085	1.909	0	0	0	2.08063	0.001	-11.0228	1.74e-17	1.09e-15	--	-
Unigene0001528	4388.33	11329	33.4576	26.7433	26.406	45.7298	73.7288	54.2515	28.869	57.9034	1.00413	3.68e-05	0.000511204	PREDICTED: probable U3 small nucleolar RNA-associated protein 11 [Fragaria vesca subsp. vesca]	-
Unigene0001529	0.333333	50.6667	0	0	0.0344	2.2154	1.3074	1.5799	0.0114667	1.7009	7.21271	3.16e-09	8.71e-08	--	-
Unigene0001531	463	278.667	6.1614	8.0125	6.2565	3.8775	2.6586	3.1198	6.81013	3.21863	-1.08123	0.00232133	0.0200511	PREDICTED: mitogen-activated protein kinase kinase kinase YODA isoform X2 [Prunus mume]	-
Unigene0001532	698	170.333	14.4546	13.5779	14.4772	2.6624	2.5295	3.0063	14.1699	2.73273	-2.37441	2.38e-12	9.43e-11	PREDICTED: structural maintenance of chromosomes protein 3 isoform X3 [Populus euphratica]	-
Unigene0001540	4.66667	99.6667	0.0557	0.1353	0.1381	2.3234	1.4625	1.9638	0.1097	1.91657	4.12689	8.08e-09	2.09e-07	--	-
Unigene0001546	97.6667	13	2.5718	1.8601	2.0521	0.1437	0.475	0.0513	2.16133	0.223333	-3.27465	1.13e-05	0.000176005	--	-
Unigene0001555	3385.67	2498	17.771	16.5033	19.3043	10.304	10.7031	10.4435	17.8595	10.4835	-0.768569	0.00123404	0.0116236	PREDICTED: protein FIZZY-RELATED 3 [Fragaria vesca subsp. vesca]	ko04120//Ubiquitin mediated proteolysis//Folding, sorting and degradation//Genetic Information Processing
Unigene0001556	1163.33	3475	8.3621	7.5385	7.9611	18.547	21.5866	16.0359	7.9539	18.7232	1.23509	2.35e-06	4.18e-05	PREDICTED: protein FIZZY-RELATED 3 [Fragaria vesca subsp. vesca]	-
Unigene0001562	6	37.3333	0.4285	0.2377	0.3033	1.6139	1.6474	1.4517	0.323167	1.571	2.28133	0.00279379	0.0234249	--	-
Unigene0001568	34	12	2.5673	2.4921	2.1576	0.686	0.4858	0.8154	2.40567	0.6624	-1.86066	0.00647125	0.0474729	--	-
Unigene0001570	0.333333	67.6667	0	0	0.021	1.4585	1.3771	1.3065	0.007	1.3807	7.62383	2.02e-11	7.23e-10	--	-
Unigene0001574	3	112	0.3026	0.2203	0.1071	6.4682	5.5474	5.4841	0.21	5.83323	4.79583	3.52e-11	1.22e-09	--	-
Unigene0001578	3.66667	127	0.107	0.0346	0.1766	3.3539	3.3107	2.6818	0.106067	3.11547	4.87641	1.54e-11	5.58e-10	Haloacid dehalogenase-like hydrolase (HAD) superfamily protein isoform 1 [Theobroma cacao]	-
Unigene0001579	36	276	1.0676	0.8683	0.8169	4.4825	5.6108	6.2761	0.9176	5.45647	2.57203	2.5e-08	6.06e-07	PREDICTED: TMV resistance protein N-like [Pyrus x bretschneideri]	-
Unigene0001580	147.333	65.6667	3.4331	3.6915	3.1399	1.0162	0.8351	1.7178	3.4215	1.1897	-1.52403	0.00174873	0.0157151	LRR and NB-ARC domain disease resistance protein [Medicago truncatula]	-
Unigene0001586	221.667	69.6667	7.0753	10.8818	8.6815	2.5209	1.7929	2.3036	8.87953	2.2058	-2.00918	7.09e-06	0.000115023	PREDICTED: TMV resistance protein N-like [Malus domestica]	-
Unigene0001590	2.66667	80.6667	0.1826	0.0591	0	0.3686	3.9925	0.6186	0.0805667	1.6599	4.36477	0.000148651	0.00180567	PREDICTED: aspartic proteinase-like protein 1 [Fragaria vesca subsp. vesca]	-
Unigene0001592	91.3333	13.6667	2.0464	0.3973	0.4667	0	0.2983	0.0154	0.970133	0.104567	-3.21376	0.00636793	0.0468173	PREDICTED: disease resistance protein At4g27190-like isoform X1 [Fragaria vesca subsp. vesca]	-
Unigene0001598	610	225.667	7.4929	2.6372	3.0327	0.8071	2.2649	0.585	4.3876	1.219	-1.84773	0.000808556	0.00803513	--	-
Unigene0001599	46	252	0.8963	0.87	0.6343	2.6103	4.7195	2.7461	0.8002	3.35863	2.06944	1.79e-05	0.000265884	--	-
Unigene0001607	15	551	0.2238	0.2483	0.1697	5.7181	6.4637	5.957	0.213933	6.04627	4.82081	5.88e-25	6.77e-23	PREDICTED: TMV resistance protein N-like isoform X1 [Fragaria vesca subsp. vesca]	-
Unigene0001609	10	0	0.2908	0.3764	0.5488	0	0	0	0.405333	0.001	-8.66297	0.000305011	0.00341285	--	-
Unigene0001610	219	560	3.0716	4.1431	3.1091	7.3172	6.3081	7.0182	3.44127	6.88117	0.999713	0.0042132	0.0332058	--	-
Unigene0001617	1827.67	1114	9.3161	10.0676	10.2964	4.5874	4.8019	4.9416	9.89337	4.77697	-1.05037	8.03e-05	0.00103319	PREDICTED: chaperone protein ClpB1-like [Fragaria vesca subsp. vesca]	-
Unigene0001619	81.3333	21	1.373	2.0134	2.6051	0.4788	0.4717	0.3167	1.99717	0.4224	-2.24127	0.000168537	0.00201902	--	-
Unigene0001622	622.333	4.33333	16.6094	10.6693	9.9246	0	0.18	0.0151	12.4011	0.0650333	-7.57507	7.13e-28	1e-25	PREDICTED: protein SUPPRESSOR OF npr1-1, CONSTITUTIVE 1-like [Malus domestica]	-
Unigene0001625	164.333	84.3333	3.8328	4.3269	4.0387	1.8208	1.5282	1.5967	4.06613	1.64857	-1.30245	0.0027307	0.0229777	--	-
Unigene0001630	11.6667	776.333	0.1151	0.0671	0.0598	3.0305	5.8416	3.3498	0.0806667	4.07397	5.65832	2.33e-27	3.16e-25	PREDICTED: probable disease resistance protein At4g27220 [Malus domestica]	ko04626//Plant-pathogen interaction//Environmental adaptation//Organismal Systems
Unigene0001632	0	138.333	0	0	0	4.3347	3.9136	4.4226	0.001	4.22363	12.0443	3.91e-19	2.9e-17	--	-
Unigene0001633	722	87.3333	6.6644	8.1679	7.7026	0.9225	0.5	0.7472	7.51163	0.723233	-3.37659	5.22e-18	3.45e-16	PREDICTED: TMV resistance protein N-like [Pyrus x bretschneideri]	-
Unigene0001640	0	53.6667	0	0	0	1.1101	1.7841	0.7636	0.001	1.21927	10.2518	4.97e-10	1.51e-08	--	-
Unigene0001648	202.333	98.6667	5.3668	5.4887	5.9234	1.8894	2.4503	2.1429	5.59297	2.16087	-1.372	0.00107285	0.0102993	PREDICTED: serine/threonine-protein kinase SMG1-like [Fragaria vesca subsp. vesca]	ko03015//mRNA surveillance pathway//Translation//Genetic Information Processing
Unigene0001652	87	29.3333	5.3421	4.6976	4.4034	1.1196	1.3531	1.3201	4.81437	1.26427	-1.92905	0.00032525	0.00361358	PREDICTED: LOW QUALITY PROTEIN: anthranilate synthase alpha subunit 1, chloroplastic-like [Malus domestica]	-
Unigene0001657	4.66667	547.667	0.0277	0.0538	0.0784	5.5832	5.607	4.4554	0.0533	5.2152	6.61244	9.38e-32	1.71e-29	PREDICTED: TMV resistance protein N-like, partial [Prunus mume]	-
Unigene0001659	31.6667	2.66667	1.5972	2.4267	1.7693	0.0495	0.1869	0.1412	1.93107	0.125867	-3.93943	1.31e-05	0.000200482	Long chain acyl-CoA synthetase 2 [Morus notabilis]	ko04146//Peroxisome//Transport and catabolism//Cellular Processes;ko01212//Fatty acid metabolism//Global and Overview//Metabolism;ko00071//Fatty acid degradation//Lipid metabolism//Metabolism;ko00061//Fatty acid biosynthesis//Lipid metabolism//Metabolism
Unigene0001665	6.66667	1104	0.0698	0	0.0741	4.0126	11.8537	3.8392	0.0479667	6.5685	7.09739	1.04e-21	9.36e-20	NAD(P)-binding Rossmann-fold superfamily protein [Theobroma cacao]	-
Unigene0001667	179.667	44	2.6326	3.0666	2.38	0.5446	0.4114	0.5869	2.69307	0.5143	-2.38857	4.19e-07	8.47e-06	PREDICTED: tetratricopeptide repeat protein 27 homolog [Prunus mume]	-
Unigene0001671	35.6667	5.33333	0.8741	0.2921	0.2535	0.0306	0.0578	0.068	0.473233	0.0521333	-3.18227	0.000284697	0.00321327	PREDICTED: aldehyde dehydrogenase family 2 member B4, mitochondrial [Fragaria vesca subsp. vesca]	ko00620//Pyruvate metabolism//Carbohydrate metabolism//Metabolism;ko00010//Glycolysis / Gluconeogenesis//Carbohydrate metabolism//Metabolism;ko00071//Fatty acid degradation//Lipid metabolism//Metabolism;ko00040//Pentose and glucuronate interconversions//Carbohydrate metabolism//Metabolism;ko00280//Valine, leucine and isoleucine degradation//Amino acid metabolism//Metabolism;ko00330//Arginine and …
Unigene0001690	17.3333	99.6667	0.2586	0.185	0.183	0.3492	1.8225	0.5903	0.208867	0.920667	2.1401	0.00287251	0.0239884	--	-
Unigene0001704	0	26.3333	0	0	0	0.4275	0.4844	0.7115	0.001	0.541133	9.07984	7.75e-07	1.49e-05	PREDICTED: TMV resistance protein N-like [Prunus mume]	-
Unigene0001705	6211.33	27514.7	21.7242	20.3106	29.1448	126.77	30.4287	100.427	23.7265	85.875	1.85574	1.91e-06	3.45e-05	PREDICTED: respiratory burst oxidase homolog protein D [Fragaria vesca subsp. vesca]	ko04626//Plant-pathogen interaction//Environmental adaptation//Organismal Systems
Unigene0001708	655.667	235	14.3483	9.7857	9.9607	2.9711	3.5297	2.971	11.3649	3.15727	-1.84784	1.08e-07	2.39e-06	PREDICTED: TMV resistance protein N-like [Pyrus x bretschneideri]	-
Unigene0001709	44	0	3.3093	1.4991	1.7175	0	0	0	2.1753	0.001	-11.087	2.6e-10	8.14e-09	PREDICTED: probable WRKY transcription factor 19 [Fragaria vesca subsp. vesca]	-
Unigene0001710	6	49.3333	0.1334	0.1943	0.1888	0.9269	1.324	1.13	0.172167	1.12697	2.71057	0.000186849	0.00221235	PREDICTED: TMV resistance protein N-like [Prunus mume]	-
Unigene0001711	131	37.3333	2.7291	2.853	2.4762	0.4155	0.6435	0.727	2.6861	0.595333	-2.17374	1.91e-05	0.000282865	PREDICTED: TMV resistance protein N-like [Prunus mume]	-
Unigene0001712	14	196.333	0.0994	0.4344	0.3519	2.2143	4.6497	3.133	0.295233	3.33233	3.49661	3.97e-08	9.34e-07	PREDICTED: TMV resistance protein N-like [Prunus mume]	-
Unigene0001713	3887.33	1274.33	42.521	23.1305	23.106	4.8393	9.9324	7.3855	29.5858	7.38573	-2.00209	5.73e-09	1.52e-07	PREDICTED: tropinone reductase homolog At1g07440-like isoform X1 [Fragaria vesca subsp. vesca]	ko00960//Tropane, piperidine and pyridine alkaloid biosynthesis//Biosynthesis of other secondary metabolites//Metabolism
Unigene0001714	502.667	235	15.117	11.9779	9.0731	3.6161	4.6902	4.5967	12.056	4.301	-1.48701	4.82e-05	0.000652737	PREDICTED: tropinone reductase homolog At1g07440-like isoform X2 [Fragaria vesca subsp. vesca]	ko00960//Tropane, piperidine and pyridine alkaloid biosynthesis//Biosynthesis of other secondary metabolites//Metabolism
Unigene0001719	52	8.33333	2.0585	1.643	2.3957	0.0652	0.4925	0.217	2.0324	0.258233	-2.97644	0.000125549	0.00154921	PREDICTED: probable LRR receptor-like serine/threonine-protein kinase At3g47570 [Malus domestica]	ko04626//Plant-pathogen interaction//Environmental adaptation//Organismal Systems
Unigene0001722	21.6667	0.333333	0.5742	0.5883	0.6321	0	0	0.0216	0.5982	0.0072	-6.37649	3.17e-06	5.5e-05	PREDICTED: pentatricopeptide repeat-containing protein At3g22690-like [Fragaria vesca subsp. vesca]	-
Unigene0001723	425.667	195	8.3431	4.8311	5.1295	1.3314	3.7495	1.3423	6.10123	2.14107	-1.51077	0.00177099	0.0158922	--	-
Unigene0001725	19	2	0.5952	0.6741	1.0882	0	0.0667	0.1344	0.785833	0.0670333	-3.55127	0.000937134	0.00914444	PREDICTED: probable carboxylesterase 18 [Fragaria vesca subsp. vesca]	-
Unigene0001731	162	47.3333	1.5076	1.0585	0.6785	0.0209	0.4333	0.2479	1.08153	0.234033	-2.20829	0.00384939	0.0307498	PREDICTED: LRR receptor-like serine/threonine-protein kinase GSO2 [Pyrus x bretschneideri]	-
Unigene0001735	289.667	69.6667	7.6196	8.8381	8.0203	1.1964	1.4772	1.947	8.15933	1.5402	-2.40533	2.28e-08	5.57e-07	PREDICTED: TMV resistance protein N-like [Prunus mume]	-
Unigene0001740	47.6667	0	1.2132	2.3553	2.54	0	0	0	2.03617	0.001	-10.9916	1.23e-10	4e-09	PREDICTED: cytochrome P450 710A1-like [Fragaria vesca subsp. vesca]	ko00100//Steroid biosynthesis//Lipid metabolism//Metabolism
Unigene0001741	1966.33	1354.33	48.7357	59.7788	53.703	31.3771	24.1894	32.7015	54.0725	29.4227	-0.877967	0.00132558	0.0123649	PREDICTED: long chain acyl-CoA synthetase 2 [Fragaria vesca subsp. vesca]	ko04146//Peroxisome//Transport and catabolism//Cellular Processes;ko01212//Fatty acid metabolism//Global and Overview//Metabolism;ko00071//Fatty acid degradation//Lipid metabolism//Metabolism;ko00061//Fatty acid biosynthesis//Lipid metabolism//Metabolism
Unigene0001742	1	19	0.2008	0	0.071	0.5722	2.0261	1.2923	0.0906	1.29687	3.83938	0.0023653	0.0203583	PREDICTED: dephospho-CoA kinase-like [Fragaria vesca subsp. vesca]	ko00770//Pantothenate and CoA biosynthesis//Metabolism of cofactors and vitamins//Metabolism
Unigene0001745	123.667	17.6667	2.472	1.1921	1.5689	0.1818	0.279	0.1189	1.74433	0.193233	-3.17426	1.65e-07	3.57e-06	PREDICTED: single-stranded DNA-binding protein, mitochondrial isoform X1 [Pyrus x bretschneideri]	-
Unigene0001748	46	6	2.6167	0.7172	0.6318	0.0439	0.2486	0.0834	1.3219	0.1253	-3.39915	0.000207373	0.00243029	PREDICTED: probable disease resistance protein At4g27220 isoform X2 [Fragaria vesca subsp. vesca]	-
Unigene0001753	906	494	10.9609	14.0774	14.4166	6.4407	4.6972	6.0786	13.1516	5.73883	-1.19641	0.000145073	0.0017646	--	-
Unigene0001754	1265	701	15.3917	15.3462	16.5893	6.0021	7.3431	7.4145	15.7757	6.9199	-1.18888	3.73e-05	0.00051721	PREDICTED: protein argonaute 16 isoform X3 [Pyrus x bretschneideri]	-
Unigene0001757	549.333	272.333	19.3802	14.7813	15.8712	5.9186	8.5222	4.9478	16.6776	6.46287	-1.36766	0.000163854	0.00196977	PREDICTED: DUF21 domain-containing protein At4g14240 [Fragaria vesca subsp. vesca]	-
Unigene0001763	0	238.667	0	0	0	8.3464	6.1327	7.2501	0.001	7.24307	12.8224	5.36e-25	6.19e-23	--	-
Unigene0001766	101	862.667	1.7156	0.5448	0.6595	4.1429	8.8922	5.6758	0.9733	6.23697	2.67989	8.7e-08	1.95e-06	--	-
Unigene0001768	1012.67	383.333	16.484	18.0818	17.0442	5.4705	4.654	5.2942	17.2033	5.13957	-1.74297	8.57e-09	2.21e-07	PREDICTED: cyclin-A2-4 isoform X1 [Fragaria vesca subsp. vesca]	-
Unigene0001775	550.333	1.33333	6.5062	7.1085	6.3877	0	0	0.0375	6.66747	0.0125	-9.05907	1.18e-43	4.05e-41	--	-
Unigene0001780	0	14.3333	0	0	0	0.534	0.0877	0.3533	0.001	0.325	8.3443	0.000286052	0.00322693	--	-
Unigene0001782	50	2	3.3888	1.8797	2.6553	0	0.1629	0.082	2.64127	0.0816333	-5.01593	4.79e-08	1.12e-06	NBS-LRR resistance protein [Rosa hybrid cultivar]	-
Unigene0001787	528	255.667	1.8391	2.6433	2.4665	1.0028	0.7862	0.895	2.3163	0.894667	-1.3724	9.07e-05	0.00115407	Ty3/gypsy retrotransposon protein [Beta vulgaris subsp. vulgaris]	-
Unigene0001789	0	46	0	0	0	2.5227	1.3963	1.9024	0.001	1.94047	10.9222	1.48e-09	4.23e-08	--	-
Unigene0001791	0	68	0	0	0	0.4669	1.5489	0.444	0.001	0.819933	9.67936	4.72e-10	1.44e-08	PREDICTED: probable LRR receptor-like serine/threonine-protein kinase At1g53430 isoform X2 [Fragaria vesca subsp. vesca]	-
Unigene0001793	0	142	0	0	0	9.0291	8.8364	9.2122	0.001	9.0259	13.1399	2.57e-18	1.76e-16	--	-
Unigene0001795	720	3903	6.308	6.2348	6.9552	29.3366	25.0153	29.7706	6.49933	28.0408	2.10917	1.37e-15	7.5e-14	ubiquitin-conjugating enzyme [Medicago truncatula]	ko04120//Ubiquitin mediated proteolysis//Folding, sorting and degradation//Genetic Information Processing
Unigene0001796	2	40.3333	0.0557	0	0.0788	0.6941	1.0112	0.6035	0.0448333	0.7696	4.10147	1.4e-05	0.000211998	PREDICTED: TMV resistance protein N-like [Prunus mume]	-
Unigene0001799	327.667	9	5.8188	4.1018	4.9393	0.0617	0.1049	0.1525	4.9533	0.106367	-5.54127	1.37e-23	1.43e-21	PREDICTED: disease resistance protein RPS4-like isoform X1 [Fragaria vesca subsp. vesca]	-
Unigene0001808	68	28	1.6292	1.5538	1.8408	0.4888	0.5577	0.6004	1.6746	0.548967	-1.60903	0.00421522	0.0332154	--	-
Unigene0001810	125.667	16.3333	4.0278	4.9202	5.6371	0.3547	0.5785	0.5826	4.8617	0.505267	-3.26634	7.52e-09	1.95e-07	--	-
Unigene0001811	91	11.6667	5.0458	5.3213	4.585	0.5327	0.2096	0.7598	4.98403	0.5007	-3.3153	3.74e-07	7.64e-06	PREDICTED: protein argonaute 4-like [Fragaria vesca subsp. vesca]	-
Unigene0001818	92	35	1.232	0.7719	0.753	0.2075	0.3391	0.258	0.918967	0.2682	-1.7767	0.00122884	0.0115832	PREDICTED: sarcolemmal membrane-associated protein isoform X1 [Fragaria vesca subsp. vesca]	-
Unigene0001820	1123	2423.67	22.436	25.1933	25.6582	50.8991	33.3183	41.8273	24.4292	42.0149	0.782296	0.00502661	0.0384852	--	-
Unigene0001824	0	24.6667	0	0	0	1.4606	0.2758	0.6172	0.001	0.784533	9.61569	8.61e-06	0.000136813	--	-
Unigene0001825	0	14.6667	0	0	0	0.2444	0.3173	0.7263	0.001	0.429333	8.74595	0.000151373	0.00183668	--	-
Unigene0001827	0.333333	49	0	0	0.0202	0.8962	1.25	0.7359	0.00673333	0.9607	7.15662	5.2e-09	1.38e-07	--	-
Unigene0001828	0	61.6667	0	0	0	0.5554	0.6786	0.7041	0.001	0.646033	9.33546	1.2e-11	4.4e-10	--	-
Unigene0001836	0	26	0	0	0	1.2356	0.75	1.3428	0.001	1.10947	10.1157	9.55e-07	1.82e-05	--	-
Unigene0001837	272	11.3333	3.9522	4.0824	3.9805	0.1565	0.0341	0.206	4.00503	0.1322	-4.92102	1.4e-16	8.25e-15	PREDICTED: probable serine/threonine-protein kinase At1g18390 [Fragaria vesca subsp. vesca]	-
Unigene0001842	500.667	214.667	2.8827	2.2453	2.4392	0.5986	1.0878	0.846	2.5224	0.844133	-1.57925	2.57e-05	0.000369086	PREDICTED: methyltransferase-like protein 13 [Fragaria vesca subsp. vesca]	-
Unigene0001843	976	3.33333	39.2762	45.2898	43.931	0.1081	0.2041	0.0343	42.8323	0.1155	-8.53466	1.24e-58	9.45e-56	PREDICTED: TMV resistance protein N-like [Fragaria vesca subsp. vesca]	-
Unigene0001844	1735	47.3333	15.3748	11.1209	12.458	0.0912	0.6203	0.1099	12.9846	0.2738	-5.56753	1.2e-17	7.64e-16	PREDICTED: TMV resistance protein N-like [Fragaria vesca subsp. vesca]	-
Unigene0001847	123.667	9.33333	3.6935	1.6433	1.2389	0.1371	0.2071	0.0261	2.1919	0.123433	-4.15038	4.36e-08	1.02e-06	PREDICTED: disease resistance protein RGA2-like [Malus domestica]	-
Unigene0001848	1640	878.667	33.0352	42.4379	38.4447	15.1305	16.8136	16.2645	37.9726	16.0695	-1.24063	8.98e-06	0.000142275	hypothetical protein PRUPE_ppa021466mg, partial [Prunus persica]	-
Unigene0001850	0	36	0	0	0	0.8838	1.669	0.9697	0.001	1.17417	10.1974	4.5e-08	1.05e-06	--	-
Unigene0001851	57.3333	0	5.6979	0.1092	0.451	0	0	0	2.08603	0.001	-11.0265	1.7e-06	3.12e-05	--	-
Unigene0001852	1807.67	493	12.0099	14.9718	17.2836	3.3864	3.0495	3.2913	14.7551	3.2424	-2.18608	2.43e-13	1.07e-11	PREDICTED: keratin, type I cytoskeletal 9-like [Beta vulgaris subsp. vulgaris]	-
Unigene0001853	618.333	1674	5.9784	5.8788	6.0713	10.7374	15.0353	12.4611	5.97617	12.7446	1.09259	0.000171178	0.00204819	PREDICTED: TMV resistance protein N-like [Fragaria vesca subsp. vesca]	-
Unigene0001854	15.6667	131	0.9364	0.5194	0.4418	4.0988	3.6601	4.2902	0.632533	4.01637	2.66668	3.56e-06	6.1e-05	--	-
Unigene0001858	453	1534.33	5.4856	3.5083	3.0834	6.9853	15.0831	9.0507	4.02577	10.373	1.3655	0.000248897	0.00285053	--	-
Unigene0001862	16.3333	194.667	0.1968	0.0704	0.1686	1.417	1.7978	0.9404	0.145267	1.38507	3.25318	3.78e-08	8.91e-07	PREDICTED: cinnamoyl-CoA reductase 1-like [Fragaria vesca subsp. vesca]	-
Unigene0001865	71.3333	1	1.3159	1.3179	1.2713	0	0.0141	0.0283	1.3017	0.0141333	-6.52515	6.33e-13	2.66e-11	PREDICTED: probable receptor-like protein kinase At5g47070 [Fragaria vesca subsp. vesca]	-
Unigene0001866	39	4.33333	1.7115	2.0767	1.7034	0.1906	0.1799	0.1087	1.83053	0.159733	-3.51853	6.75e-06	0.000109919	BnaC08g10890D [Brassica napus]	-
Unigene0001868	667.333	1.33333	13.456	14.5708	14.2675	0.0346	0	0.0329	14.0981	0.0225	-9.29136	2.43e-51	1.21e-48	PREDICTED: TMV resistance protein N-like [Fragaria vesca subsp. vesca]	-
Unigene0001871	0.666667	78.6667	0	0.0311	0.0227	1.4385	2.8673	0.8684	0.0179333	1.72473	6.58759	4.46e-10	1.36e-08	PREDICTED: probable LRR receptor-like serine/threonine-protein kinase At4g08850 [Prunus mume]	-
Unigene0001883	225.667	1.33333	4.0085	3.2601	3.4375	0	0.0243	0.0245	3.5687	0.0162667	-7.77734	3.05e-26	3.84e-24	PREDICTED: alpha carbonic anhydrase 1, chloroplastic [Fragaria vesca subsp. vesca]	ko00910//Nitrogen metabolism//Energy metabolism//Metabolism
Unigene0001884	8.66667	791.333	0.1264	0.1052	0.1661	9.7657	9.6095	10.0812	0.132567	9.8188	6.21076	2.59e-38	6.67e-36	PREDICTED: uncharacterized protein LOC105352885 isoform X2 [Fragaria vesca subsp. vesca]	-
Unigene0001885	2973.33	424	60.4779	56.8657	59.9741	4.6889	8.0244	7.1523	59.1059	6.62187	-3.15799	8.51e-25	9.71e-23	--	-
Unigene0001886	6.66667	82.6667	0.6955	0.1841	0.2685	0.5857	8.7629	1.2423	0.3827	3.5303	3.2055	0.00189173	0.0168323	--	-
Unigene0001893	555.667	224.667	3.5102	3.516	3.2018	1.0912	1.0303	1.1181	3.40933	1.07987	-1.65864	8.24e-07	1.58e-05	PREDICTED: beta-amyrin 28-oxidase-like [Fragaria vesca subsp. vesca]	-
Unigene0001895	198.667	684	3.8375	5.2294	3.8475	12.4982	10.8574	11.3841	4.3048	11.5799	1.4276	3.57e-05	0.000497117	PREDICTED: probable inactive receptor kinase At2g26730 [Pyrus x bretschneideri]	-
Unigene0001898	309	113	9.5069	9.0337	13.0022	3.1443	3.0768	3.1257	10.5143	3.1156	-1.75477	1.23e-05	0.00018923	--	-
Unigene0001900	241	1099	1.8589	0.9981	0.9291	3.0922	6.4255	3.5661	1.26203	4.36127	1.789	1.19e-05	0.000183425	PREDICTED: TMV resistance protein N-like [Fragaria vesca subsp. vesca]	-
Unigene0001903	1439.67	275.333	13.3777	11.021	10.6203	0.8326	3.089	1.2468	11.673	1.7228	-2.76035	9.08e-10	2.66e-08	PREDICTED: probable disease resistance RPP8-like protein 2 [Prunus mume]	-
Unigene0001907	54	442	1.0378	0.4274	0.7567	3.8544	6.4639	3.9527	0.740633	4.757	2.68322	2.22e-08	5.42e-07	--	-
Unigene0001908	48	193	1.5689	1.4141	1.6655	3.3539	5.7554	5.6695	1.5495	4.92627	1.66869	0.000496523	0.00525191	--	-
Unigene0001913	28	367.333	1.0527	0.3406	0.4967	5.2333	8.2635	5.4177	0.63	6.30483	3.32303	6.87e-10	2.05e-08	--	-
Unigene0001914	419	1114	4.9305	5.6601	5.0976	11.1513	9.5387	12.1528	5.2294	10.9476	1.0659	0.000430817	0.00463465	PREDICTED: TMV resistance protein N-like [Prunus mume]	-
Unigene0001915	130	36.6667	2.4345	2.1087	1.9085	0.2269	0.8694	0.3045	2.15057	0.466933	-2.20343	0.000251092	0.00287199	PREDICTED: zinc finger CCCH domain-containing protein 37 [Fragaria vesca subsp. vesca]	-
Unigene0001916	127.667	35.3333	2.5471	1.959	2.0799	0.2373	0.6591	0.5178	2.19533	0.4714	-2.21942	5.43e-05	0.000727361	PREDICTED: ABC transporter D family member 2, chloroplastic isoform X1 [Fragaria vesca subsp. vesca]	-
Unigene0001917	3004	6210.67	13.5187	14.262	14.3722	28.1593	18.0175	23.0477	14.051	23.0748	0.715651	0.00342423	0.0278909	PREDICTED: RING-H2 finger protein ATL52-like [Fragaria vesca subsp. vesca]	-
Unigene0001924	149	1604.67	2.5634	5.0699	4.6261	42.469	31.756	32.1541	4.08647	35.4597	3.11725	3.85e-17	2.36e-15	--	-
Unigene0001930	142.333	24	4.2916	0.7109	0.8708	0.0626	0.5617	0.0893	1.95777	0.237867	-3.04098	0.000827431	0.00819814	PREDICTED: cytochrome P450 90B1 [Fragaria vesca subsp. vesca]	ko00905//Brassinosteroid biosynthesis//Metabolism of terpenoids and polyketides//Metabolism
Unigene0001932	6.66667	274	0.1502	0.0729	0.1063	3.3048	3.8279	3.4605	0.1098	3.53107	5.00715	2.13e-18	1.48e-16	--	-
Unigene0001946	29.6667	112	0.6196	0.5346	0.6171	2.093	1.5439	1.6792	0.590433	1.77203	1.58556	0.00260918	0.0221131	--	-
Unigene0001948	0	103.667	0	0	0	3.7162	3.0434	4.6154	0.001	3.79167	11.8886	1.12e-15	6.14e-14	--	-
Unigene0001962	77	353	1.3402	0.6322	0.6382	1.7404	4.6012	2.6988	0.8702	3.01347	1.79201	0.000482332	0.00511813	PREDICTED: probable LRR receptor-like serine/threonine-protein kinase At1g53440 [Pyrus x bretschneideri]	-
Unigene0001965	0	10.3333	0	0	0	0.4483	1.1287	0.6394	0.001	0.7388	9.52904	0.000862753	0.00850951	--	-
Unigene0001966	42.3333	2.66667	1.1337	2.3011	2.1518	0.1469	0.0693	0.0698	1.8622	0.0953333	-4.28788	1.03e-06	1.94e-05	PREDICTED: TMV resistance protein N-like [Pyrus x bretschneideri]	-
Unigene0001967	125.667	27.6667	2.6475	3.0394	2.7024	0.4354	0.4282	0.5865	2.79643	0.483367	-2.5324	1.13e-06	2.13e-05	PREDICTED: TMV resistance protein N-like [Pyrus x bretschneideri]	-
Unigene0001977	0.333333	730.333	0	0	0.0226	16.5949	14.0784	17.468	0.00753333	16.0471	11.0567	3.63e-47	1.48e-44	BnaA09g11470D [Brassica napus]	ko01200//Carbon metabolism//Global and Overview//Metabolism;ko00480//Glutathione metabolism//Metabolism of other amino acids//Metabolism;ko00030//Pentose phosphate pathway//Carbohydrate metabolism//Metabolism
Unigene0001979	597.333	372	29.4893	32.689	34.5333	16.6952	13.7038	17.5683	32.2372	15.9891	-1.01164	0.0017596	0.0158042	--	-
Unigene0001980	770.667	464.667	16.4528	13.1866	16.2887	4.7747	9.7112	7.3543	15.3094	7.28007	-1.07239	0.00212418	0.0185722	--	-
Unigene0001981	218	114	5.5736	5.4104	5.6885	2.3412	1.8553	2.7032	5.5575	2.2999	-1.27286	0.00207417	0.0181882	NB-ARC domain disease resistance protein [Medicago truncatula]	-
Unigene0001988	68	209.333	1.1419	1.8211	1.7895	4.5336	3.3293	3.9055	1.58417	3.9228	1.30816	0.00417595	0.0329586	PREDICTED: protein SUPPRESSOR OF npr1-1, CONSTITUTIVE 1-like [Fragaria vesca subsp. vesca]	-
Unigene0001993	10.3333	2885.33	0.1058	0.084	0.0749	17.5188	22.2879	17.3098	0.0882333	19.0388	7.75341	5.34e-76	1.06e-72	PREDICTED: ABC transporter C family member 5 [Fragaria vesca subsp. vesca]	-
Unigene0001996	1.66667	39	0.0793	0.0513	0	0.4711	0.9963	0.645	0.0435333	0.704133	4.01566	5.75e-05	0.000766247	--	-
Unigene0001999	93	29.3333	2.8211	1.3692	1.2901	0.1082	0.8322	0.3529	1.8268	0.4311	-2.08322	0.00380004	0.0304234	PREDICTED: probable receptor-like protein kinase At5g47070 [Fragaria vesca subsp. vesca]	-
Unigene0002002	117.333	24.6667	2.6417	1.9846	2.4061	0.311	0.3091	0.5448	2.34413	0.3883	-2.59381	2.6e-06	4.59e-05	PREDICTED: protein SUPPRESSOR OF npr1-1, CONSTITUTIVE 1-like [Prunus mume]	-
Unigene0002005	11.6667	1.33333	0.5385	0.784	1.2703	0.064	0.1208	0.0608	0.864267	0.0818667	-3.40013	0.00320871	0.0263801	PREDICTED: TMV resistance protein N-like [Pyrus x bretschneideri]	-
Unigene0002010	62	375.667	0.9131	0.823	0.9001	4.0781	5.1121	3.4248	0.878733	4.205	2.25861	8.64e-08	1.94e-06	PREDICTED: disease resistance protein RGA2-like [Fragaria vesca subsp. vesca]	-
Unigene0002023	75.3333	0	3.4799	2.6273	2.4932	0	0	0	2.8668	0.001	-11.4852	4.81e-15	2.5e-13	PREDICTED: TMV resistance protein N-like [Prunus mume]	-
Unigene0002030	14.3333	176	0.8977	0.2178	0.0596	3.3383	2.8312	4.0107	0.3917	3.3934	3.11491	4.98e-05	0.000671471	FB_MR5 [Malus x robusta]	-
Unigene0002032	309.667	38	10.8206	11.6436	11.4276	0.5678	1.9471	0.7389	11.2973	1.0846	-3.38074	3.36e-10	1.04e-08	--	-
Unigene0002033	0.333333	610.667	0	0	0.0198	13.4754	10.2353	11.6555	0.0066	11.7887	10.8027	6.25e-42	1.93e-39	--	-
Unigene0002034	989	70.3333	15.8623	21.0407	20.7461	0.9152	1.1825	1.1603	19.2164	1.086	-4.14524	2.49e-29	3.92e-27	--	-
Unigene0002036	327.667	166	8.0508	6.228	6.9951	2.5066	2.3167	3.6423	7.0913	2.82187	-1.3294	0.000734375	0.00739146	PREDICTED: protein GAST1 [Fragaria vesca subsp. vesca]	-
Unigene0002040	44.3333	14.3333	2.123	1.9627	1.8245	0.4322	0.5442	0.5138	1.97007	0.496733	-1.9877	0.00177003	0.0158852	PREDICTED: probable disease resistance protein At4g27220 [Fragaria vesca subsp. vesca]	-
Unigene0002043	639.667	122.667	2.9669	2.5664	2.6784	0.307	0.56	0.3649	2.73723	0.410633	-2.7368	1.04e-12	4.29e-11	LINE-1 reverse transcriptase like, partial [Glycine soja]	-
Unigene0002047	1199	523	16.7241	15.5036	15.1812	3.2395	8.0519	4.8143	15.803	5.36857	-1.55759	1.71e-05	0.000254907	--	-
Unigene0002050	33.3333	2	2.3184	1.0299	0.3893	0.028	0.1058	0.0266	1.24587	0.0534667	-4.54237	2.21e-05	0.000321512	NBS-LRR resistance protein [Rosa hybrid cultivar]	-
Unigene0002052	214.333	104.333	3.7814	3.8418	3.4388	1.1449	1.7533	1.301	3.68733	1.39973	-1.39743	0.000970445	0.00942941	PREDICTED: TMV resistance protein N-like [Prunus mume]	-
Unigene0002059	33	372.333	0.9527	0.3633	0.2528	1.9638	8.3442	2.6051	0.522933	4.30437	3.0411	7.28e-06	0.000117914	PREDICTED: F-box/LRR-repeat protein 13 [Fragaria vesca subsp. vesca]	-
Unigene0002066	35.3333	338.333	0.8036	0.2368	0.3351	2.27	5.1942	2.4793	0.4585	3.3145	2.8538	1.03e-06	1.95e-05	--	-
Unigene0002069	1795.67	127.667	43.8834	49.964	48.6996	2.8448	2.4605	2.7257	47.5157	2.677	-4.14971	1.85e-37	4.5e-35	PREDICTED: F-box protein PP2-A15 [Fragaria vesca subsp. vesca]	-
Unigene0002070	12.6667	78.3333	0.8432	0.2889	0.5266	2.5449	2.5364	2.924	0.5529	2.66843	2.2709	0.000428805	0.00461577	PREDICTED: probable beta-1,3-galactosyltransferase 11 [Fragaria vesca subsp. vesca]	-
Unigene0002073	6	42.3333	0.8381	0.2219	0.2157	2.2259	1.9991	2.4263	0.425233	2.2171	2.38235	0.00324812	0.0266445	PREDICTED: disease resistance protein At4g27190-like [Fragaria vesca subsp. vesca]	-
Unigene0002075	52	1.33333	0.942	0.8829	2.276	0	0.0656	0.022	1.36697	0.0292	-5.54887	4.3e-08	1.01e-06	PREDICTED: disease resistance protein At4g27190-like [Fragaria vesca subsp. vesca]	-
Unigene0002081	2.33333	109.667	0.0704	0.0228	0.0498	0.468	3.5665	1.1919	0.0476667	1.74213	5.19173	9.01e-08	2.02e-06	TIR-NBS-LRR [Rosa rugosa]	-
Unigene0002090	8	60.3333	0.192	0.1242	0.1359	0.9879	0.9759	0.6937	0.1507	0.885833	2.55536	0.000209816	0.0024541	--	-
Unigene0002093	0.333333	1044.33	0	0	0.006	4.0182	8.4393	5.7082	0.002	6.05523	11.564	5.07e-48	2.15e-45	PREDICTED: replication protein A 70 kDa DNA-binding subunit D-like [Malus domestica]	ko03420//Nucleotide excision repair//Replication and repair//Genetic Information Processing;ko03440//Homologous recombination//Replication and repair//Genetic Information Processing;ko03030//DNA replication//Replication and repair//Genetic Information Processing;ko03430//Mismatch repair//Replication and repair//Genetic Information Processing
Unigene0002102	0	126	0	0	0	1.6843	1.4025	1.7529	0.001	1.61323	10.6557	5.77e-18	3.79e-16	--	-
Unigene0002106	44	267	1.1216	1.3166	0.683	4.3679	4.598	5.3728	1.0404	4.77957	2.19974	2.57e-06	4.54e-05	PREDICTED: LOW QUALITY PROTEIN: UPF0392 protein RCOM_0530710 [Fragaria vesca subsp. vesca]	-
Unigene0002107	287	704	5.5794	5.0974	5.6675	10.6333	10.305	10.8226	5.4481	10.587	0.958464	0.00275929	0.0231834	PREDICTED: LOW QUALITY PROTEIN: UPF0392 protein RCOM_0530710 [Fragaria vesca subsp. vesca]	ko00230//Purine metabolism//Nucleotide metabolism//Metabolism;ko00240//Pyrimidine metabolism//Nucleotide metabolism//Metabolism;ko03020//RNA polymerase//Transcription//Genetic Information Processing
Unigene0002108	45.6667	245	1.3987	2.3275	2.1565	8.6853	7.394	9.1725	1.9609	8.41727	2.10184	6.13e-06	0.000100479	PREDICTED: LOW QUALITY PROTEIN: UPF0392 protein RCOM_0530710 [Fragaria vesca subsp. vesca]	-
Unigene0002109	1116	456.333	39.8313	34.5741	33.4281	10.0007	12.0561	12.3399	35.9445	11.4656	-1.64846	5.21e-08	1.21e-06	--	-
Unigene0002112	1074.67	111	16.4347	20.7769	19.6881	1.0304	1.658	1.9457	18.9666	1.5447	-3.61806	3.37e-22	3.14e-20	PREDICTED: disease resistance protein RGA2-like [Pyrus x bretschneideri]	-
Unigene0002117	15.6667	0.666667	0.4506	0.0921	0.4029	0	0	0.0321	0.3152	0.0107	-4.88058	0.00085966	0.0084818	--	-
Unigene0002120	22.3333	0	0.6484	1.521	0.9942	0	0	0	1.05453	0.001	-10.0424	7.26e-07	1.41e-05	--	-
Unigene0002121	72.6667	286.667	0.9954	0.4294	0.4044	2.0754	1.9658	1.4176	0.609733	1.8196	1.57737	0.0013046	0.0121972	PREDICTED: salutaridine reductase-like isoform X2 [Pyrus x bretschneideri]	ko00902//Monoterpenoid biosynthesis//Metabolism of terpenoids and polyketides//Metabolism
Unigene0002122	59.6667	258.333	1.4168	1.9748	2.1597	7.6886	5.5975	6.1293	1.85043	6.4718	1.8063	5.52e-05	0.000738582	--	-
Unigene0002125	115	1513	1.026	0.844	0.7815	7.3728	11.8226	7.8235	0.883833	9.0063	3.34909	1.16e-20	9.66e-19	PREDICTED: F-box/FBD/LRR-repeat protein At5g22700-like isoform X2 [Fragaria vesca subsp. vesca]	-
Unigene0002126	55.3333	5	1.0657	1.4482	1.3198	0.1519	0.0538	0.0722	1.2779	0.0926333	-3.7861	5.28e-07	1.05e-05	PREDICTED: disease resistance protein RGA2-like [Fragaria vesca subsp. vesca]	-
Unigene0002129	1	28.6667	0	0	0.0753	0.7079	0.8593	0.5288	0.0251	0.698667	4.79885	4.57e-05	0.000622717	--	-
Unigene0002133	273	2.66667	4.0993	5.4982	5.8648	0.0157	0.0593	0.0448	5.1541	0.0399333	-7.01198	1.11e-26	1.44e-24	--	-
Unigene0002135	34.6667	4.33333	1.113	1.375	0.6922	0.0481	0.1815	0.0686	1.06007	0.0994	-3.41477	6.42e-05	0.00084605	--	-
Unigene0002144	1	36.3333	0.0754	0.1463	0	2.5244	1.2678	1.8896	0.0739	1.89393	4.67967	8.28e-06	0.000132195	--	-
Unigene0002146	6738.67	17180.3	60.4536	48.364	50.3014	91.3923	131.488	93.9654	53.0397	105.615	0.993674	1.32e-05	0.000201253	PREDICTED: short-chain dehydrogenase TIC 32, chloroplastic-like [Fragaria vesca subsp. vesca]	-
Unigene0002151	133.333	15	3.1843	3.2895	3.6182	0.4788	0.1572	0.2771	3.364	0.304367	-3.4663	6.36e-09	1.67e-07	PREDICTED: disease resistance protein RPP8-like [Pyrus x bretschneideri]	-
Unigene0002162	2.33333	314.333	0.0288	0.0186	0.0136	0.8616	4.1066	1.177	0.0203333	2.0484	6.65451	5.98e-15	3.08e-13	PREDICTED: receptor-like serine/threonine-protein kinase SD1-7 isoform X2 [Prunus mume]	-
Unigene0002165	301.333	4.33333	1.6915	1.151	1.559	0.008	0.034	0.0076	1.46717	0.0165333	-6.47151	1.05e-23	1.1e-21	PREDICTED: TMV resistance protein N-like [Pyrus x bretschneideri]	-
Unigene0002172	436.667	103.667	11.9406	14.7451	17.0952	3.2919	2.7658	2.3344	14.5936	2.79737	-2.3832	1.82e-09	5.14e-08	Hydroxyproline-rich glycoprotein family protein [Theobroma cacao]	-
Unigene0002178	704	259.667	10.322	10.7305	11.5644	3.016	2.8717	3.6664	10.8723	3.1847	-1.77143	6.89e-08	1.57e-06	PREDICTED: HVA22-like protein a isoform X1 [Fragaria vesca subsp. vesca]	-
Unigene0002179	22.6667	2	0.562	0.8901	0.3768	0	0.0398	0.0802	0.609633	0.04	-3.92987	0.000187935	0.00222373	mutator-like transposase [Rosa rugosa]	-
Unigene0002180	901.667	199.333	22.4312	24.0215	26.5028	3.3663	4.7361	4.7059	24.3185	4.26943	-2.50994	7.66e-14	3.54e-12	PREDICTED: HVA22-like protein a isoform X1 [Fragaria vesca subsp. vesca]	-
Unigene0002181	1150.67	4395.67	6.915	8.2367	7.1113	22.6256	23.7786	20.4101	7.421	22.2714	1.58551	3.4e-10	1.05e-08	pore-forming toxin-like protein Hfr-2 [Triticum aestivum]	-
Unigene0002196	135.333	57	2.7747	1.785	1.4525	0.5967	0.939	0.3894	2.00407	0.6417	-1.64296	0.00207317	0.0181848	PREDICTED: V-type proton ATPase subunit d2-like [Malus domestica]	ko00190//Oxidative phosphorylation//Energy metabolism//Metabolism;ko04145//Phagosome//Transport and catabolism//Cellular Processes
Unigene0002197	461.667	24.3333	7.0362	7.3834	7.0976	0.1777	0.4434	0.2655	7.1724	0.295533	-4.60106	1.27e-21	1.15e-19	PREDICTED: V-type proton ATPase subunit d2-like [Malus domestica]	ko00190//Oxidative phosphorylation//Energy metabolism//Metabolism;ko04145//Phagosome//Transport and catabolism//Cellular Processes
Unigene0002209	1.66667	22	0	0.1277	0	0.5625	0.4072	0.2318	0.0425667	0.4005	3.23401	0.00667378	0.048722	--	-
Unigene0002211	166.667	765	1.6694	1.1967	0.9755	3.8189	5.3568	4.2867	1.28053	4.48747	1.80916	9.63e-07	1.83e-05	--	-
Unigene0002213	6.33333	559	0.103	0.02	0.051	1.4234	8.1262	2.1628	0.058	3.90413	6.07281	5.13e-14	2.42e-12	PREDICTED: pyruvate kinase isozyme A, chloroplastic-like isoform X2 [Fragaria vesca subsp. vesca]	ko01230//Biosynthesis of amino acids//Global and Overview//Metabolism;ko01200//Carbon metabolism//Global and Overview//Metabolism;ko00230//Purine metabolism//Nucleotide metabolism//Metabolism;ko00620//Pyruvate metabolism//Carbohydrate metabolism//Metabolism;ko00010//Glycolysis / Gluconeogenesis//Carbohydrate metabolism//Metabolism
Unigene0002220	429.667	1192.33	4.4742	5.6796	4.7685	11.5552	9.7793	11.2476	4.9741	10.8607	1.12661	0.000191738	0.00226454	--	-
Unigene0002221	198.333	1194.33	1.243	1.2933	1.0693	6.7045	5.4663	4.793	1.20187	5.6546	2.23415	8.8e-12	3.26e-10	PREDICTED: protein TRANSPARENT TESTA 12-like isoform X1 [Fragaria vesca subsp. vesca]	-
Unigene0002239	4.66667	98	0	0.0197	0.187	1.347	1.1625	1.5976	0.0689	1.36903	4.31251	1.69e-06	3.09e-05	--	-
Unigene0002244	49.6667	158.333	0.7538	1.3927	1.0154	2.9804	2.405	2.5703	1.05397	2.6519	1.3312	0.00627337	0.0462208	PREDICTED: CCA tRNA nucleotidyltransferase 1, mitochondrial-like [Malus domestica]	-
Unigene0002250	587	1349.67	4.5035	4.9414	5.2031	8.8251	8.8247	9.1218	4.88267	8.92387	0.87	0.00233746	0.0201594	PREDICTED: choline monooxygenase, chloroplastic isoform X2 [Fragaria vesca subsp. vesca]	ko00260//Glycine, serine and threonine metabolism//Amino acid metabolism//Metabolism
Unigene0002252	8	74	0.2544	0.0329	0.084	0.5438	1.4376	0.586	0.123767	0.8558	2.78965	0.000659769	0.00673749	PREDICTED: V-type proton ATPase subunit d2-like [Malus domestica]	ko00190//Oxidative phosphorylation//Energy metabolism//Metabolism;ko04145//Phagosome//Transport and catabolism//Cellular Processes
Unigene0002257	365.667	1339	2.5059	2.809	2.2018	9.6415	4.369	7.5487	2.50557	7.1864	1.52013	1.92e-05	0.000283475	PREDICTED: L-type lectin-domain containing receptor kinase IX.1-like [Fragaria vesca subsp. vesca]	-
Unigene0002264	244	652	5.4156	5.1008	6.3373	12.0167	11.8151	12.2074	5.6179	12.0131	1.0965	0.000971488	0.0094375	PREDICTED: zinc finger CCCH domain-containing protein 37 [Fragaria vesca subsp. vesca]	-
Unigene0002266	8.33333	0	0.603	0.8048	0.3201	0	0	0	0.575967	0.001	-9.16984	0.00063725	0.0065351	--	-
Unigene0002268	225.667	15.3333	3.9334	7.4014	6.317	0.4743	0.1221	0.369	5.88393	0.3218	-4.19254	2.95e-12	1.15e-10	--	-
Unigene0002269	22	144.333	0.4403	0.1852	0.2389	1.6944	1.8171	0.8652	0.288133	1.4589	2.34007	8.14e-05	0.00104547	PREDICTED: uncharacterized protein LOC101307860 [Fragaria vesca subsp. vesca]	-
Unigene0002276	12	0.333333	0.7113	1.074	0.7271	0	0	0.0535	0.837467	0.0178333	-5.55338	0.000363068	0.00398236	--	-
Unigene0002277	137.667	69.6667	3.1464	3.4219	3.7938	1.5362	1.4505	1.2041	3.45403	1.39693	-1.30602	0.00421316	0.0332058	--	-
Unigene0002281	427	237.333	6.7048	7.1504	6.6952	2.474	3.782	2.7009	6.85013	2.98563	-1.1981	0.00093572	0.00913163	PREDICTED: probable WRKY transcription factor 19 [Fragaria vesca subsp. vesca]	-
Unigene0002285	330.333	79	7.1073	6.8532	6.5893	1.3506	1.2752	1.236	6.84993	1.28727	-2.41178	1.56e-09	4.43e-08	PREDICTED: asparagine synthetase [glutamine-hydrolyzing] 2 [Fragaria vesca subsp. vesca]	ko00250//Alanine, aspartate and glutamate metabolism//Amino acid metabolism//Metabolism
Unigene0002288	1041.33	744	6.8434	5.5103	5.0843	3.3349	3.2507	3.0941	5.81267	3.22657	-0.8492	0.00386592	0.0308488	PREDICTED: rac-like GTP-binding protein ARAC7 isoform X2 [Fragaria vesca subsp. vesca]	ko04145//Phagosome//Transport and catabolism//Cellular Processes
Unigene0002299	217.333	25.3333	3.8099	3.0764	3.0518	0.1851	0.5476	0.1643	3.3127	0.299	-3.46979	1.82e-09	5.14e-08	PREDICTED: TMV resistance protein N-like [Prunus mume]	-
Unigene0002301	49	0.666667	1.3681	0.3607	0.5259	0	0.0227	0	0.751567	0.00756667	-6.6341	3.02e-08	7.25e-07	BnaC07g05300D [Brassica napus]	-
Unigene0002302	135	413	2.974	3.1379	3.0199	8.8823	5.8985	7.3244	3.04393	7.3684	1.27541	0.000876065	0.00862466	--	-
Unigene0002306	15.6667	109	0.4184	0.1718	0.1139	0.7913	1.9058	0.8942	0.2347	1.1971	2.35065	0.000678478	0.0069057	--	-
Unigene0002308	9	46.6667	0.14	0.2038	0.1981	0.6482	1.1457	0.4425	0.180633	0.745467	2.04508	0.00551916	0.0415598	--	-
Unigene0002313	12.3333	1.33333	0.7143	0.1206	0.2198	0.0443	0.0418	0	0.351567	0.0287	-3.61468	0.00452294	0.0352345	PREDICTED: probable disease resistance RPP8-like protein 2 [Fragaria vesca subsp. vesca]	-
Unigene0002317	391.333	1114.33	11.3153	11.1951	13.9628	32.8727	23.962	26.7607	12.1577	27.8651	1.19659	0.000131491	0.00161497	--	-
Unigene0002319	120.667	2.66667	3.9712	3.5658	3.0682	0.0943	0.0445	0.0448	3.53507	0.0612	-5.85206	9.02e-16	4.99e-14	PREDICTED: probable glycerophosphoryl diester phosphodiesterase 2 [Pyrus x bretschneideri]	-
Unigene0002324	130.333	41.3333	3.3851	2.6865	1.9749	0.3912	0.8772	0.6664	2.68217	0.644933	-2.05618	0.000124458	0.00153817	--	-
Unigene0002329	63	12	1.3813	1.3145	1.6868	0.193	0.1458	0.3303	1.46087	0.223033	-2.71149	3.48e-05	0.000486392	PREDICTED: probable receptor-like protein kinase At5g47070 [Fragaria vesca subsp. vesca]	-
Unigene0002332	69.6667	382.667	1.1226	1.5256	0.8607	5.7463	4.4564	4.602	1.16963	4.9349	2.07696	1.27e-06	2.37e-05	PREDICTED: uncharacterized WD repeat-containing protein C2A9.03 [Fragaria vesca subsp. vesca]	-
Unigene0002335	9.33333	1205.67	0.0901	0.0328	0.0239	3.6397	6.195	4.1019	0.0489333	4.64553	6.56888	6.97e-35	1.52e-32	PREDICTED: TMV resistance protein N-like [Fragaria vesca subsp. vesca]	-
Unigene0002336	1	468.667	0	0.1123	0.041	21.3604	15.8077	18.8994	0.0511	18.6892	8.51466	6.15e-34	1.28e-31	--	-
Unigene0002343	21.6667	367.667	0.3504	0.2993	0.1786	2.5371	4.6684	3.3622	0.2761	3.52257	3.67336	7.93e-13	3.31e-11	PREDICTED: G-type lectin S-receptor-like serine/threonine-protein kinase SD1-29 [Fragaria vesca subsp. vesca]	-
Unigene0002347	3279.67	8027.33	8.5073	10.4756	9.5634	18.7094	17.8269	18.6737	9.51543	18.4033	0.951626	1.72e-05	0.000256694	PREDICTED: MADS-box protein AGL24 [Fragaria vesca subsp. vesca]	-
Unigene0002348	73.3333	0	1.1806	0.8894	1.2595	0	0	0	1.10983	0.001	-10.1161	1.46e-14	7.25e-13	PREDICTED: 29 kDa ribonucleoprotein A, chloroplastic [Vitis vinifera]	-
Unigene0002357	485.333	1112	10.2237	14.6049	13.564	25.1831	21.396	23.491	12.7975	23.3567	0.867971	0.00475836	0.036809	PREDICTED: BTB/POZ domain-containing protein At3g09030-like [Pyrus x bretschneideri]	-
Unigene0002359	218.333	0	16.9261	15.14	18.0626	0	0	0	16.7096	0.001	-14.0284	1.15e-28	1.71e-26	PREDICTED: putative disease resistance RPP13-like protein 1 [Fragaria vesca subsp. vesca]	-
Unigene0002364	11	0.666667	0.2317	0.8548	0.2952	0.0661	0	0	0.460567	0.0220333	-4.38565	0.00374865	0.0300819	PREDICTED: uncharacterized protein LOC105352181 [Fragaria vesca subsp. vesca]	-
Unigene0002367	0	48.3333	0	0	0	1.3901	2.4751	1.6617	0.001	1.8423	10.8473	9.16e-10	2.68e-08	--	-
Unigene0002368	0.333333	48.6667	0	0	0.0262	1.0272	0.7212	1.9535	0.00873333	1.23397	7.14256	2.34e-08	5.68e-07	--	-
Unigene0002375	254.333	840.667	2.7421	2.3848	3.0207	6.2156	8.7071	6.524	2.71587	7.1489	1.39631	3.02e-05	0.000427248	PREDICTED: replication protein A 70 kDa DNA-binding subunit-like [Malus domestica]	ko03420//Nucleotide excision repair//Replication and repair//Genetic Information Processing;ko03440//Homologous recombination//Replication and repair//Genetic Information Processing;ko03030//DNA replication//Replication and repair//Genetic Information Processing;ko03430//Mismatch repair//Replication and repair//Genetic Information Processing
Unigene0002378	22.3333	162	0.4011	0.3337	0.3785	3.1165	1.4006	1.9152	0.3711	2.1441	2.53049	5.83e-06	9.6e-05	uncharacterized LOC103453287 [Malus domestica]	-
Unigene0002383	817.667	356	13.8083	11.3668	12.5557	1.8473	6.5734	4.3854	12.5769	4.2687	-1.55891	0.000232353	0.00268301	--	-
Unigene0002384	362	934	9.3783	11.0587	9.4881	16.6399	20.285	23.499	9.97503	20.1413	1.01376	0.00133787	0.0124587	--	-
Unigene0002388	148	0.666667	6.5169	8.1546	5.4409	0	0.0685	0	6.70413	0.0228333	-8.19777	4.63e-21	3.99e-19	PREDICTED: probable carboxylesterase 18 [Prunus mume]	-
Unigene0002394	1	24	0	0.054	0.0787	0.9507	0.8229	0.9793	0.0442333	0.917633	4.37471	7.44e-05	0.000965861	PREDICTED: TMV resistance protein N-like isoform X1 [Gossypium raimondii]	-
Unigene0002397	269.333	1190.33	2.4087	2.7043	3.2803	12.9686	7.2275	9.8256	2.79777	10.0072	1.8387	1.03e-07	2.3e-06	--	-
Unigene0002399	8.66667	58	0.0802	0.1363	0.2129	0.9004	0.7152	0.7882	0.143133	0.801267	2.48492	0.000427372	0.004602	--	-
Unigene0002400	163	879	0.7811	0.9445	1.1299	4.5849	4.034	3.8211	0.951833	4.14667	2.12317	7.97e-10	2.35e-08	--	-
Unigene0002403	3680.33	2403.33	55.3624	50.1109	45.5285	24.6898	29.3776	22.7408	50.3339	25.6027	-0.975234	7.28e-05	0.000946229	ARF-GAP protein [Phytolacca acinosa]	ko04144//Endocytosis//Transport and catabolism//Cellular Processes
Unigene0002404	1435	1054	10.1606	11.7996	9.854	6.0646	6.4115	5.8123	10.6047	6.09613	-0.798742	0.00371343	0.0298581	PREDICTED: trihelix transcription factor GT-2 [Fragaria vesca subsp. vesca]	-
Unigene0002406	1903.33	1020.33	19.6253	20.5477	20.2066	7.252	10.6632	7.554	20.1265	8.48973	-1.24531	1.24e-05	0.000191241	PREDICTED: rRNA-processing protein FCF1 homolog [Prunus mume]	ko03008//Ribosome biogenesis in eukaryotes//Translation//Genetic Information Processing
Unigene0002407	186	564.667	3.6407	3.94	4.2653	9.0274	10.8574	8.7173	3.94867	9.53403	1.27172	0.000285403	0.00322042	--	-
Unigene0002412	140	613.667	0.9655	0.7587	1.0412	2.479	4.1503	3.0218	0.9218	3.21703	1.80321	2.63e-06	4.64e-05	PREDICTED: probable leucine-rich repeat receptor-like serine/threonine-protein kinase At3g14840 isoform X1 [Fragaria vesca subsp. vesca]	-
Unigene0002413	1669.33	104.333	18.1696	15.1884	14.4454	0.3395	1.5227	0.4402	15.9345	0.767467	-4.3759	1.32e-16	7.8e-15	PREDICTED: probable leucine-rich repeat receptor-like serine/threonine-protein kinase At3g14840 [Fragaria vesca subsp. vesca]	-
Unigene0002415	66.6667	378.667	0.9619	1.0186	1.0521	4.7109	4.3657	4.5862	1.01087	4.55427	2.17163	8.08e-08	1.82e-06	PREDICTED: disease resistance protein RGA2-like [Pyrus x bretschneideri]	-
Unigene0002418	30	234.333	0.6597	0.2528	0.4546	1.2742	5.7819	1.2351	0.4557	2.76373	2.60046	0.000182575	0.0021669	PREDICTED: TMV resistance protein N-like [Pyrus x bretschneideri]	-
Unigene0002420	280.667	90.6667	16.3077	7.231	7.1813	0.8321	5.012	1.5824	10.24	2.4755	-2.04842	0.0011929	0.0112979	PREDICTED: TMV resistance protein N-like [Pyrus x bretschneideri]	-
Unigene0002422	47	8.66667	1.3861	0.9442	0.7572	0.0866	0.1309	0.2142	1.02917	0.1439	-2.83834	8.39e-05	0.00107551	--	-
Unigene0002424	57	356	1.8883	3.7156	2.131	14.0378	11.1942	12.3107	2.5783	12.5142	2.27908	4.61e-07	9.25e-06	PREDICTED: phytochrome A-associated F-box protein [Prunus mume]	-
Unigene0002429	321.333	1837.67	4.215	2.0288	1.5039	8.5183	14.4504	10.0137	2.58257	10.9941	2.08986	3.4e-07	7e-06	PREDICTED: probable LRR receptor-like serine/threonine-protein kinase At1g07650 [Fragaria vesca subsp. vesca]	-
Unigene0002432	364	67.3333	4.752	1.827	1.8865	0.3945	0.4297	0.3578	2.82183	0.394	-2.84037	1.26e-08	3.19e-07	PREDICTED: probable acyl-activating enzyme 1, peroxisomal [Fragaria vesca subsp. vesca]	-
Unigene0002437	212	18.3333	3.6876	2.2723	2.9502	0.08	0.3991	0.1195	2.97003	0.199533	-3.89578	1.11e-09	3.23e-08	PREDICTED: putative disease resistance protein At3g14460 [Fragaria vesca subsp. vesca]	-
Unigene0002442	62.3333	526.667	0.6234	0.3354	0.3083	1.809	3.2948	3.0025	0.422367	2.7021	2.67751	7.5e-09	1.95e-07	PREDICTED: TMV resistance protein N-like [Fragaria vesca subsp. vesca]	-
Unigene0002443	18.6667	186.333	0.1611	0.469	0.6079	3.6536	2.8176	3.856	0.412667	3.4424	3.06037	2.32e-07	4.9e-06	--	-
Unigene0002444	5.33333	75	0.1161	0.0676	0.1315	0.5958	2.3125	0.6452	0.105067	1.1845	3.4949	3.2e-05	0.000450122	PREDICTED: uncharacterized protein LOC101291316 [Fragaria vesca subsp. vesca]	-
Unigene0002445	6.33333	442	0.0807	0.1305	0.0286	3.7755	4.6415	3.8178	0.0799333	4.07827	5.67302	6.84e-23	6.78e-21	AT5G35200 [Arabidopsis thaliana]	-
Unigene0002449	0.333333	422.333	0	0.0871	0	28.0746	21.4358	28.7628	0.0290333	26.0911	9.81163	1.68e-33	3.41e-31	--	-
Unigene0002450	317	2871	5.1314	5.5963	6.0479	38.3431	39.1058	43.4686	5.59187	40.3058	2.84959	6.1e-23	6.05e-21	--	-
Unigene0002452	7	343.333	0.2002	0	0.0236	1.7439	3.9218	2.1557	0.0746	2.60713	5.12714	9.4e-09	2.41e-07	PREDICTED: protein Iojap-related, mitochondrial [Fragaria vesca subsp. vesca]	-
Unigene0002453	6.33333	118.333	0.2681	0.0558	0.0271	0.7232	2.8733	1.0251	0.117	1.54053	3.71885	2.71e-05	0.00038676	PREDICTED: protein Iojap-related, mitochondrial [Fragaria vesca subsp. vesca]	-
Unigene0002454	2.33333	36	0.1908	0.0617	0.135	0.8611	3.2951	0.5172	0.129167	1.5578	3.5922	0.000697186	0.0070704	--	-
Unigene0002456	213.667	6	10.6825	11.1489	12.3237	0.308	0.2493	0.2092	11.385	0.2555	-5.47767	1.04e-20	8.7e-19	PREDICTED: TMV resistance protein N-like [Malus domestica]	-
Unigene0002457	282.333	0.333333	11.0521	9.0899	9.6422	0	0.027	0	9.92807	0.009	-10.1074	2.15e-33	4.34e-31	PREDICTED: TMV resistance protein N-like [Fragaria vesca subsp. vesca]	-
Unigene0002460	2	63	0.0685	0.1331	0.1455	3.5167	2.8132	2.6008	0.1157	2.9769	4.68535	3.11e-08	7.43e-07	NBS protein, partial [Fragaria vesca]	-
Unigene0002463	1	657.333	0.0228	0.0111	0	3.5981	7.325	4.4663	0.0113	5.1298	8.82644	4.9e-35	1.08e-32	PREDICTED: probable disease resistance protein At4g27220 isoform X4 [Fragaria vesca subsp. vesca]	-
Unigene0002466	67.3333	0.666667	5.295	4.6108	4.0229	0	0.1048	0	4.6429	0.0349333	-7.05428	6.07e-13	2.55e-11	--	-
Unigene0002474	0	50.6667	0	0	0	2.2123	2.1352	2.8515	0.001	2.39967	11.2286	2.62e-10	8.2e-09	PREDICTED: ubiquinone biosynthesis protein COQ4 homolog, mitochondrial [Fragaria vesca subsp. vesca]	-
Unigene0002478	7	345.667	0.0244	0.0711	0.1123	2.9663	3.0143	2.7213	0.0692667	2.90063	5.38806	6.17e-20	4.92e-18	--	-
Unigene0002481	450	6.66667	4.5505	3.1769	3.8534	0.049	0.0529	0.0333	3.86027	0.0450667	-6.4205	1.33e-32	2.56e-30	PREDICTED: OTU domain-containing protein DDB_G0284757-like isoform X2 [Malus domestica]	-
Unigene0002485	1	18.6667	0.117	0.0568	0	0.6254	0.9448	0.6739	0.0579333	0.748033	3.69064	0.00130127	0.0121737	--	-
Unigene0002491	19.3333	0.333333	1.3237	1.6062	1.2882	0	0.0557	0	1.40603	0.0185667	-6.24277	8.47e-06	0.000134937	PREDICTED: dnaJ homolog 1, mitochondrial-like isoform X1 [Citrus sinensis]	-
Unigene0002498	290	2360	4.1147	4.9036	4.8232	30.4468	27.6973	31.2785	4.61383	29.8075	2.69164	7.28e-20	5.77e-18	--	-
Unigene0002503	40.3333	2.66667	1.5348	1.4898	1.1133	0.0547	0	0.156	1.3793	0.0702333	-4.29564	3.5e-06	6.01e-05	PREDICTED: uncharacterized protein LOC103442057 [Malus domestica]	-
Unigene0002513	30	176.667	2.6282	1.0505	0.6565	5.4715	6.7958	6.4597	1.44507	6.24233	2.11095	0.000320905	0.00357151	PREDICTED: leucine aminopeptidase 1-like [Fragaria vesca subsp. vesca]	ko00480//Glutathione metabolism//Metabolism of other amino acids//Metabolism
Unigene0002515	0.333333	230.333	0	0.0216	0	3.797	2.8201	3.9881	0.0072	3.53507	8.93952	3.52e-23	3.56e-21	PREDICTED: LOW QUALITY PROTEIN: anthranilate synthase alpha subunit 1, chloroplastic-like [Malus domestica]	-
Unigene0002517	1305	2780.67	17.9723	19.258	20.2622	28.7096	35.0548	33.3247	19.1642	32.363	0.755936	0.00349654	0.0284006	PREDICTED: activator of 90 kDa heat shock protein ATPase homolog 1 [Eucalyptus grandis]	-
Unigene0002518	3	74	0.0448	0.1523	0	1.3096	0.6937	1.4275	0.0657	1.1436	4.12155	5.66e-06	9.35e-05	PREDICTED: activator of 90 kDa heat shock protein ATPase homolog 1 [Eucalyptus grandis]	-
Unigene0002520	785.333	2.33333	8.9314	10.3979	11.4682	0.0217	0.0205	0.0309	10.2658	0.0243667	-8.71873	4.68e-54	2.67e-51	PREDICTED: activator of 90 kDa heat shock protein ATPase homolog 1 [Eucalyptus grandis]	-
Unigene0002524	828	531.667	11.1644	12.1337	10.5498	5.2116	6.4774	5.3027	11.2826	5.6639	-0.994236	0.00103306	0.0099514	PREDICTED: mitogen-activated protein kinase kinase kinase 1-like [Fragaria vesca subsp. vesca]	ko04626//Plant-pathogen interaction//Environmental adaptation//Organismal Systems
Unigene0002525	10.3333	552.333	0.1322	0.0592	0.0864	3.217	4.0021	4.3267	0.0926	3.8486	5.37718	6.68e-26	8.26e-24	PREDICTED: disease resistance protein At4g27190-like [Fragaria vesca subsp. vesca]	-
Unigene0002528	0	71	0	0	0	0.3187	1.7091	0.5576	0.001	0.8618	9.75121	1.14e-09	3.29e-08	hypothetical protein PRUPE_ppa004831mg [Prunus persica]	-
Unigene0002531	67	20.6667	1.0952	1.5244	1.0529	0.3681	0.1946	0.322	1.22417	0.2949	-2.0535	0.00073429	0.00739144	--	-
Unigene0002532	44.3333	0.333333	1.2417	1.4464	1.406	0.0253	0	0	1.3647	0.00843333	-7.33827	5.36e-10	1.62e-08	--	-
Unigene0002534	18.6667	98.3333	0.4314	0.8376	0.6384	3.3259	2.1903	2.4716	0.6358	2.6626	2.06619	0.000460663	0.00492143	--	-
Unigene0002544	38.3333	185.333	0.8002	0.6991	1.0949	3.5735	2.9254	3.7052	0.864733	3.40137	1.97579	5.06e-05	0.000682516	--	-
Unigene0002549	9612.67	2004	74.6729	89.0246	82.0922	13.3969	12.9854	14.0724	81.9299	13.4849	-2.60305	1.89e-30	3.17e-28	--	-
Unigene0002550	63.6667	224	1.122	1.4225	1.264	3.2796	3.2968	3.9873	1.2695	3.52123	1.47182	0.000779135	0.00778162	PREDICTED: probable VAMP-like protein At1g33475 [Prunus mume]	-
Unigene0002562	45	151.667	0.5999	1.2153	1.1814	3.7359	2.0182	2.4566	0.998867	2.7369	1.45418	0.00615867	0.0455331	PREDICTED: probable aldo-keto reductase 2 [Fragaria vesca subsp. vesca]	-
Unigene0002563	142.333	15.3333	3.4224	2.8048	4.0104	0.2799	0.3586	0.2471	3.41253	0.2952	-3.53108	2.59e-10	8.11e-09	--	-
Unigene0002567	0	122.667	0	0	0	0.5909	4.7342	0.5779	0.001	1.96767	10.9423	4.22e-10	1.29e-08	--	-
Unigene0002577	630	2172	8.5033	8.6045	8.6939	26.1491	20.6788	23.5782	8.60057	23.4687	1.44823	2.05e-07	4.37e-06	PREDICTED: UDP-sugar pyrophosphorylase [Fragaria vesca subsp. vesca]	ko00520//Amino sugar and nucleotide sugar metabolism//Carbohydrate metabolism//Metabolism;ko00040//Pentose and glucuronate interconversions//Carbohydrate metabolism//Metabolism;ko00052//Galactose metabolism//Carbohydrate metabolism//Metabolism;ko00053//Ascorbate and aldarate metabolism//Carbohydrate metabolism//Metabolism
Unigene0002579	431.667	2614.67	5.0668	5.7778	4.6848	27.3703	19.7763	26.4502	5.17647	24.5323	2.24464	3.5e-14	1.67e-12	PREDICTED: uncharacterized protein LOC101309208 [Fragaria vesca subsp. vesca]	-
Unigene0002583	5.33333	0	0.1708	0.4145	0.544	0	0	0	0.376433	0.001	-8.55625	0.00667111	0.0487064	--	-
Unigene0002586	1.66667	162	0.0316	0	0	0.4597	1.1489	0.4885	0.0105333	0.699033	6.05233	6.73e-11	2.26e-09	PREDICTED: protein phosphatase 2C 57 isoform X1 [Tarenaya hassleriana]	-
Unigene0002605	6.66667	114.667	0.017	0.0577	0.0661	0.3206	1.3765	0.2876	0.0469333	0.661567	3.8172	8.39e-06	0.000133666	PREDICTED: uncharacterized protein LOC101304582 [Fragaria vesca subsp. vesca]	-
Unigene0002609	1.33333	18	0	0.0906	0.066	0.5984	0.6278	0.5058	0.0522	0.577333	3.46728	0.00269906	0.0227478	--	-
Unigene0002619	0.666667	413	0.0194	0.0188	0	5.0262	5.6845	5.764	0.0127333	5.49157	8.75246	3.97e-33	7.84e-31	--	-
Unigene0002620	242.333	837.333	4.0987	4.1309	4.1776	11.9063	10.5162	11.4675	4.13573	11.2967	1.44968	5.76e-06	9.5e-05	--	-
Unigene0002631	17.3333	3.66667	1.6292	0.5857	0.6406	0.086	0.1624	0.2044	0.951833	0.150933	-2.6568	0.00545867	0.0412153	PREDICTED: homocysteine S-methyltransferase 3 [Fragaria vesca subsp. vesca]	ko00270//Cysteine and methionine metabolism//Amino acid metabolism//Metabolism
Unigene0002633	154	42.6667	6.6696	7.2156	6.666	1.5238	1.0962	1.8629	6.8504	1.4943	-2.19672	5.89e-06	9.69e-05	PREDICTED: enhancer of mRNA-decapping protein 4-like [Fragaria vesca subsp. vesca]	ko03018//RNA degradation//Folding, sorting and degradation//Genetic Information Processing
Unigene0002646	969.667	2898.33	10.8542	6.2576	7.1875	14.4199	28.0751	13.6219	8.09977	18.7056	1.20752	0.000553283	0.00576646	--	-
Unigene0002647	116.333	12.6667	3.2249	4.1034	5.49	0.2174	0.2932	0.6201	4.27277	0.3769	-3.50292	3.9e-08	9.18e-07	--	-
Unigene0002649	537	105.667	16.2481	20.411	17.2081	2.9695	2.9067	2.4609	17.9557	2.77903	-2.69179	5.46e-13	2.31e-11	BnaA07g35980D [Brassica napus]	-
Unigene0002651	88.6667	377.333	1.3247	1.0959	1.0973	4.0118	3.9702	3.7331	1.17263	3.90503	1.73558	1.05e-05	0.000164427	--	-
Unigene0002662	887.667	378	12.3768	7.9852	9.0523	3.1275	3.7461	2.8889	9.80477	3.25417	-1.5912	1.3e-06	2.41e-05	PREDICTED: TMV resistance protein N-like [Prunus mume]	-
Unigene0002669	2414	1604.67	49.5662	51.1735	52.8176	28.2005	25.9365	26.7488	51.1858	26.9619	-0.924819	0.00024608	0.00282187	PREDICTED: elongation factor 1-gamma-like [Prunus mume]	-
Unigene0002671	527.667	356.333	14.7585	15.8415	17.7514	8.4437	8.0919	9.5193	16.1171	8.68497	-0.892003	0.00647141	0.0474729	--	-
Unigene0002674	295.333	925.333	2.6695	2.0882	2.7197	4.766	9.1055	4.6909	2.49247	6.18747	1.31177	0.000367831	0.00402903	PREDICTED: disease resistance protein RGA2-like [Malus domestica]	-
Unigene0002676	307	10.3333	11.3707	13.2642	14.0915	0.4521	0.2955	0.2976	12.9088	0.3484	-5.21147	7.69e-23	7.6e-21	PREDICTED: disease resistance protein RGA2-like [Malus domestica]	-
Unigene0002678	0	7.66667	0	0	0	0.2033	0.4318	0.4832	0.001	0.372767	8.54213	0.00310061	0.025628	--	-
Unigene0002680	279.333	1284	10.5426	4.245	3.463	14.8567	32.8266	14.5112	6.08353	20.7315	1.76884	0.000197115	0.0023204	--	-
Unigene0002682	0.666667	78.6667	0	0	0.0595	2.216	2.6012	1.9932	0.0198333	2.27013	6.83871	1.61e-11	5.81e-10	--	-
Unigene0002687	39.3333	272.667	0.9556	0.549	0.5521	2.168	5.3143	3.3961	0.685567	3.62613	2.40306	4.47e-06	7.53e-05	PREDICTED: L-type lectin-domain containing receptor kinase S.6 [Prunus mume]	-
Unigene0002689	14.6667	1.33333	0.5702	0.4349	0.5477	0.058	0.0548	0	0.5176	0.0376	-3.78303	0.000623018	0.00641043	--	-
Unigene0002691	2711	556.667	26.9019	22.8372	23.5476	4.0408	3.6838	4.0933	24.4289	3.9393	-2.63258	1.44e-21	1.29e-19	PREDICTED: replication protein A 70 kDa DNA-binding subunit D-like [Malus domestica]	ko03420//Nucleotide excision repair//Replication and repair//Genetic Information Processing;ko03440//Homologous recombination//Replication and repair//Genetic Information Processing;ko03030//DNA replication//Replication and repair//Genetic Information Processing;ko03430//Mismatch repair//Replication and repair//Genetic Information Processing
Unigene0002693	280	4190.67	1.8476	0.6685	0.7013	6.0532	23.5028	6.3447	1.07247	11.9669	3.48004	6.92e-10	2.06e-08	PREDICTED: replication protein A 70 kDa DNA-binding subunit B-like [Fragaria vesca subsp. vesca]	ko03420//Nucleotide excision repair//Replication and repair//Genetic Information Processing;ko03440//Homologous recombination//Replication and repair//Genetic Information Processing;ko03030//DNA replication//Replication and repair//Genetic Information Processing;ko03430//Mismatch repair//Replication and repair//Genetic Information Processing
Unigene0002698	56.3333	0.666667	1.448	1.4331	1.3261	0	0	0.0385	1.4024	0.0128333	-6.77186	1.4e-11	5.09e-10	PREDICTED: nucleolin-like isoform X1 [Fragaria vesca subsp. vesca]	-
Unigene0002699	929.667	60	15.9514	22.2512	20.2658	0.8452	1.0912	1.0497	19.4895	0.995367	-4.29132	9.66e-30	1.55e-27	--	-
Unigene0002700	7.33333	48	0.11	0.3204	0.5451	1.9993	1.6286	1.8265	0.325167	1.81813	2.48321	0.00120978	0.0114336	PPR containing plant-like protein [Medicago truncatula]	-
Unigene0002701	111.333	377.667	1.8969	1.4001	1.3425	3.7759	4.5356	3.8772	1.5465	4.0629	1.3935	0.000413953	0.00447738	PREDICTED: type I inositol 1,4,5-trisphosphate 5-phosphatase CVP2 isoform X3 [Fragaria vesca subsp. vesca]	-
Unigene0002704	0	8.66667	0	0	0	0.481	0.4542	0.5718	0.001	0.502333	8.9725	0.00132286	0.0123414	PREDICTED: protein STU1-like [Jatropha curcas]	-
Unigene0002713	1010.67	4.33333	8.3993	5.7367	6.1104	0	0.0407	0.0256	6.7488	0.0221	-8.25444	1.2e-51	6.01e-49	PREDICTED: probable RNA-dependent RNA polymerase 5 isoform X3 [Fragaria vesca subsp. vesca]	-
Unigene0002717	8	63	0.1738	0.253	0.0615	0.4489	1.7977	0.5446	0.162767	0.9304	2.51505	0.00253023	0.0215419	UDP-sugar pyrophospharylase [Morus notabilis]	-
Unigene0002721	48.3333	1.33333	0.9453	0.992	1.2295	0	0	0.0692	1.0556	0.0230667	-5.51611	2.24e-08	5.48e-07	PREDICTED: E3 ubiquitin-protein ligase Hakai [Populus euphratica]	-
Unigene0002724	1787.67	1079.33	14.4826	16.2528	17.9949	7.6704	7.9105	7.9163	16.2434	7.8324	-1.05233	0.000106647	0.00133417	PREDICTED: short-chain dehydrogenase TIC 32, chloroplastic-like [Fragaria vesca subsp. vesca]	-
Unigene0002726	38.6667	466.333	0.9393	0.8824	1.1794	9.5435	9.3575	10.2243	1.00037	9.70843	3.27871	1.19e-14	5.96e-13	PREDICTED: protein NEDD1-like [Pyrus x bretschneideri]	-
Unigene0002730	0.333333	255.667	0.0122	0	0	2.4689	2.0346	1.966	0.00406667	2.1565	9.05063	3.64e-25	4.28e-23	--	-
Unigene0002731	10	101	0.0414	0.174	0.1366	1.0907	0.6958	1.0931	0.117333	0.959867	3.03222	8.2e-06	0.000131065	--	-
Unigene0002732	107	0	4.6016	6.7308	6.1564	0	0	0	5.8296	0.001	-12.5092	2.73e-18	1.86e-16	PREDICTED: uridine-cytidine kinase C isoform X1 [Fragaria vesca subsp. vesca]	-
Unigene0002735	531.333	42.6667	7.8724	6.2751	6.9322	0.4747	0.5297	0.3283	7.02657	0.444233	-3.98343	5.16e-21	4.42e-19	PREDICTED: homocysteine S-methyltransferase 3 [Fragaria vesca subsp. vesca]	ko00270//Cysteine and methionine metabolism//Amino acid metabolism//Metabolism
Unigene0002737	9.33333	133.667	0.1261	0.2448	0.3569	1.3475	3.605	3.6518	0.2426	2.8681	3.56344	2.78e-07	5.81e-06	PREDICTED: protein NEDD1-like [Pyrus x bretschneideri]	-
Unigene0002739	53.6667	168.667	2.2585	1.8026	2.8061	5.8296	4.7614	6.8694	2.28907	5.82013	1.34629	0.00474752	0.0367411	PREDICTED: homocysteine S-methyltransferase 3 [Fragaria vesca subsp. vesca]	ko00270//Cysteine and methionine metabolism//Amino acid metabolism//Metabolism
Unigene0002743	436.333	158	20.136	10.3941	9.3654	2.3754	4.7577	3.7646	13.2985	3.63257	-1.8722	2.94e-05	0.000416192	PREDICTED: disease resistance protein RGA2-like [Fragaria vesca subsp. vesca]	-
Unigene0002746	70.3333	0.333333	4.3446	4.368	5.3259	0.0553	0	0	4.6795	0.0184333	-7.98789	2.81e-13	1.22e-11	PREDICTED: TMV resistance protein N-like [Fragaria vesca subsp. vesca]	-
Unigene0002747	90.3333	298.667	1.4071	2.1326	2.1838	4.9781	5.0989	5.1182	1.90783	5.06507	1.40865	0.00077099	0.0077149	PREDICTED: TMV resistance protein N-like [Fragaria vesca subsp. vesca]	-
Unigene0002748	149	63.6667	1.1813	1.7258	1.6805	0.3486	0.6664	0.5417	1.5292	0.5189	-1.55925	0.00141535	0.0130756	Kinesin-4 -like protein [Gossypium arboreum]	-
Unigene0002749	311.333	163.667	5.1391	4.1381	4.4837	1.3087	2.2107	2.135	4.58697	1.8848	-1.28313	0.00135009	0.0125528	PREDICTED: TMV resistance protein N-like [Prunus mume]	-
Unigene0002753	92.3333	19.3333	3.3945	4.5017	3.6882	0.3748	0.8685	0.6479	3.86147	0.6304	-2.61481	9.47e-06	0.000149339	--	-
Unigene0002758	119.333	413.667	1.6537	1.0249	1.3054	1.9217	5.0839	3.7494	1.328	3.585	1.43272	0.00177859	0.0159476	PREDICTED: TMV resistance protein N-like [Fragaria vesca subsp. vesca]	-
Unigene0002764	121	0.666667	2.2077	1.8751	1.5014	0	0	0.0234	1.8614	0.0078	-7.8987	1.04e-18	7.44e-17	PREDICTED: trihelix transcription factor ASIL2 [Fragaria vesca subsp. vesca]	-
Unigene0002766	446	0.666667	29.4823	33.7998	34.7156	0	0.057	0.0574	32.6659	0.0381333	-9.74252	6.77e-42	2.06e-39	--	-
Unigene0002767	14.3333	110	0.7367	0.9535	0.6517	5.9058	3.6762	4.4093	0.780633	4.66377	2.57878	1.35e-05	0.000205192	PREDICTED: uncharacterized protein LOC101310919 [Fragaria vesca subsp. vesca]	-
Unigene0002773	17	110.333	0.3338	0.7561	0.5513	2.1938	4.5172	1.6839	0.547067	2.7983	2.35476	0.000267178	0.00303312	BnaAnng41710D [Brassica napus]	-
Unigene0002775	36	7.33333	1.5939	0.5058	0.846	0.131	0.1237	0.2077	0.9819	0.154133	-2.6714	0.00079807	0.00794708	PREDICTED: uncharacterized protein LOC103961499, partial [Pyrus x bretschneideri]	-
Unigene0002776	452	2.33333	6.3765	8.4173	7.4016	0.0134	0.0253	0.051	7.39847	0.0299	-7.95094	4.76e-38	1.2e-35	PREDICTED: cactin [Fragaria vesca subsp. vesca]	-
Unigene0002782	1	74	0	0	0.0485	0.8466	1.2605	1.3623	0.0161667	1.15647	6.16056	6.57e-10	1.96e-08	PREDICTED: TMV resistance protein N-like [Fragaria vesca subsp. vesca]	-
Unigene0002785	448.333	45	4.9046	6.877	5.5351	0.5248	0.4856	0.3593	5.77223	0.456567	-3.66023	1.98e-17	1.24e-15	FB_MR5 [Malus x robusta]	-
Unigene0002786	0	22.6667	0	0	0	0.6721	0.9808	0.3486	0.001	0.667167	9.3819	5.82e-06	9.59e-05	FB_MR5 [Malus x robusta]	-
Unigene0002789	178.667	15.3333	1.4034	1.0396	1.7512	0.1118	0.1305	0.05	1.39807	0.0974333	-3.84287	3.24e-11	1.13e-09	Mitochondrial ATP synthase subunit [Medicago truncatula]	-
Unigene0002790	215.667	3	5.6082	2.9343	2.9979	0	0.0937	0.027	3.8468	0.0402333	-6.57912	1.42e-18	1e-16	--	-
Unigene0002791	364.667	3.33333	14.4453	4.8361	5.6343	0.0178	0.1516	0	8.30523	0.0564667	-7.20048	1.44e-18	1.02e-16	--	-
Unigene0002792	1215.67	820.667	9.0803	7.5375	7.3678	3.4296	4.7015	4.4714	7.9952	4.20083	-0.928459	0.00170425	0.0153672	PREDICTED: pectin acetylesterase 10-like [Fragaria vesca subsp. vesca]	-
Unigene0002804	51.3333	3.66667	2.5441	3.5192	2.5658	0	0.1712	0.3017	2.87637	0.157633	-4.1896	9.53e-07	1.81e-05	resistance protein KR4 [Glycine max]	-
Unigene0002805	103	0	1.9181	1.2987	1.2206	0	0	0	1.47913	0.001	-10.5305	6.3e-18	4.12e-16	--	-
Unigene0002807	22	4.33333	1.4663	1.6606	1.5566	0.2322	0.274	0.2208	1.56117	0.242333	-2.68756	0.00138799	0.0128626	--	-
Unigene0002808	358.667	3	7.1523	3.8272	4.5545	0.0232	0.0658	0.011	5.178	0.0333333	-7.27929	7.16e-28	1e-25	PREDICTED: TMV resistance protein N-like isoform X1 [Prunus mume]	-
Unigene0002810	3	87.3333	0.2353	0.1142	0.1249	4.1924	3.0876	3.3486	0.158133	3.54287	4.4857	3.12e-09	8.59e-08	PREDICTED: protein SUPPRESSOR OF npr1-1, CONSTITUTIVE 1-like [Prunus mume]	-
Unigene0002813	23.3333	2	0.7489	0.727	0.424	0.0213	0.1008	0	0.6333	0.0407	-3.95979	0.000187616	0.00222054	--	-
Unigene0002814	11	0	0.5629	0.7513	0.6972	0	0	0	0.670467	0.001	-9.38902	0.000128744	0.00158384	--	-
Unigene0002816	62.3333	227	3.7519	2.4084	3.5975	8.6674	10.3009	9.3077	3.2526	9.42533	1.53495	0.000632122	0.00648994	PREDICTED: disease resistance protein RGA2-like isoform X6 [Populus euphratica]	-
Unigene0002817	166.667	18	3.4544	2.0153	2.2595	0.1119	0.3639	0.1655	2.5764	0.213767	-3.59125	2.83e-09	7.84e-08	--	-
Unigene0002820	31.6667	2	1.997	1.4685	1.5846	0	0.1629	0.082	1.68337	0.0816333	-4.36605	6.33e-06	0.000103497	--	-
Unigene0002828	156	77	4.972	6.0424	5.0427	2.0644	1.9756	2.1752	5.35237	2.07173	-1.36934	0.0019337	0.0171456	--	-
Unigene0002832	66.6667	2.33333	6.0701	0.8902	1.2362	0.0622	0.1469	0	2.73217	0.0697	-5.29274	1.15e-06	2.16e-05	PREDICTED: mediator of RNA polymerase II transcription subunit 7a-like [Fragaria vesca subsp. vesca]	-
Unigene0002837	31	3.66667	0.5606	2.2978	2.028	0.1332	0.2096	0.1266	1.6288	0.156467	-3.37988	0.000207882	0.00243466	PREDICTED: splicing factor 3A subunit 3-like isoform X2 [Fragaria vesca subsp. vesca]	ko03040//Spliceosome//Transcription//Genetic Information Processing
Unigene0002844	0.666667	104.333	0	0.0094	0.0068	0.3446	1.36	0.3539	0.0054	0.686167	6.98946	1.77e-10	5.66e-09	--	-
Unigene0002855	794	163	21.9088	9.4287	10.8343	0.9266	4.0564	1.5619	14.0573	2.18163	-2.68784	6.71e-07	1.31e-05	PREDICTED: kinesin-4 isoform X2 [Fragaria vesca subsp. vesca]	-
Unigene0002857	347.667	984.333	10.3981	15.9264	12.4862	32.4929	24.9165	29.2795	12.9369	28.8963	1.15939	0.000360119	0.00395632	--	-
Unigene0002874	386.333	36.3333	9.49	8.6906	7.9292	0.638	0.7401	0.5373	8.70327	0.638467	-3.76887	5.98e-18	3.92e-16	PREDICTED: uncharacterized protein LOC105351778 [Fragaria vesca subsp. vesca]	-
Unigene0002877	138.667	16.3333	8.3509	6.2266	7.3663	0.3881	0.9772	0.656	7.3146	0.673767	-3.44046	2.44e-09	6.8e-08	PREDICTED: heat shock cognate protein 80-like, partial [Cucumis melo]	ko04626//Plant-pathogen interaction//Environmental adaptation//Organismal Systems;ko04141//Protein processing in endoplasmic reticulum//Folding, sorting and degradation//Genetic Information Processing
Unigene0002882	16	0	0.7883	0.5612	0.8183	0	0	0	0.7226	0.001	-9.49705	8.74e-06	0.000138822	PREDICTED: protein LTV1 homolog [Fragaria vesca subsp. vesca]	-
Unigene0002883	812.667	2.33333	11.5163	11.9019	14.5138	0.0777	0	0.0123	12.644	0.03	-8.71927	4.79e-50	2.23e-47	PREDICTED: LOW QUALITY PROTEIN: E3 ubiquitin-protein ligase XBAT33 [Prunus mume]	-
Unigene0002887	7.66667	133.333	0.2729	0.2384	0.0773	2.684	2.4607	2.3672	0.1962	2.50397	3.67382	1.15e-08	2.92e-07	PREDICTED: protein trichome birefringence-like 13 [Fragaria vesca subsp. vesca]	-
Unigene0002888	137	40.3333	3.556	3.6638	3.8853	0.8891	0.8185	0.8877	3.7017	0.8651	-2.09725	1.37e-05	0.000208679	DRM-type cytosine DNA-methyltransferase [Fragaria x ananassa]	-
Unigene0002908	500.333	52.3333	3.5807	2.4157	2.7356	0.1651	0.2138	0.3319	2.91067	0.236933	-3.6188	4.25e-16	2.4e-14	PREDICTED: branched-chain-amino-acid aminotransferase-like protein 3, chloroplastic [Pyrus x bretschneideri]	ko00790//Folate biosynthesis//Metabolism of cofactors and vitamins//Metabolism
Unigene0002913	57.6667	9	1.4457	0.8116	0.5177	0.0248	0.2461	0.0472	0.925	0.106033	-3.12494	0.000341211	0.00377312	PREDICTED: LRR receptor-like serine/threonine-protein kinase GSO1 [Malus domestica]	-
Unigene0002915	10.3333	0	0.5682	0.351	0.4753	0	0	0	0.464833	0.001	-8.86057	0.000195591	0.00230457	PREDICTED: receptor-like protein 12 [Prunus mume]	-
Unigene0002922	901.667	350.667	7.2806	3.5453	3.7814	0.536	2.7367	1.0233	4.8691	1.432	-1.76562	0.000784284	0.00782497	--	-
Unigene0002926	1935.67	663.667	17.8894	12.4454	12.4138	2.0368	5.9036	3.3274	14.2495	3.75593	-1.92367	6.13e-07	1.21e-05	PREDICTED: probable leucine-rich repeat receptor-like serine/threonine-protein kinase At3g14840 [Prunus mume]	-
Unigene0002932	188.667	37.6667	5.3035	5.3807	6.0297	0.5852	0.9209	1.136	5.5713	0.8807	-2.66129	5.81e-08	1.34e-06	PREDICTED: protein SUPPRESSOR OF npr1-1, CONSTITUTIVE 1-like [Fragaria vesca subsp. vesca]	-
Unigene0002933	13.3333	2	0.9606	0.3996	0.3237	0	0.1231	0.062	0.5613	0.0617	-3.18543	0.00653209	0.0478551	PREDICTED: TMV resistance protein N-like [Pyrus x bretschneideri]	-
Unigene0002940	635.667	171.333	31.5795	40.565	33.659	7.5914	6.9545	7.863	35.2678	7.46963	-2.23924	1.14e-10	3.7e-09	--	-
Unigene0002947	20.3333	0.666667	0.4121	0.88	0.8457	0.0587	0	0	0.7126	0.0195667	-5.18662	5.88e-05	0.000781397	PREDICTED: probable disease resistance protein At4g27220 isoform X1 [Fragaria vesca subsp. vesca]	-
Unigene0002950	12	1	0.1939	1.035	0.343	0.0345	0	0.0657	0.523967	0.0334	-3.97156	0.00521084	0.0397022	Os03g0325300 [Oryza sativa Japonica Group]	-
Unigene0002952	31.6667	0.333333	2.5173	2.275	2.3959	0	0	0.0588	2.39607	0.0196	-6.93367	4.83e-08	1.13e-06	PREDICTED: DUF21 domain-containing protein At5g52790 [Prunus mume]	-
Unigene0002962	1019.67	244	13.0196	14.1217	13.5727	2.4827	2.3442	2.8578	13.5713	2.56157	-2.40546	2.6e-14	1.26e-12	PREDICTED: LOW QUALITY PROTEIN: probable LRR receptor-like serine/threonine-protein kinase At1g56140, partial [Malus domestica]	-
Unigene0002970	0.333333	2302.33	0	0	0.0186	45.2214	35.6963	43.728	0.0062	41.5486	12.7102	1.18e-84	3.92e-81	PREDICTED: major centromere autoantigen B-like [Fragaria vesca subsp. vesca]	-
Unigene0002975	344.333	9.33333	10.0551	10.522	11.28	0.4828	0.12	0.0966	10.619	0.233133	-5.50935	2.73e-19	2.06e-17	--	-
Unigene0002977	54.3333	14.6667	1.8085	2.3798	1.6213	0.6014	0.2974	0.3268	1.93653	0.408533	-2.24495	0.000615531	0.00634288	--	-
Unigene0002982	9.33333	0.333333	0.2411	0.2731	0.4266	0	0.027	0	0.3136	0.009	-5.12286	0.00195236	0.0172859	PREDICTED: grpE protein homolog, mitochondrial [Fragaria vesca subsp. vesca]	-
Unigene0002983	0	12.6667	0	0	0	0.0758	0.7877	0.0481	0.001	0.303867	8.24729	0.00279188	0.0234177	--	-
Unigene0002984	1	94.6667	0.1955	0	0	4.1795	3.6393	4.9014	0.0651667	4.24007	6.02381	4.74e-11	1.62e-09	PREDICTED: grpE protein homolog, mitochondrial [Fragaria vesca subsp. vesca]	-
Unigene0002995	11	0.333333	2.097	0.4071	0.6678	0	0.0705	0	1.0573	0.0235	-5.49158	0.00147827	0.0135859	PREDICTED: LOW QUALITY PROTEIN: pentatricopeptide repeat-containing protein At3g22690 [Malus domestica]	-
Unigene0002996	21.6667	1	0.4362	0.5646	0.3945	0	0.0489	0	0.4651	0.0163	-4.8346	2.41e-05	0.000347456	GDSL esterase/lipase [Medicago truncatula]	-
Unigene0002999	322.333	66	6.6098	7.0601	6.3881	1.0298	1.4824	0.7063	6.686	1.07283	-2.63972	3.27e-09	8.98e-08	PREDICTED: TMV resistance protein N-like [Prunus mume]	-
Unigene0003003	1628	1216	21.0366	15.243	15.2428	10.3139	10.3405	9.2736	17.1741	9.976	-0.783704	0.00543143	0.0410407	PREDICTED: glutamic acid-rich protein-like isoform X2 [Fragaria vesca subsp. vesca]	-
Unigene0003007	1284.33	3187.33	8.3065	7.6449	7.5021	14.7557	16.6963	14.1909	7.81783	15.2143	0.960587	0.000160357	0.00193136	PREDICTED: protein ENHANCED DISEASE RESISTANCE 2-like [Fragaria vesca subsp. vesca]	-
Unigene0003010	6.33333	79	0.1839	0.2083	0.1302	1.8565	1.1136	2.0353	0.174133	1.66847	3.26026	2.59e-06	4.58e-05	PREDICTED: heterogeneous nuclear ribonucleoprotein R isoform X2 [Fragaria vesca subsp. vesca]	-
Unigene0003011	73.6667	23.3333	1.608	1.5609	1.6536	0.4297	0.4226	0.3575	1.6075	0.403267	-1.99501	0.000375971	0.0041103	--	-
Unigene0003014	1418.67	4.33333	19.8448	22.4508	23.927	0.0129	0.1335	0.0122	22.0742	0.0528667	-8.70579	2.92e-58	2.19e-55	PREDICTED: probable zinc metalloprotease EGY2, chloroplastic [Fragaria vesca subsp. vesca]	-
Unigene0003017	0	69.6667	0	0	0	0.3172	4.2926	0.6283	0.001	1.74603	10.7699	1.34e-07	2.94e-06	PREDICTED: proline-, glutamic acid- and leucine-rich protein 1 [Fragaria vesca subsp. vesca]	-
Unigene0003027	32.6667	1	0.0609	2.4222	0.3015	0.0217	0.0205	0.0206	0.9282	0.0209333	-5.47056	0.000219102	0.00255038	hypothetical protein [Rosa rugosa]	-
Unigene0003028	73	283.667	2.8763	3.1305	2.4366	8.7884	8.7672	7.9433	2.81447	8.49963	1.59454	0.000134817	0.00165276	hypothetical protein [Rosa rugosa]	-
Unigene0003030	20	108.667	0.4786	0.8518	0.7339	3.2118	2.63	3.108	0.6881	2.98327	2.1162	0.000176603	0.00210466	hypothetical protein [Rosa rugosa]	-
Unigene0003040	149	68	2.5249	1.8338	2.6225	0.7507	0.8555	0.9354	2.32707	0.8472	-1.45774	0.00156561	0.014284	--	-
Unigene0003057	8	46	1.1591	0.6137	0.522	3.1537	3.474	3.3557	0.764933	3.3278	2.12116	0.00288469	0.0240733	--	-
Unigene0003060	27.3333	3.33333	0.7043	1.5139	1.3174	0.1434	0	0.2045	1.17853	0.115967	-3.34521	0.000696718	0.00706726	--	-
Unigene0003066	121.333	14	4.236	1.9366	2.6304	0.1947	0.3861	0.2037	2.93433	0.2615	-3.48815	2.22e-08	5.42e-07	PREDICTED: putative clathrin assembly protein At5g35200 isoform X1 [Fragaria vesca subsp. vesca]	-
Unigene0003067	10.6667	0.666667	1.143	0.1958	0.571	0	0.0905	0	0.6366	0.0301667	-4.39936	0.00550442	0.0414733	--	-
Unigene0003076	6	2157.67	0.0646	0.0228	0.0125	4.9123	16.4943	4.472	0.0333	8.6262	8.01706	7.12e-29	1.08e-26	PREDICTED: uncharacterized protein LOC101314599 isoform X1 [Fragaria vesca subsp. vesca]	-
Unigene0003089	0.666667	288	0.0576	0	0	1.0253	14.8505	0.9164	0.0192	5.5974	8.18751	4.27e-09	1.15e-07	PREDICTED: calcium-dependent protein kinase 10-like [Pyrus x bretschneideri]	ko04626//Plant-pathogen interaction//Environmental adaptation//Organismal Systems
Unigene0003092	71.3333	5.33333	1.9498	1.8555	3.0574	0.2997	0.0772	0.0518	2.28757	0.1429	-4.00074	4.69e-07	9.38e-06	--	-
Unigene0003096	25.3333	152	1.3371	0.8826	1.287	5.2214	5.1819	6.342	1.1689	5.58177	2.25557	1.51e-05	0.000227333	PREDICTED: disease resistance protein RGA2-like [Malus domestica]	-
Unigene0003097	307.333	163	12.9977	11.0037	10.5861	3.9781	5.6772	4.62	11.5292	4.75843	-1.27673	0.000954736	0.00929795	PREDICTED: LOW QUALITY PROTEIN: probable LRR receptor-like serine/threonine-protein kinase At4g08850 [Prunus mume]	-
Unigene0003103	123.333	9.66667	2.799	3.1371	3.2879	0.1234	0.1165	0.3324	3.07467	0.190767	-4.01055	3.38e-10	1.04e-08	Tetratricopeptide repeat protein, partial [Medicago truncatula]	-
Unigene0003110	1195.33	99	9.6948	4.3359	5.0723	0.3009	0.6003	0.3063	6.36767	0.4025	-3.9837	1.48e-18	1.04e-16	PREDICTED: disease resistance protein At4g27190-like [Pyrus x bretschneideri]	-
Unigene0003111	2112.67	4891.33	13.3775	13.7859	12.9169	25.7175	23.2656	24.0131	13.3601	24.3321	0.864928	0.000198634	0.00233674	PREDICTED: polyubiquitin-like [Fragaria vesca subsp. vesca]	-
Unigene0003124	78.6667	5.66667	1.7991	1.667	2.0642	0.0971	0.1284	0.0923	1.84343	0.105933	-4.12117	1.25e-09	3.61e-08	PREDICTED: long chain acyl-CoA synthetase 2 [Fragaria vesca subsp. vesca]	ko04146//Peroxisome//Transport and catabolism//Cellular Processes;ko01212//Fatty acid metabolism//Global and Overview//Metabolism;ko00071//Fatty acid degradation//Lipid metabolism//Metabolism;ko00061//Fatty acid biosynthesis//Lipid metabolism//Metabolism
Unigene0003127	153.667	75.3333	1.4192	2.0664	2.5219	0.5936	1.0794	0.7108	2.0025	0.7946	-1.3335	0.00637024	0.0468267	PREDICTED: long chain acyl-CoA synthetase 2 [Fragaria vesca subsp. vesca]	ko04146//Peroxisome//Transport and catabolism//Cellular Processes;ko01212//Fatty acid metabolism//Global and Overview//Metabolism;ko00071//Fatty acid degradation//Lipid metabolism//Metabolism;ko00061//Fatty acid biosynthesis//Lipid metabolism//Metabolism
Unigene0003134	35.6667	287.333	0.2365	0.2448	0.251	2.4152	1.1137	1.1857	0.2441	1.57153	2.68663	1.05e-07	2.34e-06	BnaC08g34780D [Brassica napus]	-
Unigene0003143	127.667	1	7.7762	13.8056	12.1654	0.1458	0	0.0693	11.2491	0.0717	-7.29362	1.05e-17	6.76e-16	--	-
Unigene0003145	274	762.667	4.8005	4.8756	5.9769	13.4138	10.9905	10.6315	5.21767	11.6786	1.16239	0.000413091	0.00446973	Urb2/Npa2 family protein [Medicago truncatula]	-
Unigene0003155	39.3333	6.33333	1.9694	0.3607	1.4464	0.3177	0.125	0.0504	1.25883	0.164367	-2.9371	0.00165792	0.0150069	PREDICTED: TMV resistance protein N-like [Fragaria vesca subsp. vesca]	-
Unigene0003158	30.3333	0.333333	1.3804	0.7956	1.2211	0.0307	0	0	1.13237	0.0102333	-6.78992	1.45e-07	3.15e-06	PREDICTED: TMV resistance protein N-like [Fragaria vesca subsp. vesca]	-
Unigene0003161	1092	197	4.346	5.2865	4.4555	0.8538	0.5055	0.6455	4.696	0.668267	-2.81294	3.63e-16	2.07e-14	Autoinhibited calcium ATPase [Theobroma cacao]	-
Unigene0003167	184	487	2.1936	2.7336	2.2448	4.1507	6.3623	4.3184	2.39067	4.9438	1.04821	0.00513541	0.0392009	--	-
Unigene0003170	11242.7	9384	53.943	61.5427	56.0363	37.3679	36.0903	39.2669	57.174	37.575	-0.605585	0.00281244	0.0235659	PREDICTED: receptor-like serine/threonine-protein kinase ALE2 isoform X2 [Fragaria vesca subsp. vesca]	-
Unigene0003177	10.3333	198	0.1904	0.0853	0.1244	1.5343	2.5524	1.8658	0.133367	1.98417	3.89506	4.7e-11	1.6e-09	PREDICTED: disease resistance protein RGA2-like isoform X2 [Vitis vinifera]	-
Unigene0003178	237	11	5.8057	2.4546	4.2807	0.173	0.1497	0.1371	4.18033	0.153267	-4.7695	5.69e-16	3.19e-14	NBS-LRR type disease resistance protein [Medicago truncatula]	-
Unigene0003179	10.6667	1.33333	1.0248	0.829	0.6044	0	0.1724	0.0579	0.8194	0.0767667	-3.41602	0.00438022	0.0343077	nucleotide binding site leucine-rich repeat disease resistance protein [Pyrus communis]	ko01230//Biosynthesis of amino acids//Global and Overview//Metabolism;ko00400//Phenylalanine, tyrosine and tryptophan biosynthesis//Amino acid metabolism//Metabolism
Unigene0003183	56	201	0.5886	0.2623	0.5395	0.9282	1.7269	1.3207	0.463467	1.32527	1.51575	0.00306763	0.0253858	disease resistance protein (CC-NBS-LRR class) family protein [Medicago truncatula]	-
Unigene0003184	493.333	2623.33	29.567	47.8625	32.9169	182.921	141.192	135.646	36.7821	153.253	2.05884	4.56e-11	1.56e-09	PREDICTED: dehydrin Xero 2 [Fragaria vesca subsp. vesca]	-
Unigene0003188	459	80.3333	16.7435	12.9886	13.5462	0.8413	4.2606	0.7515	14.4261	1.95113	-2.8863	3.04e-06	5.29e-05	PREDICTED: probable receptor-like protein kinase At5g24010 [Fragaria vesca subsp. vesca]	-
Unigene0003191	0	9.66667	0	0	0	0.3906	0.3353	0.2701	0.001	0.332	8.37504	0.000768585	0.00769599	--	-
Unigene0003193	0	24.6667	0	0	0	0.1214	1.0647	0.033	0.001	0.406367	8.66664	0.000246422	0.00282543	--	-
Unigene0003196	238.333	1024.67	11.5127	6.3555	9.4539	39.8605	22.3511	31.1137	9.10737	31.1084	1.7722	1.63e-06	3e-05	PREDICTED: TMV resistance protein N-like isoform X2 [Fragaria vesca subsp. vesca]	-
Unigene0003199	1778	7.33333	12.5108	11.0694	11.9083	0.0109	0.0617	0.0414	11.8295	0.038	-8.28217	4.86e-69	6.81e-66	PREDICTED: TMV resistance protein N-like [Fragaria vesca subsp. vesca]	-
Unigene0003201	664	1.66667	16.2308	15.4196	14.7823	0.0379	0.0358	0.018	15.4776	0.0305667	-8.984	4.46e-52	2.27e-49	PREDICTED: TMV resistance protein N-like [Pyrus x bretschneideri]	-
Unigene0003207	2224.33	899	27.1853	23.8461	21.7321	4.9222	10.9579	6.8657	24.2545	7.58193	-1.67761	4.15e-07	8.41e-06	hypothetical protein [Rosa rugosa]	-
Unigene0003212	80	17.3333	1.2482	3.635	3.3057	0.6599	0.4064	0.382	2.72963	0.482767	-2.49931	0.000168082	0.00201438	--	-
Unigene0003214	16.3333	198.667	0.3346	0.5846	0.4973	4.5063	3.7145	5.4865	0.472167	4.5691	3.27454	1.46e-09	4.16e-08	PREDICTED: ATP-citrate synthase subunit alpha chain protein 1 isoform X2 [Malus domestica]	ko00020//Citrate cycle (TCA cycle)//Carbohydrate metabolism//Metabolism
Unigene0003220	388.333	1891.33	1.9676	1.6064	1.5961	5.9572	7.5936	6.085	1.72337	6.54527	1.92522	1.5e-10	4.82e-09	PREDICTED: protein REVEILLE 6-like [Fragaria vesca subsp. vesca]	-
Unigene0003227	101.333	2	2.1454	2.5185	2.0127	0.0356	0.0168	0.0507	2.22553	0.0343667	-6.017	9.87e-15	4.98e-13	--	-
Unigene0003233	101.333	4	2.6769	0.8852	0.6246	0.0419	0.0198	0.0598	1.39557	0.0405	-5.10679	1.44e-09	4.1e-08	--	-
Unigene0003234	76.3333	411.333	2.6512	1.4458	1.8974	6.2195	11.9254	6.9838	1.99813	8.37623	2.06765	5.83e-06	9.6e-05	PREDICTED: bax inhibitor 1-like [Fragaria vesca subsp. vesca]	-
Unigene0003248	0	6.33333	0	0	0	0.3557	0.3359	0.2416	0.001	0.311067	8.28108	0.0049326	0.0378924	--	-
Unigene0003252	91	969.667	1.2524	1.752	1.3947	17.7304	4.7212	14.6879	1.46637	12.3798	3.07767	3.23e-10	1e-08	PREDICTED: UPF0496 protein At4g34320-like [Fragaria vesca subsp. vesca]	-
Unigene0003254	14.6667	252	0.2623	0.5092	0.4641	6.1912	4.9413	5.9315	0.411867	5.688	3.78767	9.83e-13	4.06e-11	PREDICTED: protein SUPPRESSOR OF npr1-1, CONSTITUTIVE 1-like [Prunus mume]	-
Unigene0003258	109.333	6.33333	2.7202	1.7738	1.6018	0.0888	0.0978	0.0844	2.03193	0.0903333	-4.49145	7.37e-12	2.75e-10	PREDICTED: disease resistance protein RGA2-like [Fragaria vesca subsp. vesca]	-
Unigene0003261	81.3333	0.666667	6.3054	2.2495	3.2039	0	0	0.073	3.9196	0.0243333	-7.33163	8.81e-13	3.66e-11	PREDICTED: disease resistance protein RGA2-like [Fragaria vesca subsp. vesca]	-
Unigene0003262	14.3333	0.333333	1.3909	0.6137	0.4922	0.0451	0	0	0.832267	0.0150333	-5.79081	0.000158476	0.00191101	NBS-LRR resistance protein [Rosa hybrid cultivar]	-
Unigene0003263	426.667	119	21.0759	5.0957	4.9107	0.537	4.8783	0.8628	10.3608	2.0927	-2.30769	0.00312367	0.0257876	PREDICTED: disease resistance protein RGA2-like [Fragaria vesca subsp. vesca]	-
Unigene0003266	2.33333	131.333	0.1023	0.0248	0.0362	3.0805	0.5852	3.3104	0.0544333	2.32537	5.41682	5.98e-09	1.58e-07	--	-
Unigene0003276	377.667	237.667	5.8445	5.2102	5.7281	2.5255	2.6712	3.1404	5.59427	2.77903	-1.00937	0.00454807	0.0354056	PREDICTED: TMV resistance protein N-like [Fragaria vesca subsp. vesca]	-
Unigene0003282	33.6667	5.33333	0.5117	0.6563	0.4656	0.026	0.1107	0.0619	0.544533	0.0662	-3.04012	0.000230435	0.00266395	PREDICTED: probable receptor-like protein kinase At1g67000 isoform X1 [Pyrus x bretschneideri]	-
Unigene0003294	403	8.66667	25.9557	10.6022	9.4346	0.1776	0.4471	0.1126	15.3308	0.245767	-5.963	5.28e-19	3.86e-17	--	-
Unigene0003297	7602.33	6042.67	164.349	167.121	176.727	125.026	86.3492	109.879	169.399	107.085	-0.661671	0.00321926	0.0264452	PREDICTED: histone H2B [Fragaria vesca subsp. vesca]	-
Unigene0003298	6950	2657	148.759	145.048	140.126	49.6526	37.8194	43.2304	144.644	43.5675	-1.73119	7.7e-14	3.56e-12	PREDICTED: probable histone H2B.1 [Malus domestica]	-
Unigene0003299	2192.67	1505.33	111.363	124.787	116.006	70.1254	58.5295	62.2293	117.385	63.6281	-0.883516	0.000658554	0.00672661	PREDICTED: histone H2B-like [Fragaria vesca subsp. vesca]	-
Unigene0003300	0.333333	11	0	0	0.0315	0.3488	0.2994	0.3618	0.0105	0.336667	5.00286	0.00186788	0.0166566	PREDICTED: disease resistance protein RGA2-like [Malus domestica]	-
Unigene0003306	67.3333	0	1.8341	3.0521	2.7197	0	0	0	2.5353	0.001	-11.3079	1.26e-13	5.67e-12	PREDICTED: TMV resistance protein N-like [Vitis vinifera]	-
Unigene0003310	386.333	949.667	10.9551	15.3999	14.3003	28.3635	24.0508	27.135	13.5518	26.5164	0.968406	0.00205524	0.0180753	PREDICTED: disease resistance protein RGA2-like [Malus domestica]	-
Unigene0003312	0	33.3333	0	0	0	0.2112	1.2147	0.4017	0.001	0.6092	9.25077	1.67e-06	3.06e-05	--	-
Unigene0003322	260	625	3.1899	2.5198	3.0345	5.9358	5.4221	5.3029	2.91473	5.5536	0.930059	0.00529584	0.0402164	PREDICTED: TMV resistance protein N-like isoform X1 [Fragaria vesca subsp. vesca]	-
Unigene0003324	29.3333	196.333	0.2972	0.2036	0.1856	0.9281	1.6644	0.9299	0.2288	1.17413	2.35944	7.66e-06	0.000123329	PREDICTED: pentatricopeptide repeat-containing protein At4g20770 [Fragaria vesca subsp. vesca]	-
Unigene0003327	263.667	872.333	2.2563	2.8849	3.0906	7.1313	7.2068	7.4714	2.74393	7.26983	1.40568	1.44e-05	0.000218138	--	-
Unigene0003329	6749.67	5354	80.4306	119.723	107.675	65.2171	56.4336	72.4458	102.61	64.6988	-0.665355	0.00513081	0.0391691	PREDICTED: chlorophyll a-b binding protein 8, chloroplastic [Fragaria vesca subsp. vesca]	ko00196//Photosynthesis - antenna proteins//Energy metabolism//Metabolism
Unigene0003332	372.333	113.667	6.7524	6.0973	6.2931	1.1889	1.3999	1.995	6.38093	1.52793	-2.06219	2.78e-07	5.82e-06	--	-
Unigene0003342	435.667	88	14.5178	16.1112	13.5995	2.6618	1.7359	2.6093	14.7428	2.33567	-2.65811	3.35e-11	1.17e-09	PREDICTED: protein BREAST CANCER SUSCEPTIBILITY 1 homolog isoform X2 [Fragaria vesca subsp. vesca]	-
Unigene0003343	771.333	435.667	24.8068	30.2959	33.6867	15.4754	10.7254	14.1386	29.5965	13.4465	-1.1382	0.000436461	0.00468748	PREDICTED: protein BREAST CANCER SUSCEPTIBILITY 1 homolog isoform X1 [Fragaria vesca subsp. vesca]	-
Unigene0003346	33173	126852	89.4169	154.862	143.789	561.51	227.852	408.074	129.356	399.146	1.62557	2.29e-07	4.86e-06	PREDICTED: zinc finger CCCH domain-containing protein 29-like [Fragaria vesca subsp. vesca]	-
Unigene0003348	3.33333	210.667	0.0497	0.0161	0.0117	0.6375	1.7555	1.173	0.0258333	1.18867	5.52397	1.92e-13	8.52e-12	PREDICTED: cyclic nucleotide-gated ion channel 1-like isoform X2 [Malus domestica]	ko04626//Plant-pathogen interaction//Environmental adaptation//Organismal Systems
Unigene0003352	0	84.6667	0	0	0	2.8732	2.3387	2.889	0.001	2.7003	11.3989	4.01e-14	1.91e-12	PREDICTED: probable disease resistance protein At4g27220 [Fragaria vesca subsp. vesca]	-
Unigene0003353	204	101.667	2.0427	2.2059	2.4757	0.9006	1.0823	0.692	2.24143	0.891633	-1.3299	0.00189145	0.0168316	PREDICTED: probable disease resistance protein At4g27220 [Fragaria vesca subsp. vesca]	-
Unigene0003354	7.66667	114.333	0.1945	0.1469	0.1071	1.3398	1.425	2.3137	0.1495	1.69283	3.50122	7.35e-08	1.67e-06	PREDICTED: disease resistance protein At4g27190-like isoform X2 [Fragaria vesca subsp. vesca]	-
Unigene0003355	45.6667	484	0.5832	0.5523	0.5637	3.8517	5.9815	4.3082	0.5664	4.7138	3.057	9.1e-13	3.77e-11	PREDICTED: probable disease resistance protein At4g27220 [Fragaria vesca subsp. vesca]	-
Unigene0003357	0	28	0	0	0	1.0674	0.5879	0.7613	0.001	0.805533	9.6538	4.43e-07	8.92e-06	--	-
Unigene0003362	2720.33	2081	11.5901	10.2867	12.0052	6.4985	8.0144	6.0427	11.294	6.85187	-0.720988	0.00490717	0.037732	PREDICTED: 60S ribosomal protein L30 [Fragaria vesca subsp. vesca]	ko03010//Ribosome//Translation//Genetic Information Processing
Unigene0003366	53.6667	656.333	0.5371	0.6347	0.4875	5.0419	5.5069	5.2372	0.5531	5.262	3.25	1.01e-16	6.04e-15	PREDICTED: zeaxanthin epoxidase, chloroplastic-like [Pyrus x bretschneideri]	-
Unigene0003367	57.3333	2	2.8466	0.9126	0.499	0	0.1054	0	1.4194	0.0351333	-5.3363	2.94e-06	5.13e-05	--	-
Unigene0003368	999.333	592	13.518	16.12	14.4878	6.2535	7.8008	6.5066	14.7086	6.85363	-1.10172	0.000229067	0.00264986	PREDICTED: TMV resistance protein N-like [Pyrus x bretschneideri]	-
Unigene0003371	67	0.666667	1.8781	0.9665	1.1851	0	0	0.0307	1.34323	0.0102333	-7.03629	3.07e-12	1.19e-10	--	-
Unigene0003372	0	106.333	0	0	0	0.1685	2.6105	0.2167	0.001	0.998567	9.96371	3.12e-08	7.46e-07	--	-
Unigene0003380	11.6667	113.667	0.4225	0.8203	0.4112	4.253	4.0512	4.0798	0.551333	4.128	2.90445	1.76e-06	3.2e-05	PREDICTED: disease resistance protein RGA2-like [Prunus mume]	-
Unigene0003387	0.333333	14	0	0	0.0541	0.8173	0.6688	0.7253	0.0180333	0.737133	5.35319	0.000479522	0.00509374	--	-
Unigene0003388	3.66667	44.3333	0.1221	0.0592	0.108	0.4784	1.8275	0.4549	0.0964333	0.920267	3.25445	0.000381907	0.00417061	--	-
Unigene0003395	1719	970.667	22.3552	15.8096	16.4239	5.7174	10.8774	7.273	18.1962	7.95593	-1.19354	0.000231474	0.00267459	FB_MR5 [Malus x robusta]	-
Unigene0003396	16.3333	132.333	0.6467	0.1046	0.089	1.2545	2.4294	1.1929	0.2801	1.6256	2.53696	0.00101266	0.0097738	PREDICTED: protein SUPPRESSOR OF npr1-1, CONSTITUTIVE 1-like [Fragaria vesca subsp. vesca]	-
Unigene0003398	468	167	15.4945	16.401	16.8596	5.4778	3.7444	4.6119	16.2517	4.61137	-1.81732	6.84e-07	1.33e-05	PREDICTED: kinesin-like protein KIN12B isoform X2 [Fragaria vesca subsp. vesca]	-
Unigene0003402	21	116.333	0.9996	1.0917	1.2823	5.6986	4.7081	4.6143	1.12453	5.007	2.15462	7.9e-05	0.00101827	--	-
Unigene0003403	0.333333	192	0	0	0.0146	2.5179	3.3089	2.3382	0.00486667	2.72167	9.12734	1.52e-21	1.36e-19	--	-
Unigene0003405	1954.67	981.667	34.2292	33.6805	35.5748	12.4419	12.1305	16.5133	34.4948	13.6952	-1.33271	1.76e-06	3.21e-05	--	-
Unigene0003408	569.333	1998.33	26.1473	24.9575	29.2836	75.8125	77.8258	71.2742	26.7961	74.9708	1.4843	1.29e-07	2.83e-06	--	-
Unigene0003410	432	1095	11.0641	7.1016	7.7025	12.4859	22.4389	15.7892	8.62273	16.9047	0.971204	0.00507472	0.0387972	--	-
Unigene0003416	52	18	1.1096	1.7562	0.5975	0.2235	0.2435	0.425	1.15443	0.297333	-1.95703	0.00439627	0.0343943	PREDICTED: prolyl endopeptidase-like isoform X1 [Tarenaya hassleriana]	-
Unigene0003424	555.667	2137.67	8.1877	6.7782	7.4893	18.6922	29.8311	19.3126	7.48507	22.612	1.595	2.48e-07	5.23e-06	--	-
Unigene0003426	11.6667	0	0.2463	0.2732	0.498	0	0	0	0.339167	0.001	-8.40585	0.000146074	0.00177654	--	-
Unigene0003427	54	16	2.5439	3.216	2.6378	0.5059	0.8757	0.5612	2.79923	0.6476	-2.11186	0.000864868	0.00852848	PREDICTED: guanine nucleotide-binding protein subunit gamma 3 isoform X2 [Fragaria vesca subsp. vesca]	-
Unigene0003428	510.333	108.333	16.4595	17.8103	19.8407	2.8079	3.1483	3.1984	18.0368	3.05153	-2.56334	5.3e-12	2.01e-10	PREDICTED: guanine nucleotide-binding protein subunit gamma 3 isoform X1 [Fragaria vesca subsp. vesca]	-
Unigene0003431	75	21	2.4704	2.5391	2.1854	0.3883	0.8066	0.3692	2.3983	0.521367	-2.20164	0.000283238	0.00320002	PREDICTED: guanine nucleotide-binding protein subunit gamma 3-like isoform X3 [Gossypium raimondii]	-
Unigene0003439	323.333	149	6.9232	6.82	7.7307	2.8687	2.2083	2.8146	7.15797	2.63053	-1.44419	0.000158806	0.00191448	PREDICTED: beta-hexosaminidase 1 [Fragaria vesca subsp. vesca]	ko00520//Amino sugar and nucleotide sugar metabolism//Carbohydrate metabolism//Metabolism;ko00511//Other glycan degradation//Glycan biosynthesis and metabolism//Metabolism;ko00531//Glycosaminoglycan degradation//Glycan biosynthesis and metabolism//Metabolism;ko00603//Glycosphingolipid biosynthesis - globo series//Glycan biosynthesis and metabolism//Metabolism;ko00604//Glycosphingolipid biosynthes…
Unigene0003441	5.33333	107	0.1648	0.0711	0.0389	1.0175	1.8598	1.1411	0.0916	1.33947	3.87017	1.42e-07	3.1e-06	--	-
Unigene0003450	12.3333	215.667	0.4073	0.1581	0.1297	2.2494	4.6313	2.1251	0.2317	3.00193	3.69556	7.83e-09	2.03e-07	nucleotidyltransferase family protein [Medicago truncatula]	-
Unigene0003451	38.6667	3.66667	0.3829	0.55	0.5853	0.0327	0.0309	0.0519	0.506067	0.0385	-3.7164	4.31e-06	7.28e-05	--	-
Unigene0003454	56.6667	12	1.0724	0.7807	0.9758	0.0819	0.335	0.0519	0.942967	0.156267	-2.5932	0.000845915	0.00836185	retrotransposon protein [Rosa rugosa]	-
Unigene0003458	225	9	8.2811	6.7791	7.4272	0.2447	0.1541	0.3103	7.4958	0.236367	-4.98698	7.88e-19	5.71e-17	PREDICTED: KRR1 small subunit processome component homolog [Fragaria vesca subsp. vesca]	-
Unigene0003464	80.3333	282.333	2.3619	2.2927	3.261	6.9254	7.8155	7.7658	2.63853	7.50223	1.50758	0.000353042	0.00388811	--	-
Unigene0003475	3096.33	2134.33	34.3216	34.5945	32.9254	15.3695	22.4428	17.1889	33.9472	18.3337	-0.888791	0.000549257	0.00573183	PREDICTED: probable LRR receptor-like serine/threonine-protein kinase At1g63430 [Prunus mume]	-
Unigene0003479	398.333	1068	4.2809	5.7973	5.4026	11.37	10.7255	10.8824	5.16027	10.9926	1.09102	0.000367983	0.00402986	--	-
Unigene0003484	59	0	1.1652	0.7097	1.52	0	0	0	1.13163	0.001	-10.1442	5.14e-12	1.95e-10	--	-
Unigene0003485	21.6667	0	1.0528	0.9618	1.4025	0	0	0	1.13903	0.001	-10.1536	6.61e-07	1.29e-05	--	-
Unigene0003486	48.6667	266.333	0.4234	0.4776	0.5345	2.7315	1.7553	1.8297	0.4785	2.1055	2.13757	3.06e-06	5.32e-05	--	-
Unigene0003487	272	77	3.3365	3.8725	5.2874	1.318	1.0493	0.5283	4.16547	0.9652	-2.10958	1.12e-05	0.000174024	--	-
Unigene0003488	585.333	362	7.4491	7.4065	9.7641	4.8863	3.4962	3.9332	8.20657	4.10523	-0.999315	0.00299714	0.0248715	--	-
Unigene0003489	5	58	0.2178	0.0264	0.1156	0.3686	2.6376	0.2029	0.119933	1.0697	3.1569	0.00348511	0.028325	PREDICTED: phosphoinositide phospholipase C 6 [Fragaria vesca subsp. vesca]	ko00562//Inositol phosphate metabolism//Carbohydrate metabolism//Metabolism;ko04070//Phosphatidylinositol signaling system//Signal transduction//Environmental Information Processing
Unigene0003491	1385.33	430.333	9.1991	6.6532	6.4633	1.5762	2.2996	1.4864	7.43853	1.7874	-2.05716	3.72e-10	1.14e-08	H0215A08.3 [Oryza sativa Indica Group]	-
Unigene0003498	810.333	96.6667	11.4865	12.1851	10.7819	0.5871	1.6413	0.9633	11.4845	1.0639	-3.43225	9.48e-16	5.23e-14	--	-
Unigene0003499	871	288.333	4.3684	4.5388	4.5307	1.0109	1.229	1.2657	4.4793	1.16853	-1.93857	7.72e-10	2.29e-08	PREDICTED: pentatricopeptide repeat-containing protein At2g13420, mitochondrial-like [Fragaria vesca subsp. vesca]	-
Unigene0003502	2.66667	187.667	0.0091	0.0088	0.0385	1.2066	0.9565	1.3437	0.0188	1.16893	5.95832	4.24e-16	2.4e-14	PREDICTED: LOW QUALITY PROTEIN: cysteine-rich receptor-like protein kinase 10 [Prunus mume]	-
Unigene0003503	1594	798.667	12.8016	13.1875	11.8143	5.5658	4.6915	4.6087	12.6011	4.95533	-1.3465	1.55e-06	2.85e-05	S-adenosyl-L-methionine-dependent methyltransferases superfamily protein [Theobroma cacao]	-
Unigene0003505	0.333333	145	0	0	0.0111	1.1998	2.3715	1.1088	0.0037	1.56003	8.71984	1.97e-16	1.15e-14	PREDICTED: TMV resistance protein N-like [Fragaria vesca subsp. vesca]	-
Unigene0003507	12674	28212	65.3529	100.511	91.7092	197.808	107.802	153.537	85.8578	153.049	0.833969	0.00129526	0.0121263	PREDICTED: ethylene-responsive transcription factor ERF105-like [Fragaria vesca subsp. vesca]	-
Unigene0003512	0.666667	13	0	0.125	0	0.6881	0.5631	0.4798	0.0416667	0.577	3.79161	0.00657154	0.048105	PREDICTED: protein kinase APK1A, chloroplastic-like [Fragaria vesca subsp. vesca]	-
Unigene0003518	305.667	3	3.6744	5.1819	4.8697	0.0124	0.0466	0.047	4.57533	0.0353333	-7.0167	3.55e-28	5.07e-26	PREDICTED: F-box/WD repeat-containing protein lin-23 [Fragaria vesca subsp. vesca]	-
Unigene0003526	62.6667	2	1.1775	0.6144	0.6771	0.021	0.0198	0.0199	0.823	0.0202333	-5.34609	4.06e-10	1.24e-08	PREDICTED: protein SUPPRESSOR OF npr1-1, CONSTITUTIVE 1-like [Malus domestica]	-
Unigene0003534	612	359.333	5.2612	4.8072	5.3153	2.2425	2.3967	2.5052	5.1279	2.38147	-1.10652	0.000484842	0.00513807	PREDICTED: uncharacterized protein LOC105353186 [Fragaria vesca subsp. vesca]	-
Unigene0003535	37.3333	280.667	0.4604	0.3874	0.6083	2.767	3.1289	2.9742	0.485367	2.9567	2.60684	1.62e-08	4.03e-07	PREDICTED: uncharacterized protein LOC105353187 isoform X3 [Fragaria vesca subsp. vesca]	-
Unigene0003536	161.667	0.333333	6.739	8.2458	8.657	0.0404	0	0	7.8806	0.0134667	-9.19277	9.19e-24	9.69e-22	--	-
Unigene0003537	64	14.3333	2.3039	1.9618	2.4315	0.5184	0.2448	0.4382	2.2324	0.400467	-2.47884	9.87e-05	0.00124547	PREDICTED: TMV resistance protein N-like [Fragaria vesca subsp. vesca]	-
Unigene0003540	80	399.333	1.707	1.3093	1.4169	6.5776	5.6859	5.1264	1.47773	5.79663	1.97183	9.38e-07	1.79e-05	uncharacterized LOC103453287 [Malus domestica]	-
Unigene0003541	74.3333	30.3333	3.4103	4.1235	4.0226	1.4069	0.8856	1.4594	3.85213	1.25063	-1.623	0.00360014	0.0291224	PREDICTED: uncharacterized protein At3g15000, mitochondrial [Prunus mume]	-
Unigene0003547	847.333	499.333	15.1556	17.5895	19.1187	9.1096	6.3991	8.9674	17.2879	8.1587	-1.08335	0.000612661	0.00631984	--	-
Unigene0003550	77.3333	17.6667	2.737	3.0655	2.7416	0.4801	0.4816	0.5706	2.84803	0.510767	-2.47923	1.87e-05	0.000276854	--	-
Unigene0003557	344	130.333	10.2323	8.9967	8.9145	3.0362	2.5529	2.7817	9.38117	2.79027	-1.74936	4.54e-06	7.64e-05	DRM-type cytosine DNA-methyltransferase [Fragaria x ananassa]	-
Unigene0003560	240	8	9.9067	6.2636	7.7634	0.1623	0.2043	0.2572	7.9779	0.207933	-5.26182	4.42e-20	3.56e-18	DRM-type cytosine DNA-methyltransferase [Fragaria x ananassa]	-
Unigene0003563	86.6667	22	3.1249	1.7371	1.4366	0.4758	0.3953	0.3438	2.09953	0.404967	-2.37419	7.04e-05	0.000917987	asparagine synthetase 1 [Solanum tuberosum]	ko00250//Alanine, aspartate and glutamate metabolism//Amino acid metabolism//Metabolism
Unigene0003564	30.6667	6.33333	0.7844	0.7615	0.4374	0.0678	0.1759	0.0644	0.6611	0.1027	-2.68643	0.00089549	0.00878884	PREDICTED: FK506-binding protein 5-like [Malus domestica]	-
Unigene0003571	119.333	28.6667	1.4294	2.3452	2.3795	0.3443	0.5825	0.2592	2.05137	0.395333	-2.37544	2.81e-05	0.000399516	--	-
Unigene0003577	120	683.333	0.8556	0.7409	0.4225	2.2939	4.1538	2.1854	0.673	2.8777	2.09624	1.17e-06	2.18e-05	PREDICTED: pentatricopeptide repeat-containing protein At3g22690 [Prunus mume]	-
Unigene0003579	172.333	656.333	6.5611	3.8549	3.0753	11.2168	17.4063	10.1978	4.4971	12.9403	1.5248	0.000226961	0.00262976	PREDICTED: type I inositol 1,4,5-trisphosphate 5-phosphatase CVP2 isoform X3 [Fragaria vesca subsp. vesca]	-
Unigene0003582	9	71	0.4876	0.0592	0.1941	0.4995	2.645	1.2596	0.246967	1.46803	2.5715	0.00298658	0.0247976	--	-
Unigene0003588	188.667	91.3333	8.9275	9.7419	11.2421	4.4751	3.5626	3.5878	9.9705	3.87517	-1.36341	0.00152053	0.0139281	PREDICTED: probable receptor-like protein kinase At5g24010 [Fragaria vesca subsp. vesca]	-
Unigene0003589	3439.33	2659	15.4771	17.1218	18.2061	10.7403	11.1846	9.3471	16.935	10.424	-0.700099	0.00363755	0.0293639	PREDICTED: probable receptor-like protein kinase At5g24010 [Fragaria vesca subsp. vesca]	-
Unigene0003590	1.33333	355.667	0.0192	0.0186	0	2.2772	2.6279	2.1263	0.0126	2.3438	7.53928	1.32e-27	1.82e-25	PREDICTED: UPF0481 protein At3g47200-like [Fragaria vesca subsp. vesca]	-
Unigene0003592	0.333333	9.66667	0.0607	0	0	0.5189	0.5308	0.1645	0.0202333	0.404733	4.32217	0.00545348	0.0411813	--	-
Unigene0003594	132.333	695.667	3.0499	3.7501	4.6288	17.1209	15.2307	16.3027	3.8096	16.2181	2.08989	8.66e-09	2.23e-07	--	-
Unigene0003604	261	0.333333	3.0947	2.956	2.5143	0	0	0.0084	2.855	0.0028	-9.99385	4.41e-32	8.31e-30	PREDICTED: retrovirus-related Pol polyprotein from transposon 297 [Fragaria vesca subsp. vesca]	-
Unigene0003611	1790	1245.33	9.7122	10.5658	9.7708	4.6519	5.7631	5.9904	10.0163	5.46847	-0.873137	0.00127934	0.0119961	PREDICTED: nuclear pore complex protein NUP98A-like isoform X2 [Fragaria vesca subsp. vesca]	-
Unigene0003616	75.6667	0	5.4977	5.6867	6.4423	0	0	0	5.87557	0.001	-12.5205	4.55e-15	2.37e-13	--	-
Unigene0003619	17	2.66667	1.121	0.2721	0.4534	0.1427	0.0539	0.0271	0.6155	0.0745667	-3.04516	0.00490675	0.037732	--	-
Unigene0003621	64.6667	21.6667	1.8586	2.631	2.0826	0.3311	0.8858	0.4985	2.19073	0.5718	-1.93783	0.00219982	0.0191606	--	-
Unigene0003627	29	6	1.2772	0.9987	0.5524	0.0253	0.3342	0.0721	0.942767	0.143867	-2.71217	0.00388079	0.0309587	PREDICTED: TMV resistance protein N-like [Fragaria vesca subsp. vesca]	-
Unigene0003628	175	84	1.7628	1.0115	1.2414	0.4146	0.631	0.4531	1.33857	0.499567	-1.42194	0.00221642	0.0192789	PREDICTED: TMV resistance protein N-like [Fragaria vesca subsp. vesca]	-
Unigene0003639	413	0.333333	11.6506	12.5585	13.0943	0	0.0234	0	12.4345	0.0078	-10.6386	1.31e-41	3.86e-39	PREDICTED: TMV resistance protein N-like [Pyrus x bretschneideri]	-
Unigene0003643	144.333	1.33333	2.3266	2.8425	2.4273	0	0.054	0	2.53213	0.018	-7.13621	2.38e-18	1.64e-16	PREDICTED: receptor homology region, transmembrane domain- and RING domain-containing protein 2-like [Prunus mume]	-
Unigene0003655	176	596	1.3477	0.6781	0.8619	1.5198	4.0555	1.9604	0.962567	2.5119	1.38382	0.00250333	0.0213372	PREDICTED: UPF0548 protein At2g17695 [Fragaria vesca subsp. vesca]	-
Unigene0003656	20	425.333	0.1164	0.6213	0.7001	8.0853	7.9081	9.5016	0.479267	8.49833	4.14828	1.04e-12	4.28e-11	PREDICTED: disease resistance protein RGA2-like [Malus domestica]	-
Unigene0003657	5.66667	270.667	0.0912	0.059	0.2581	6.4527	5.9904	4.5503	0.1361	5.66447	5.3792	4.83e-17	2.94e-15	PREDICTED: disease resistance protein RGA2-like [Pyrus x bretschneideri]	-
Unigene0003663	319.333	0.666667	12.2895	10.4792	8.9884	0	0	0.0506	10.5857	0.0168667	-9.29373	8.4e-34	1.73e-31	--	-
Unigene0003669	147	837.333	1.5303	1.6037	1.9743	8.3568	6.87	8.1848	1.70277	7.80387	2.19631	2.48e-10	7.8e-09	--	-
Unigene0003671	3.33333	52.6667	0.0804	0.078	0.1707	1.4319	1.5143	1.416	0.1097	1.45407	3.72846	3.66e-06	6.25e-05	--	-
Unigene0003676	3.33333	1312.33	0.0918	0	0	4.961	14.9795	4.6986	0.0306	8.21303	8.06824	1.64e-19	1.26e-17	--	-
Unigene0003677	885	137.333	9.7417	5.2439	6.0603	0.1527	1.9044	0.4296	7.0153	0.8289	-3.08123	8e-06	0.00012839	TIR-NBS-LRR resistance protein muRdr1D [Rosa multiflora]	-
Unigene0003682	176.333	63.3333	9.9189	8.8921	8.3413	2.453	2.3947	2.7674	9.05077	2.53837	-1.83414	3.91e-05	0.000539269	--	-
Unigene0003684	263	55.3333	4.7936	5.6503	6.1446	0.7668	0.938	1.0772	5.5295	0.927333	-2.57599	4.88e-09	1.31e-07	PREDICTED: serine hydroxymethyltransferase, mitochondrial-like [Cicer arietinum]	ko01230//Biosynthesis of amino acids//Global and Overview//Metabolism;ko01200//Carbon metabolism//Global and Overview//Metabolism;ko00260//Glycine, serine and threonine metabolism//Amino acid metabolism//Metabolism;ko00630//Glyoxylate and dicarboxylate metabolism//Carbohydrate metabolism//Metabolism;ko00460//Cyanoamino acid metabolism//Metabolism of other amino acids//Metabolism;ko00670//One carb…
Unigene0003690	5999.67	26	50.1532	15.9647	16.8743	0.0716	0.1217	0.0749	27.6641	0.0894	-8.27352	4.37e-50	2.05e-47	PREDICTED: AP2-like ethylene-responsive transcription factor At1g16060 [Fragaria vesca subsp. vesca]	-
Unigene0003695	0	188.667	0	0	0	0.6424	1.1277	0.6883	0.001	0.819467	9.67854	3.28e-20	2.66e-18	PREDICTED: TMV resistance protein N-like isoform X2 [Prunus mume]	-
Unigene0003697	1052	297	21.2419	35.5201	28.333	7.491	5.0909	6.4716	28.365	6.35117	-2.15902	3.7e-10	1.14e-08	PREDICTED: LOW QUALITY PROTEIN: F-box protein PP2-A15 [Prunus mume]	-
Unigene0003698	583.667	73	8.1347	13.6654	10.3957	0.9161	1.1911	1.0567	10.7319	1.05463	-3.3471	1.56e-16	9.16e-15	UDP-N-acetylglucosamine 1-carboxyvinyltransferase [Morus notabilis]	-
Unigene0003699	54	2	1.113	0.2269	0.3229	0.0159	0.03	0	0.554267	0.0153	-5.17898	6.42e-07	1.26e-05	PREDICTED: U-box domain-containing protein 13-like [Pyrus x bretschneideri]	-
Unigene0003705	360.667	89	5.3254	2.5041	2.8835	0.6864	0.7598	0.5851	3.571	0.6771	-2.39889	8.87e-08	1.99e-06	peptidase M16 inactive domain protein [Medicago truncatula]	-
Unigene0003710	13	227.667	0.1203	0.0935	0.1789	2.3668	1.4979	1.8102	0.1309	1.89163	3.8531	5.49e-12	2.08e-10	--	-
Unigene0003713	903	51	18.9034	11.2786	13.314	0.0779	1.5929	0.2098	14.4987	0.626867	-4.53162	3.06e-08	7.33e-07	--	-
Unigene0003714	8	217.333	0.5574	0.1353	0.0986	5.1136	6.0704	4.4139	0.263767	5.1993	4.30098	2.14e-10	6.77e-09	--	-
Unigene0003726	144	0	1.9872	2.4896	1.9714	0	0	0	2.1494	0.001	-11.0697	2.2e-22	2.1e-20	--	-
Unigene0003732	362	113.667	11.1358	3.197	3.7731	0.5316	2.9382	0.7397	6.0353	1.40317	-2.10474	0.00169522	0.0152997	PREDICTED: TMV resistance protein N-like [Fragaria vesca subsp. vesca]	-
Unigene0003736	923.667	2530.67	3.9136	3.4861	3.5923	6.3282	9.5857	7.6846	3.664	7.86617	1.10224	8.95e-05	0.00113997	PREDICTED: G-type lectin S-receptor-like serine/threonine-protein kinase SD1-29 [Fragaria vesca subsp. vesca]	-
Unigene0003749	0	14.6667	0	0	0	0.1098	0.6477	0.3914	0.001	0.382967	8.58108	0.000273168	0.00309328	--	-
Unigene0003751	30.3333	244.667	0.5548	0.3529	0.5822	1.7996	5.5482	2.2168	0.496633	3.1882	2.68249	3.96e-06	6.73e-05	--	-
Unigene0003752	38.3333	161.667	0.491	0.5879	0.556	1.8312	2.0043	1.6192	0.544967	1.81823	1.7383	0.000313976	0.00350266	--	-
Unigene0003753	18.6667	333.667	0.3318	0.0831	0.1288	1.8379	3.2691	2.219	0.181233	2.442	3.75214	2.42e-10	7.62e-09	--	-
Unigene0003758	279.333	5793.67	24.3176	5.8229	5.9109	58.134	403.728	81.5725	12.0171	181.145	3.91398	6.73e-08	1.54e-06	PREDICTED: uncharacterized protein LOC101299367 [Fragaria vesca subsp. vesca]	-
Unigene0003761	978	14848.7	23.7134	18.359	15.9804	124.889	336.235	213.443	19.3509	224.856	3.53853	3.08e-24	3.38e-22	PREDICTED: coatomer subunit delta [Fragaria vesca subsp. vesca]	-
Unigene0003768	665	30	6.667	8.0589	7.3019	0.28	0.307	0.1975	7.3426	0.2615	-4.81141	5.01e-30	8.23e-28	PREDICTED: ethylene-responsive transcription factor ERF109-like [Fragaria vesca subsp. vesca]	-
Unigene0003776	55.3333	2	2.6839	1.13	1.0756	0	0.1305	0	1.62983	0.0435	-5.22757	4.53e-07	9.09e-06	--	-
Unigene0003782	57	10.6667	0.9013	0.9999	1.2301	0.1682	0.1877	0.1163	1.04377	0.1574	-2.72929	3.61e-05	0.000502429	PREDICTED: TMV resistance protein N-like [Fragaria vesca subsp. vesca]	-
Unigene0003783	0	9	0	0	0	0.1776	0.7125	0.2533	0.001	0.381133	8.57415	0.00228766	0.0198119	PREDICTED: TMV resistance protein N-like [Prunus mume]	-
Unigene0003788	47	2	1.548	0.888	1.7679	0	0.1184	0.0238	1.4013	0.0474	-4.88573	4.42e-07	8.9e-06	--	-
Unigene0003790	130.667	44.6667	3.9191	5.5446	4.7506	1.4261	1.4587	0.9605	4.7381	1.28177	-1.88617	0.000158475	0.00191101	--	-
Unigene0003809	19.6667	0.666667	0.924	0.236	0.1893	0	0.0327	0	0.449767	0.0109	-5.36678	0.000177386	0.00211259	--	-
Unigene0003812	75.3333	9.66667	4.2741	1.1113	2.2687	0.0272	0.3338	0.3879	2.55137	0.249633	-3.35339	7.92e-05	0.00102047	--	-
Unigene0003815	1	57.3333	0.0216	0.0419	0	0.8453	1.0303	0.6722	0.0211667	0.849267	5.32635	2.8e-08	6.75e-07	--	-
Unigene0003819	140.333	37.6667	1.9978	1.602	1.7315	0.1238	0.5357	0.4512	1.7771	0.370233	-2.26302	0.00011862	0.0014704	PREDICTED: branched-chain-amino-acid aminotransferase 6-like isoform X1 [Fragaria vesca subsp. vesca]	ko01230//Biosynthesis of amino acids//Global and Overview//Metabolism;ko00270//Cysteine and methionine metabolism//Amino acid metabolism//Metabolism;ko01210//2-Oxocarboxylic acid metabolism//Global and Overview//Metabolism;ko00280//Valine, leucine and isoleucine degradation//Amino acid metabolism//Metabolism;ko00770//Pantothenate and CoA biosynthesis//Metabolism of cofactors and vitamins//Metabol…
Unigene0003832	26	0.333333	0.6919	1.0821	0.8433	0	0	0.026	0.872433	0.00866667	-6.65342	6.21e-07	1.22e-05	--	-
Unigene0003834	3.66667	26.6667	0.1993	0.1935	0.1058	0.8523	0.9388	0.9455	0.1662	0.9122	2.45643	0.00376385	0.0301795	--	-
Unigene0003840	0	10	0	0	0	0.3018	0.76	0.3827	0.001	0.4815	8.91139	0.00106091	0.0101978	PREDICTED: geranylgeranyl transferase type-2 subunit beta-like [Fragaria vesca subsp. vesca]	-
Unigene0003844	0.666667	160.667	0	0	0.0404	2.2171	3.8026	3.3847	0.0134667	3.1348	7.86284	1.29e-17	8.19e-16	PREDICTED: alpha-humulene 10-hydroxylase-like [Prunus mume]	-
Unigene0003849	8	52	0.197	0.3825	0.4183	1.9655	1.5245	1.8022	0.3326	1.76407	2.40705	0.000620747	0.00639001	--	-
Unigene0003852	663	2533.33	5.593	3.7037	3.5134	6.519	19.7346	11.139	4.27003	12.4642	1.54547	7.9e-05	0.00101827	PREDICTED: RNA polymerase sigma factor sigA [Prunus mume]	-
Unigene0003858	50	16.3333	2.3485	1.0132	2.2161	0.4959	0.6438	0.3242	1.85927	0.487967	-1.92988	0.00467865	0.036277	PREDICTED: TLD domain-containing protein 1 [Fragaria vesca subsp. vesca]	-
Unigene0003860	35	0	1.7029	1.6014	1.5818	0	0	0	1.6287	0.001	-10.6695	1.55e-09	4.41e-08	PREDICTED: TLD domain-containing protein 1 [Fragaria vesca subsp. vesca]	-
Unigene0003865	62.6667	207.667	0.8303	1.0258	0.6731	2.1945	2.1736	2.0969	0.843067	2.155	1.35397	0.00249342	0.0212648	40S ribosomal protein S15a-1 [Glycine soja]	ko03010//Ribosome//Translation//Genetic Information Processing
Unigene0003867	0	107.667	0	0	0	8.1016	5.5521	6.7717	0.001	6.80847	12.7331	3.83e-16	2.18e-14	PREDICTED: calcineurin subunit B-like [Fragaria vesca subsp. vesca]	-
Unigene0003876	216	73.6667	6.1797	4.2811	4.6165	0.8845	1.6169	1.4852	5.02577	1.32887	-1.91915	3.12e-05	0.000440476	PREDICTED: fanconi-associated nuclease 1 homolog [Fragaria vesca subsp. vesca]	-
Unigene0003878	1008.33	78.6667	10.0615	9.8651	9.7543	0.4646	0.6051	0.7465	9.89363	0.6054	-4.03054	1.98e-28	2.89e-26	PREDICTED: alpha-mannosidase 2x [Fragaria vesca subsp. vesca]	ko00510//N-Glycan biosynthesis//Glycan biosynthesis and metabolism//Metabolism
Unigene0003884	587.333	322.333	4.7522	5.0472	4.5766	2.0849	2.188	1.9194	4.792	2.0641	-1.21512	0.000165376	0.00198577	--	-
Unigene0003885	10	1189	0.1965	0.1335	0.1808	17.7106	14.4222	16.1216	0.170267	16.0848	6.56176	8.81e-49	3.85e-46	--	-
Unigene0003886	0.666667	41.6667	0.0583	0	0	0.1246	2.2346	0.0987	0.0194333	0.8193	5.39779	0.000896953	0.00880223	--	-
Unigene0003887	0	59.6667	0	0	0	1.8322	1.9059	1.6241	0.001	1.7874	10.8036	1.62e-11	5.85e-10	PREDICTED: nudix hydrolase 2-like [Fragaria vesca subsp. vesca]	-
Unigene0003891	29	212.667	0.6394	0.8276	0.5845	3.607	3.5491	4.5129	0.683833	3.88967	2.50793	2.78e-07	5.82e-06	LRR and NB-ARC domain disease resistance protein [Medicago truncatula]	-
Unigene0003898	40.6667	12	3.5401	1.896	1.3823	0.3045	0.6571	0.5376	2.2728	0.499733	-2.18524	0.00267121	0.0225364	PREDICTED: TMV resistance protein N-like [Prunus mume]	-
Unigene0003901	102.667	362.333	2.7002	4.7918	3.7922	9.4704	13.3987	8.5763	3.7614	10.4818	1.47854	0.00053059	0.00556036	--	-
Unigene0003908	108.667	34	3.5898	4.7043	4.3825	1.1191	0.8755	1.1554	4.22553	1.05	-2.00874	0.000107015	0.0013384	FB_MR5 [Malus x robusta]	-
Unigene0003909	987	420	24.0882	31.7526	31.5046	10.9475	8.7251	10.0156	29.1151	9.89607	-1.55684	6.2e-07	1.22e-05	FB_MR5 [Malus x robusta]	-
Unigene0003910	0.666667	97.6667	0	0	0.0852	4.3305	3.6031	4.1993	0.0284	4.0443	7.15386	2.4e-13	1.05e-11	PREDICTED: tetratricopeptide repeat protein 27 homolog [Fragaria vesca subsp. vesca]	-
Unigene0003911	13.6667	1	0.8424	0.1947	0.4258	0.0572	0.027	0	0.487633	0.0280667	-4.11887	0.00221317	0.0192584	PREDICTED: tetratricopeptide repeat protein 27 homolog [Fragaria vesca subsp. vesca]	-
Unigene0003915	5394.67	2472	66.5416	92.029	95.4818	37.0855	25.483	31.0587	84.6841	31.2091	-1.44013	2.86e-08	6.89e-07	PREDICTED: DEAD-box ATP-dependent RNA helicase 16 [Fragaria vesca subsp. vesca]	-
Unigene0003921	145	0.666667	3.1889	3.1471	3.6298	0	0	0.036	3.32193	0.012	-8.11284	5.17e-21	4.43e-19	Ubiquitin carrier protein [Medicago truncatula]	ko04141//Protein processing in endoplasmic reticulum//Folding, sorting and degradation//Genetic Information Processing;ko04120//Ubiquitin mediated proteolysis//Folding, sorting and degradation//Genetic Information Processing
Unigene0003925	11.6667	154.667	0.327	0.4584	0.3342	3.4172	3.642	4.5047	0.3732	3.85463	3.36857	3.26e-09	8.96e-08	NBS-LRR disease resistance protein NBS49 [Dimocarpus longan]	-
Unigene0003927	1484.33	683.667	69.5457	50.0179	56.634	13.8053	27.8322	21.603	58.7325	21.0802	-1.47827	1.03e-05	0.000160817	PREDICTED: uncharacterized protein LOC101299495 [Fragaria vesca subsp. vesca]	-
Unigene0003931	55.3333	0	1.4023	1.4179	1.4059	0	0	0	1.4087	0.001	-10.4601	1.37e-12	5.58e-11	PREDICTED: uncharacterized protein LOC101315164 [Fragaria vesca subsp. vesca]	-
Unigene0003934	164.333	655.667	1.9903	1.7011	1.7187	4.5313	6.3587	5.9711	1.80337	5.62037	1.63997	3.97e-06	6.75e-05	PREDICTED: probable disease resistance protein At4g27220 [Fragaria vesca subsp. vesca]	-
Unigene0003936	1022.33	534	9.3401	10.6697	9.8324	4.62	4.2721	3.4176	9.9474	4.10323	-1.27756	2.5e-05	0.000359755	PREDICTED: probable disease resistance protein At4g27220 isoform X4 [Fragaria vesca subsp. vesca]	-
Unigene0003947	0.333333	25	0	0.0559	0	1.3534	0.2711	1.3649	0.0186333	0.996467	5.74086	4.72e-05	0.000640895	--	-
Unigene0003950	3.66667	332.667	0.1655	0.1606	0.1952	9.9044	11.9495	15.8459	0.173767	12.5666	6.1763	1.93e-23	1.98e-21	PREDICTED: TMV resistance protein N-like [Fragaria vesca subsp. vesca]	-
Unigene0003952	41	2407	0.539	0.3671	0.174	11.919	18.5381	16.2602	0.360033	15.5724	5.43472	1.25e-33	2.55e-31	PREDICTED: TMV resistance protein N-like [Fragaria vesca subsp. vesca]	-
Unigene0003953	1.33333	742	0	0.0882	0.0214	17.5971	12.8028	16.0756	0.0365333	15.4918	8.72808	3.42e-42	1.09e-39	PREDICTED: TMV resistance protein N-like [Fragaria vesca subsp. vesca]	-
Unigene0003964	534	51	7.5975	8.6447	8.6361	0.6129	0.5064	0.7649	8.29277	0.628067	-3.72286	9.28e-20	7.29e-18	PREDICTED: DNA repair protein REV1 [Fragaria vesca subsp. vesca]	-
Unigene0003974	726	353.667	5.9052	6.2243	5.7539	2.2144	2.5393	2.0865	5.96113	2.28007	-1.38651	9.75e-06	0.000153298	ARF-like small GTPase 1 [Brassica juncea]	ko04144//Endocytosis//Transport and catabolism//Cellular Processes
Unigene0003977	250.667	117.667	17.0615	18.1119	19.4506	7.4864	5.4852	7.4602	18.208	6.8106	-1.41872	0.000467402	0.00498239	--	-
Unigene0003982	199.667	12.3333	6.3236	7.4838	8.4297	0.0617	0.612	0.4109	7.41237	0.361533	-4.35773	3.36e-11	1.17e-09	PREDICTED: asparagine--tRNA ligase, chloroplastic/mitochondrial [Fragaria vesca subsp. vesca]	ko00970//Aminoacyl-tRNA biosynthesis//Translation//Genetic Information Processing
Unigene0003983	11	120.333	0.3732	0.1585	0.1651	1.3297	2.668	1.7544	0.232267	1.91737	3.04527	2.84e-06	4.98e-05	--	-
Unigene0003986	2.66667	119.333	0.0821	0.0266	0.0775	2.8859	1.8779	2.0025	0.0620667	2.25543	5.18344	4.95e-12	1.89e-10	--	-
Unigene0003987	44.3333	1066.67	0.9556	0.7951	0.5797	17.7469	11.9671	13.3599	0.7768	14.358	4.20816	1.4e-25	1.69e-23	--	-
Unigene0003988	493.333	25	7.5764	8.9819	10.3184	0.4839	0.1285	0.4889	8.9589	0.3671	-4.60908	3.24e-18	2.19e-16	--	-
Unigene0003989	326	0.666667	8.2435	8.4516	9.3739	0.022	0	0.0209	8.68967	0.0143	-9.24714	5.14e-35	1.13e-32	--	-
Unigene0003994	139.333	866.333	0.5456	0.3366	0.7362	2.1052	3.5805	2.5344	0.539467	2.74003	2.34459	1.02e-08	2.6e-07	PREDICTED: TMV resistance protein N-like isoform X2 [Fragaria vesca subsp. vesca]	-
Unigene0003995	375	19.3333	6.6665	1.441	1.5727	0.0788	0.1985	0.0875	3.22673	0.1216	-4.72986	3.5e-11	1.22e-09	PREDICTED: TMV resistance protein N-like [Fragaria vesca subsp. vesca]	-
Unigene0003997	0.666667	21.3333	0	0.1658	0	1.3997	1.494	0.868	0.0552667	1.2539	4.50387	0.000395253	0.00429749	PREDICTED: TMV resistance protein N-like [Fragaria vesca subsp. vesca]	-
Unigene0004001	1034	3.33333	15.8649	6.6847	5.8725	0.0071	0.0606	0	9.47403	0.0225667	-8.71364	1.53e-33	3.12e-31	--	-
Unigene0004007	0.666667	641.667	0	0.0505	0	13.2221	9.8441	11.4104	0.0168333	11.4922	9.41512	1.88e-41	5.47e-39	PREDICTED: 60S ribosomal protein L9-like [Jatropha curcas]	ko03010//Ribosome//Translation//Genetic Information Processing
Unigene0004011	460	1121.33	6.7861	7.2634	7.3431	14.2399	12.7243	14.351	7.13087	13.7717	0.949561	0.0012881	0.0120656	PREDICTED: uncharacterized WD repeat-containing protein C2A9.03 [Fragaria vesca subsp. vesca]	-
Unigene0004023	9.33333	98.3333	0.2997	0.3879	0.4949	1.9933	5.6463	2.4031	0.394167	3.34757	3.08624	1.13e-05	0.00017606	--	-
Unigene0004028	0	32	0	0	0	0.2337	1.1584	0.3889	0.001	0.593667	9.21351	1.65e-06	3.03e-05	--	-
Unigene0004029	17.6667	133.667	0.7158	0.6131	0.6258	4.0207	3.173	4.4223	0.651567	3.872	2.57109	2.56e-06	4.53e-05	PREDICTED: TMV resistance protein N-like isoform X1 [Fragaria vesca subsp. vesca]	-
Unigene0004030	0.333333	25	0	0	0.0283	0.5411	0.5915	0.9206	0.00943333	0.6844	6.18093	8.52e-06	0.00013553	--	-
Unigene0004035	301	6	4.6737	4.5908	5.1978	0.0529	0.1123	0.0628	4.82077	0.076	-5.98712	1.34e-25	1.61e-23	--	-
Unigene0004040	483	236	11.2839	10.2298	10.9147	4.1761	3.5626	4.7721	10.8095	4.17027	-1.37408	7.57e-05	0.000980203	PREDICTED: TMV resistance protein N-like [Malus domestica]	-
Unigene0004043	6	64.6667	0.4446	0.1962	0.0572	0.432	4.2153	0.6573	0.232667	1.7682	2.92595	0.00408181	0.0323153	PREDICTED: mitochondrial uncoupling protein 1-like [Nelumbo nucifera]	-
Unigene0004044	45	6	1.6741	1.0095	0.5026	0.0361	0.1536	0.1203	1.06207	0.103333	-3.3615	5.13e-05	0.000690942	PREDICTED: heterogeneous nuclear ribonucleoprotein R isoform X1 [Fragaria vesca subsp. vesca]	-
Unigene0004048	18	113.667	2.6475	0.4997	0.5725	3.6683	9.6981	3.7372	1.2399	5.7012	2.20104	0.00371728	0.0298757	--	-
Unigene0004049	26.3333	133	0.3446	0.5575	0.634	1.7515	2.7202	1.8056	0.512033	2.09243	2.03087	0.000242584	0.00278535	--	-
Unigene0004050	456.667	43.3333	3.2454	2.7646	2.8229	0.1626	0.2476	0.2443	2.9443	0.218167	-3.75442	1.66e-18	1.16e-16	Os12g0156200 [Oryza sativa Japonica Group]	-
Unigene0004054	20	0.666667	0.4836	1.2674	0.7871	0	0.0651	0	0.846033	0.0217	-5.28495	6.34e-05	0.000836459	hypothetical protein [Rosa rugosa]	-
Unigene0004062	162.667	57	3.4361	2.7136	2.2944	0.332	1.5413	0.3815	2.8147	0.7516	-1.90494	0.00221361	0.0192601	--	-
Unigene0004064	5.33333	312.333	0.1673	0.1299	0.1658	8.7026	6.0558	6.8694	0.154333	7.20927	5.54573	2.66e-21	2.33e-19	--	-
Unigene0004065	0	53.6667	0	0	0	0.3604	0.3811	0.3769	0.001	0.3728	8.54226	8.67e-11	2.87e-09	PREDICTED: helicase SEN1-like [Malus domestica]	-
Unigene0004067	52.3333	10	1.2624	2.4054	2.5479	0.2999	0.2202	0.4435	2.0719	0.3212	-2.68941	0.000141303	0.0017232	--	-
Unigene0004070	0.333333	54.3333	0	0	0.0217	0.546	1.6292	1.2253	0.00723333	1.1335	7.29191	8.36e-09	2.16e-07	--	-
Unigene0004074	3552	291.333	14.958	13.9498	13.8464	0.3727	1.8708	0.4788	14.2514	0.907433	-3.97317	5.77e-14	2.7e-12	Chaperone protein dnaJ 49 [Morus notabilis]	-
Unigene0004075	0	201.333	0	0	0	3.0967	2.7615	3.2569	0.001	3.03837	11.5691	1.05e-22	1.03e-20	PREDICTED: beta-amyrin 28-oxidase-like [Fragaria vesca subsp. vesca]	-
Unigene0004077	26.3333	0.333333	1.213	0.2591	0.3091	0	0.0163	0	0.593733	0.00543333	-6.77183	5.76e-06	9.51e-05	--	-
Unigene0004082	279.667	121.667	8.0425	9.114	9.2718	3.2156	3.1341	2.7864	8.80943	3.04537	-1.53243	9.79e-05	0.00123649	--	-
Unigene0004083	5	123.333	0.1481	0.0616	0.0749	1.0554	1.9788	2.3082	0.0948667	1.7808	4.23048	3.11e-09	8.58e-08	--	-
Unigene0004089	966.667	593.667	21.7357	26.0685	25.6519	10.0061	13.6401	12.0517	24.4854	11.8993	-1.04104	0.000617621	0.00636221	--	-
Unigene0004091	190.667	523.333	3.2873	3.6622	3.9347	7.5934	8.5947	7.5941	3.62807	7.9274	1.12765	0.00127891	0.0119933	--	-
Unigene0004092	111.667	2	4.1407	2.8812	3.6566	0.0522	0.0493	0.0497	3.5595	0.0504	-6.14211	1.15e-15	6.33e-14	FB_MR5 [Malus x robusta]	-
Unigene0004093	994.333	18	11.8373	10.7177	11.8244	0.0189	0.3482	0.1169	11.4598	0.161333	-6.15039	2.1e-21	1.86e-19	PREDICTED: uncharacterized protein LOC103341112 [Prunus mume]	-
Unigene0004094	31.3333	390.333	0.4714	0.4413	0.4647	3.6352	5.9471	3.9129	0.459133	4.4984	3.29243	1.17e-12	4.8e-11	PREDICTED: RNA pseudouridine synthase 3, mitochondrial [Fragaria vesca subsp. vesca]	-
Unigene0004103	1.33333	22.6667	0.1925	0	0.1363	1.4406	1.5546	1.5003	0.1096	1.4985	3.7732	0.00060909	0.00628735	FB_MR5 [Malus x robusta]	-
Unigene0004104	92	295.333	1.4591	1.1629	1.1196	2.167	4.2885	2.8411	1.2472	3.09887	1.31305	0.00295247	0.0245531	PREDICTED: protein TPX2 isoform X1 [Fragaria vesca subsp. vesca]	-
Unigene0004110	239	12	3.4636	3.0045	2.8373	0.0315	0.2281	0.0999	3.1018	0.119833	-4.694	1.08e-13	4.93e-12	PREDICTED: adenylate kinase 5, chloroplastic [Fragaria vesca subsp. vesca]	ko00230//Purine metabolism//Nucleotide metabolism//Metabolism
Unigene0004111	58	196	1.5485	1.2229	1.2445	4.8812	2.5958	3.201	1.33863	3.55933	1.41085	0.00305747	0.0253205	PREDICTED: zinc finger BED domain-containing protein RICESLEEPER 1-like [Fragaria vesca subsp. vesca]	-
Unigene0004112	257.333	147.667	1.7615	1.7835	2.0578	0.6306	1.1001	0.8223	1.8676	0.851	-1.13395	0.00576595	0.0430741	PREDICTED: protein PRD1 [Prunus mume]	-
Unigene0004119	193	77.3333	4.8687	2.6113	2.4133	0.9315	1.3384	0.7445	3.29777	1.0048	-1.71458	0.000505419	0.00533278	nitric-oxide synthase, plant, partial [Chrysanthemum boreale]	ko04626//Plant-pathogen interaction//Environmental adaptation//Organismal Systems;ko00330//Arginine and proline metabolism//Amino acid metabolism//Metabolism;ko00220//Arginine biosynthesis//Amino acid metabolism//Metabolism
Unigene0004123	1058.33	235.333	12.1596	9.9595	9.6924	1.1348	2.5332	1.8112	10.6038	1.8264	-2.53751	7.82e-12	2.91e-10	PREDICTED: G-type lectin S-receptor-like serine/threonine-protein kinase At4g27290 [Pyrus x bretschneideri]	-
Unigene0004131	155.667	458	1.9269	2.2878	2.2315	5.5944	3.9644	5.5138	2.14873	5.0242	1.22541	0.00108044	0.0103551	PREDICTED: transcription factor TGA5-like [Malus domestica]	-
Unigene0004134	169.667	0.333333	4.1508	3.9776	3.7474	0.019	0	0	3.9586	0.00633333	-9.28781	4.98e-25	5.77e-23	--	-
Unigene0004135	72	2.33333	2.4939	1.7191	2.5068	0.0515	0.0486	0.0735	2.23993	0.0578667	-5.27458	5.92e-11	2e-09	--	-
Unigene0004136	1.66667	279.667	0.0964	0.0234	0	5.0823	3.5828	5.2571	0.0399333	4.64073	6.86062	3.94e-21	3.4e-19	PREDICTED: disease resistance protein RPS2-like [Fragaria vesca subsp. vesca]	-
Unigene0004139	0.666667	95	0	0.0316	0	0.5796	1.784	0.7936	0.0105333	1.0524	6.64258	3.54e-10	1.09e-08	PREDICTED: probable disease resistance RPP8-like protein 2 [Prunus mume]	-
Unigene0004141	1	37	0.0567	0	0.0201	0.6667	1.2018	0.2882	0.0256	0.7189	4.81158	3.18e-05	0.000447198	PREDICTED: zinc finger BED domain-containing protein RICESLEEPER 2-like [Fragaria vesca subsp. vesca]	-
Unigene0004142	0.666667	90.6667	0.021	0	0	0.3968	1.2653	0.2847	0.007	0.648933	6.53457	8.53e-09	2.2e-07	PREDICTED: zinc finger BED domain-containing protein RICESLEEPER 2-like [Fragaria vesca subsp. vesca]	-
Unigene0004146	34	118	1.5896	1.126	1.1554	3.7042	3.353	3.4058	1.29033	3.48767	1.43452	0.00510595	0.0390126	--	-
Unigene0004148	144.667	65.6667	0.7478	0.822	0.5604	0.2155	0.3514	0.1751	0.710067	0.247333	-1.5215	0.00206431	0.0181266	PREDICTED: non-functional NADPH-dependent codeinone reductase 2-like [Fragaria vesca subsp. vesca]	-
Unigene0004150	2.66667	281	0.0091	0.0529	0.0064	0.9842	2.9956	1.2375	0.0228	1.7391	6.25316	7.4e-15	3.77e-13	PREDICTED: auxin-induced protein 15A-like [Fragaria vesca subsp. vesca]	ko04075//Plant hormone signal transduction//Signal transduction//Environmental Information Processing
Unigene0004153	294.333	1069	2.5574	1.5101	1.8314	4.299	7.2911	5.0596	1.9663	5.5499	1.49698	2.58e-05	0.000369499	PREDICTED: BTB/POZ domain-containing protein At1g30440 [Fragaria vesca subsp. vesca]	-
Unigene0004157	12.6667	154.667	0.1441	0.4895	0.5098	4.2865	3.3445	3.8806	0.381133	3.8372	3.33169	5.84e-08	1.35e-06	--	-
Unigene0004160	35.3333	168.333	2.0513	1.7921	1.0888	4.8968	7.4529	5.386	1.64407	5.9119	1.84635	0.000325051	0.00361217	--	-
Unigene0004165	55.6667	15.6667	1.4675	1.617	2.4702	0.3674	0.2935	0.6181	1.85157	0.426333	-2.11869	0.00126386	0.0118658	--	-
Unigene0004166	3893.33	979.333	227.177	238.071	223.219	47.1039	43.3863	45.7953	229.489	45.4285	-2.33676	2.22e-20	1.82e-18	PREDICTED: histone H3.2-like [Zea mays]	-
Unigene0004168	820.333	2336	7.7027	6.9283	7.0804	15.4306	17.0963	16.0474	7.23713	16.1914	1.16174	1.5e-05	0.000226178	PREDICTED: peroxisomal (S)-2-hydroxy-acid oxidase GLO4-like [Fragaria vesca subsp. vesca]	ko01200//Carbon metabolism//Global and Overview//Metabolism;ko04146//Peroxisome//Transport and catabolism//Cellular Processes;ko00630//Glyoxylate and dicarboxylate metabolism//Carbohydrate metabolism//Metabolism
Unigene0004173	95.3333	35.3333	4.7623	4.8662	5.7652	1.6968	1.6443	1.2313	5.13123	1.52413	-1.75132	0.000792046	0.00789376	--	-
Unigene0004182	22.3333	2.66667	1.5871	1.0625	0.6972	0.078	0.1473	0.0742	1.1156	0.0998333	-3.48215	0.000285531	0.00322147	PREDICTED: homocysteine S-methyltransferase 3 [Fragaria vesca subsp. vesca]	ko00270//Cysteine and methionine metabolism//Amino acid metabolism//Metabolism
Unigene0004184	332.667	15	4.7859	5.4904	4.9021	0.1488	0.1639	0.2241	5.05947	0.178933	-4.82149	2.9e-22	2.73e-20	PREDICTED: homocysteine S-methyltransferase 3 [Fragaria vesca subsp. vesca]	ko00270//Cysteine and methionine metabolism//Amino acid metabolism//Metabolism
Unigene0004186	170	0.666667	2.165	2.9161	2.3993	0.0239	0	0	2.49347	0.00796667	-8.28996	4.76e-23	4.76e-21	--	-
Unigene0004191	6.33333	45.6667	0.0866	0.1682	0.3985	1.4815	1.1948	1.4087	0.217767	1.36167	2.64452	0.000938793	0.00915663	--	-
Unigene0004195	53	7.66667	3.3789	4.2399	3.7911	0.2349	0.4436	0.6142	3.8033	0.4309	-3.14183	1.07e-05	0.000166436	--	-
Unigene0004196	9.66667	144	0.9432	0.7491	0.5462	9.2877	6.4617	9.761	0.746167	8.50347	3.51048	4.74e-09	1.27e-07	--	-
Unigene0004197	10.6667	0	1.2923	0.4879	0.3557	0	0	0	0.711967	0.001	-9.47567	0.00024788	0.00283996	--	-
Unigene0004198	25	219.667	0.6832	1.0143	0.9102	5.6991	6.4356	6.0454	0.869233	6.06003	2.80151	1.19e-08	3e-07	PREDICTED: TMV resistance protein N-like [Fragaria vesca subsp. vesca]	-
Unigene0004199	141.333	69.6667	4.7317	4.6295	4.5447	1.2309	2.0466	2.0865	4.6353	1.788	-1.37432	0.00343811	0.0279862	PREDICTED: TMV resistance protein N-like [Fragaria vesca subsp. vesca]	-
Unigene0004200	54.3333	450.333	0.6674	0.1427	0.13	1.2828	3.3947	0.9667	0.313367	1.8814	2.58588	0.000165184	0.00198416	PREDICTED: 60S ribosomal protein L27-like [Fragaria vesca subsp. vesca]	ko03010//Ribosome//Translation//Genetic Information Processing
Unigene0004201	185.667	60.3333	9.2212	11.1189	13.7659	2.7721	3.199	2.9776	11.3687	2.9829	-1.93028	2.39e-05	0.000344834	--	-
Unigene0004202	29	387.333	0.2948	0.8586	0.6782	7.7388	6.3647	5.5772	0.610533	6.56023	3.42561	1.9e-11	6.82e-10	hypothetical protein [Rosa rugosa]	-
Unigene0004209	263.667	14.6667	5.9485	3.494	3.8479	0.054	0.4461	0.0642	4.43013	0.1881	-4.55778	8.37e-10	2.46e-08	PREDICTED: TMV resistance protein N-like [Prunus mume]	-
Unigene0004210	26.6667	0	0.8894	1.8887	1.1409	0	0	0	1.30633	0.001	-10.3513	1.06e-07	2.35e-06	NBS-LRR resistance protein [Rosa hybrid cultivar]	-
Unigene0004212	0	40	0	0	0	1.1499	4.2751	2.8019	0.001	2.7423	11.4212	6.86e-08	1.57e-06	--	-
Unigene0004218	73.6667	29.3333	2.8297	2.4139	2.9433	0.9165	0.8077	0.8715	2.72897	0.865233	-1.65719	0.00241064	0.0206909	PREDICTED: pentatricopeptide repeat-containing protein At3g22690-like [Fragaria vesca subsp. vesca]	-
Unigene0004226	0	24.3333	0	0	0	0.6644	1.0755	0.4814	0.001	0.740433	9.53223	2.26e-06	4.04e-05	PREDICTED: TMV resistance protein N-like [Fragaria vesca subsp. vesca]	-
Unigene0004229	86.3333	1.33333	1.5386	0.397	0.4066	0.0139	0.0131	0	0.780733	0.009	-6.43876	1.49e-10	4.79e-09	--	-
Unigene0004230	21	0	1.4171	0.4833	0.3524	0	0	0	0.750933	0.001	-9.55254	3.04e-06	5.29e-05	--	-
Unigene0004231	104.667	1.33333	3.7659	2.2815	1.6067	0	0.0719	0	2.55137	0.0239667	-6.7341	1.75e-13	7.82e-12	--	-
Unigene0004232	6	1046	0.0537	0.0435	0.0444	5.5328	7.315	6.414	0.0472	6.4206	7.08778	8.02e-48	3.36e-45	PREDICTED: alpha-mannosidase [Cucumis sativus]	ko00511//Other glycan degradation//Glycan biosynthesis and metabolism//Metabolism
Unigene0004233	1969	1324.33	16.8967	10.7565	13.0539	5.309	9.2111	6.832	13.569	7.11737	-0.930902	0.0026064	0.0220979	PREDICTED: protein TPX2 isoform X1 [Fragaria vesca subsp. vesca]	-
Unigene0004234	1235.67	850.333	5.8413	3.6211	4.0639	2.1048	3.2158	1.9006	4.50877	2.40707	-0.905457	0.00636064	0.0467772	hAT dimerization domain-containing protein [Arabidopsis thaliana]	-
Unigene0004240	73.6667	12.6667	2.4239	1.1422	1.1325	0.1677	0.3642	0.0797	1.5662	0.203867	-2.94157	5.61e-05	0.000749376	PIF-like transposase [Daucus carota]	-
Unigene0004245	17	3.33333	1.0641	0.6394	0.6096	0.0361	0.1364	0.1717	0.771033	0.114733	-2.74851	0.0057175	0.0427872	--	-
Unigene0004249	157.667	76.3333	5.0891	5.7029	4.767	1.3599	2.9961	1.496	5.18633	1.95067	-1.41075	0.00397699	0.0316084	PREDICTED: trafficking protein particle complex subunit 5-like [Brassica rapa]	-
Unigene0004252	95	0	18.1541	3.5055	4.2827	0	0	0	8.64743	0.001	-13.0781	2.11e-12	8.38e-11	cytochrome P450 CYP97B [Marchantia polymorpha]	-
Unigene0004253	243.667	8	8.2677	5.9792	6.8304	0.1174	0.3324	0.0893	7.02577	0.1797	-5.28899	4.71e-18	3.13e-16	PREDICTED: hypersensitive-induced response protein 1 [Phoenix dactylifera]	-
Unigene0004254	2207.33	39.3333	18.1481	11.2584	11.9906	0.0502	0.351	0.1624	13.799	0.187867	-6.19871	3.28e-27	4.41e-25	PREDICTED: WPP domain-associated protein-like [Malus domestica]	-
Unigene0004260	113.667	27.3333	9.0546	6.6494	7.7455	2.2442	1.5893	0.6402	7.8165	1.49123	-2.39002	4.97e-05	0.000670953	--	-
Unigene0004270	513.333	1635	2.2488	2.0044	2.6736	5.9456	5.8154	5.9526	2.30893	5.90453	1.3546	3.55e-06	6.09e-05	PREDICTED: G-type lectin S-receptor-like serine/threonine-protein kinase At1g34300 [Fragaria vesca subsp. vesca]	-
Unigene0004279	49	197	2.118	2.4347	2.5245	6.6328	8.1002	7.8553	2.35907	7.52943	1.67433	0.000251262	0.00287356	--	-
Unigene0004285	0	18	0	0	0	0.7588	0.7165	0.7216	0.001	0.7323	9.51629	1.48e-05	0.000223077	--	-
Unigene0004286	2.66667	437.667	0.0439	0.0284	0.0311	4.7908	3.9518	4.4959	0.0344667	4.41283	7.00036	9.28e-31	1.58e-28	--	-
Unigene0004287	1.66667	46.6667	0.038	0.0737	0.0537	1.4065	1.328	0.9259	0.0551333	1.22013	4.46797	8.85e-07	1.69e-05	--	-
Unigene0004288	4.33333	120.333	0.0543	0.1054	0.1345	1.9349	1.9548	2.8334	0.0980667	2.24103	4.51426	9.04e-11	2.99e-09	PREDICTED: uncharacterized protein LOC101310021 [Fragaria vesca subsp. vesca]	-
Unigene0004289	290.667	8	11.2016	8.8324	9.2264	0	0.1801	0.4404	9.75347	0.206833	-5.55937	1.48e-15	8.09e-14	PREDICTED: toll/interleukin-1 receptor-like protein [Fragaria vesca subsp. vesca]	-
Unigene0004292	29.3333	400.667	0.6594	1.2426	1.0432	11.2779	10.3354	10.461	0.981733	10.6914	3.44498	1.16e-13	5.27e-12	PREDICTED: TMV resistance protein N-like [Fragaria vesca subsp. vesca]	-
Unigene0004294	468.667	78	3.3488	2.6309	2.471	0.4163	0.3885	0.29	2.8169	0.364933	-2.9484	2.38e-13	1.05e-11	PREDICTED: wall-associated receptor kinase 2-like [Fragaria vesca subsp. vesca]	-
Unigene0004299	36.3333	5	1.0291	0.999	1.1042	0.0473	0.134	0.1575	1.0441	0.112933	-3.20872	6.08e-05	0.000805416	Dynamin-related protein 5A [Gossypium arboreum]	-
Unigene0004303	2424.33	7914.33	11.5608	12.6318	11.5797	30.8107	30.9205	30.1131	11.9241	30.6148	1.36035	9.75e-10	2.85e-08	PREDICTED: RNA pseudouridine synthase 3, mitochondrial [Fragaria vesca subsp. vesca]	-
Unigene0004312	0	42.6667	0	0	0	0.7318	1.5258	1.4786	0.001	1.2454	10.2824	7.24e-09	1.89e-07	--	-
Unigene0004321	201.333	30.3333	11.6	3.5109	3.1593	0.3018	1.3373	0.3753	6.09007	0.671467	-3.18107	1.11e-05	0.000172733	hypothetical protein VITISV_000215 [Vitis vinifera]	-
Unigene0004326	53	229.667	1.8937	2.9993	2.0809	8.0967	5.4989	10.0288	2.32463	7.8748	1.76024	0.000240953	0.00276874	PREDICTED: disease resistance protein RGA2-like [Pyrus x bretschneideri]	-
Unigene0004342	77	1144.33	1.7452	0.693	0.4211	7.7347	12.2133	11.0992	0.9531	10.3491	3.44073	1.05e-11	3.86e-10	PREDICTED: TMV resistance protein N-like [Fragaria vesca subsp. vesca]	-
Unigene0004346	0	9.33333	0	0	0	0.6119	0.3466	0.1551	0.001	0.3712	8.53605	0.0016604	0.0150248	PREDICTED: putative disease resistance RPP13-like protein 1 [Prunus mume]	-
Unigene0004349	702.333	474.333	6.1535	4.2905	4.7678	2.1661	3.5432	2.2935	5.0706	2.6676	-0.926614	0.00664488	0.0485466	PREDICTED: eukaryotic translation initiation factor 3 subunit B-like [Fragaria vesca subsp. vesca]	-
Unigene0004350	281	2.66667	7.8785	6.9856	9.6792	0.0243	0.0918	0.0693	8.1811	0.0618	-7.04854	2.69e-27	3.65e-25	PREDICTED: TMV resistance protein N-like [Prunus mume]	-
Unigene0004351	36.6667	8.66667	1.9305	2.3022	1.2491	0.2358	0.3711	0.3737	1.82727	0.326867	-2.48291	0.000773836	0.00773646	PREDICTED: probable WRKY transcription factor 19 [Fragaria vesca subsp. vesca]	-
Unigene0004368	4.33333	39.6667	0.0158	0.1074	0.0559	0.1689	0.6912	0.4177	0.0597	0.425933	2.83482	0.00235176	0.0202652	--	-
Unigene0004373	890	425.333	24.5376	18.6094	23.2967	8.4461	8.554	8.1672	22.1479	8.3891	-1.40058	5.31e-06	8.83e-05	PREDICTED: topless-related protein 3 isoform X1 [Pyrus x bretschneideri]	-
Unigene0004381	1395.33	724.667	57.2764	57.548	59.1459	27.0506	22.8391	21.7047	57.9901	23.8648	-1.28092	6.89e-06	0.000112044	PREDICTED: kinesin-like protein KIF19 [Fragaria vesca subsp. vesca]	-
Unigene0004383	179	0.666667	4.6998	4.7422	4.9673	0.022	0	0.021	4.8031	0.0143333	-8.38845	1.06e-24	1.2e-22	--	-
Unigene0004387	200	724.667	2.8051	1.6017	1.8518	2.3096	11.1814	3.9052	2.0862	5.79873	1.47486	0.00511823	0.0390931	--	-
Unigene0004393	968.333	630	29.9809	31.4644	29.3966	15.9593	12.8542	17.6963	30.2806	15.5033	-0.965823	0.00129278	0.0121056	PREDICTED: mitochondrial uncoupling protein 1-like [Fragaria vesca subsp. vesca]	-
Unigene0004394	59	18	2.5214	1.4073	1.1376	0.292	0.4665	0.4058	1.68877	0.3881	-2.12147	0.0010298	0.00992322	PREDICTED: disease resistance protein RGA2-like [Fragaria vesca subsp. vesca]	-
Unigene0004407	0.333333	166	0.0215	0	0	2.5103	2.6593	2.1832	0.00716667	2.45093	8.41781	4.09e-19	3.02e-17	PREDICTED: zinc finger CCCH domain-containing protein 62-like [Fragaria vesca subsp. vesca]	-
Unigene0004408	212	88.3333	1.6925	1.4147	1.2976	0.4634	0.5641	0.3982	1.46827	0.475233	-1.62741	0.000153828	0.00186148	PREDICTED: G-type lectin S-receptor-like serine/threonine-protein kinase RLK1 [Fragaria vesca subsp. vesca]	-
Unigene0004412	30.6667	0	0.3088	0.7245	0.9289	0	0	0	0.654067	0.001	-9.35329	8.87e-08	1.99e-06	--	-
Unigene0004413	0	174	0	0	0	7.824	8.218	7.2635	0.001	7.7685	12.9234	8.88e-21	7.46e-19	DNA repair-like proteinRadA [Medicago truncatula]	-
Unigene0004417	15.6667	1	0.4355	0.538	0.6164	0.0564	0	0.0268	0.529967	0.0277333	-4.25621	0.000498579	0.00526992	--	-
Unigene0004423	225.667	0.333333	6.2432	7.7872	5.9863	0	0.0226	0	6.67223	0.00753333	-9.79067	3.64e-29	5.63e-27	--	-
Unigene0004424	871.333	499.333	15.6678	13.065	14.3081	5.5151	6.833	7.0348	14.347	6.46097	-1.15092	0.000167486	0.00200858	PREDICTED: TMV resistance protein N-like [Fragaria vesca subsp. vesca]	-
Unigene0004425	530.333	161.667	5.6708	3.7299	3.7178	1.1772	0.9055	1.0188	4.37283	1.03383	-2.08056	3.08e-08	7.37e-07	PREDICTED: TMV resistance protein N-like [Fragaria vesca subsp. vesca]	-
Unigene0004429	2	33	0.234	0.1136	0	1.3341	1.2991	1.3479	0.115867	1.32703	3.51767	0.000302847	0.00339119	--	-
Unigene0004434	6	181	0.2996	0.0582	0.1272	3.2661	5.0793	2.8012	0.161667	3.71553	4.52248	3.75e-11	1.3e-09	--	-
Unigene0004435	31.6667	0	1.3019	0.3391	0.9663	0	0	0	0.8691	0.001	-9.76338	8.24e-08	1.86e-06	--	-
Unigene0004439	3.66667	87.3333	0.0331	0.0642	0.0156	0.7303	0.5635	0.6944	0.0376333	0.662733	4.13835	4.28e-08	1e-06	--	-
Unigene0004440	368	163.667	3.807	1.8069	1.9733	0.3657	1.5255	0.6644	2.52907	0.851867	-1.56991	0.00348024	0.0282931	PREDICTED: receptor-like protein 12 [Fragaria vesca subsp. vesca]	-
Unigene0004442	19	0	0.7783	1.2951	0.7475	0	0	0	0.9403	0.001	-9.87698	1.93e-06	3.48e-05	--	-
Unigene0004447	78	26	2.2542	3.3734	3.7224	1.0039	0.474	1.0501	3.11667	0.842667	-1.88697	0.0017059	0.0153791	--	-
Unigene0004449	33	0.666667	1.0017	0.8891	0.6482	0.0408	0	0	0.846333	0.0136	-5.95955	1.95e-07	4.18e-06	PREDICTED: TMV resistance protein N-like [Fragaria vesca subsp. vesca]	-
Unigene0004450	198.667	14.6667	3.6577	4.1459	3.6272	0.3434	0.1768	0.1484	3.81027	0.222867	-4.09564	1.56e-13	6.96e-12	--	-
Unigene0004451	21	0.666667	0.8883	0.59	1.0258	0	0.0629	0	0.8347	0.0209667	-5.31509	3.17e-05	0.000445582	--	-
Unigene0004452	0	266	0	0	0	0.7786	2.4286	1.19	0.001	1.46573	10.5174	5.29e-22	4.85e-20	PREDICTED: G-type lectin S-receptor-like serine/threonine-protein kinase At2g19130 [Prunus mume]	-
Unigene0004454	254.333	2.66667	3.1319	4.1909	4.2827	0	0.0714	0.024	3.8685	0.0318	-6.9266	1.15e-23	1.2e-21	--	-
Unigene0004464	266.333	2	6.8949	8.9583	8.5833	0.1008	0	0.0479	8.1455	0.0495667	-7.36049	1.68e-26	2.14e-24	--	-
Unigene0004466	0	60.6667	0	0	0	1.9971	1.9784	1.7744	0.001	1.91663	10.9044	1.27e-11	4.63e-10	--	-
Unigene0004467	404.333	2.66667	4.7951	6.1678	6.6553	0.0241	0.0228	0.0459	5.87273	0.0309333	-7.56873	9.77e-35	2.12e-32	--	-
Unigene0004471	0	26.3333	0	0	0	0.3593	1.6588	0.9871	0.001	1.00173	9.96828	4.6e-06	7.74e-05	--	-
Unigene0004472	213	1	2.9158	2.2643	1.8967	0.0177	0	0.0084	2.35893	0.0087	-8.0829	1.49e-25	1.79e-23	Uncharacterized FCP1-like domain-containing protein [Morus notabilis]	-
Unigene0004475	1204	517.667	12.4364	10.1521	10.6929	3.7712	4.1201	3.3364	11.0938	3.74257	-1.56765	1.41e-07	3.07e-06	PREDICTED: uncharacterized protein LOC101297450 [Fragaria vesca subsp. vesca]	-
Unigene0004479	426.667	1123.67	4.1747	3.6063	3.0901	6.1066	9.3542	6.6435	3.6237	7.3681	1.02383	0.00150232	0.0137781	--	-
Unigene0004480	0.333333	165.667	0	0	0.009	1.4395	1.4874	1.4119	0.003	1.44627	8.91316	3.19e-20	2.59e-18	PREDICTED: TMV resistance protein N-like [Fragaria vesca subsp. vesca]	-
Unigene0004488	427.667	151.333	7.9597	6.9042	7.2228	1.6286	2.3331	2.1627	7.36223	2.04147	-1.85054	7.58e-07	1.46e-05	--	-
Unigene0004490	773.333	347	19.9713	19.8556	20.9981	6.459	6.871	8.2503	20.275	7.19343	-1.49495	1.87e-06	3.39e-05	PREDICTED: laccase-14-like [Fragaria vesca subsp. vesca]	-
Unigene0004497	8.66667	159	0.1996	0.1409	0.0899	0.5044	4.8356	0.5165	0.143467	1.95217	3.76629	5.14e-05	0.00069255	--	-
Unigene0004501	16	2	0.9455	1.0096	1.8068	0	0.2545	0.1281	1.25397	0.127533	-3.29755	0.0029504	0.0245381	--	-
Unigene0004502	69	1.33333	1.0994	1.6552	1.3021	0.032	0.0302	0	1.35223	0.0207333	-6.02725	1.06e-11	3.92e-10	--	-
Unigene0004505	8	0	0.1787	0.4337	0.3162	0	0	0	0.309533	0.001	-8.27395	0.00100131	0.00968199	--	-
Unigene0004509	1029	623	11.8196	7.3201	8.5017	3.0417	6.3798	3.5533	9.2138	4.32493	-1.09112	0.0027488	0.0231127	PREDICTED: glycerophosphodiester phosphodiesterase GDPDL7-like [Fragaria vesca subsp. vesca]	-
Unigene0004510	273	56.3333	1.5599	1.6906	2.0525	0.2428	0.3617	0.2719	1.76767	0.292133	-2.59715	4.82e-09	1.29e-07	non-ltr retroelement reverse transcriptase [Rosa rugosa]	-
Unigene0004514	498.333	1394	6.3694	4.3717	5.9193	11.5348	13.7568	11.6395	5.55347	12.3104	1.14841	0.000170665	0.00204259	--	-
Unigene0004515	133.667	41	3.6876	2.1799	2.5094	0.5559	0.9065	0.5286	2.7923	0.663667	-2.07292	7.77e-05	0.00100422	ion channel pollux-like protein [Medicago truncatula]	-
Unigene0004516	36.6667	0.666667	1.8315	1.5955	1.1965	0	0	0.0636	1.54117	0.0212	-6.18381	1.05e-08	2.68e-07	--	-
Unigene0004517	699.667	274.333	23.7778	25.3895	30.0725	9.3818	6.8733	8.712	26.4133	8.32237	-1.6662	6.31e-07	1.24e-05	--	-
Unigene0004518	1	183.333	0	0	0.1116	6.6287	5.3748	7.8699	0.0372	6.62447	7.47636	1.38e-18	9.76e-17	--	-
Unigene0004521	7.66667	79.6667	0.0963	0.0935	0.2555	1.3377	1.3279	1.2883	0.148433	1.31797	3.15043	6.62e-06	0.000108021	PREDICTED: probable carboxylesterase 18 [Fragaria vesca subsp. vesca]	-
Unigene0004522	0.333333	29	0	0	0.0272	0.5478	0.9052	0.8335	0.00906667	0.762167	6.39339	2.02e-06	3.65e-05	PREDICTED: TMV resistance protein N-like [Fragaria vesca subsp. vesca]	-
Unigene0004524	0	45.6667	0	0	0	0.4934	2.0553	1.2419	0.001	1.26353	10.3032	2.41e-08	5.86e-07	PREDICTED: TMV resistance protein N-like [Prunus mume]	-
Unigene0004533	50.3333	2.66667	1.579	0.8456	1.1753	0.0388	0	0.1107	1.19997	0.0498333	-4.58974	5.18e-07	1.03e-05	PREDICTED: cytochrome P450 714C2-like [Fragaria vesca subsp. vesca]	-
Unigene0004541	1649.67	4552.67	33.4229	33.0254	36.185	72.8844	75.8619	76.0246	34.2111	74.9236	1.13096	2.2e-06	3.94e-05	DNA glycosylase superfamily protein isoform 1 [Theobroma cacao]	ko03410//Base excision repair//Replication and repair//Genetic Information Processing
Unigene0004545	683.667	375.667	14.804	17.0001	16.8486	6.6493	6.849	7.6761	16.2176	7.05813	-1.2002	0.000131752	0.00161774	--	-
Unigene0004547	43	4	2.0983	2.6734	2.5524	0.2336	0	0.311	2.44137	0.181533	-3.74938	1.34e-05	0.000204757	--	-
Unigene0004548	2703.67	481.333	22.0509	23.0373	25.7423	3.5945	3.1281	3.3424	23.6102	3.355	-2.81502	6.78e-24	7.27e-22	PREDICTED: cinnamoyl-CoA reductase 2-like [Fragaria vesca subsp. vesca]	-
Unigene0004549	0	44.3333	0	0	0	1.3168	3.3474	1.7818	0.001	2.14867	11.0692	8.29e-09	2.14e-07	PREDICTED: TMV resistance protein N-like [Prunus mume]	-
Unigene0004560	1	322.333	0.0368	0.0178	0	3.8255	5.047	3.3261	0.0182	4.0662	7.8036	1.24e-25	1.5e-23	--	-
Unigene0004565	1094.33	2383	6.2974	5.8112	5.7503	9.5862	11.4061	9.5112	5.95297	10.1678	0.772332	0.00349663	0.0284006	PREDICTED: reticuline oxidase-like protein [Pyrus x bretschneideri]	-
Unigene0004566	203.667	0	5.075	5.6489	6.9201	0	0	0	5.88133	0.001	-12.5219	5.74e-27	7.58e-25	--	-
Unigene0004567	68.3333	2	3.1849	3.7873	6.5368	0	0	0.3237	4.503	0.1079	-5.38312	3.81e-08	8.98e-07	--	-
Unigene0004568	0	119.667	0	0	0	1.3977	1.5538	0.9539	0.001	1.3018	10.3463	7.23e-17	4.37e-15	--	-
Unigene0004569	25	0	2.0527	2.3548	1.7829	0	0	0	2.06347	0.001	-11.0109	9.52e-08	2.13e-06	--	-
Unigene0004571	0	71.3333	0	0	0	1.0458	0.7924	0.8348	0.001	0.891	9.79928	1e-12	4.14e-11	--	-
Unigene0004574	73	11.3333	2.8457	2.9596	2.129	0.2897	0.2188	0.4407	2.64477	0.3164	-3.06332	2.08e-06	3.74e-05	PREDICTED: TMV resistance protein N-like [Fragaria vesca subsp. vesca]	-
Unigene0004576	119	0	1.5746	1.9988	1.8002	0	0	0	1.7912	0.001	-10.8067	6.5e-20	5.18e-18	T4.5 [Malus x robusta]	-
Unigene0004581	26.6667	2.33333	0.4316	0.4334	0.2212	0.0106	0	0.0605	0.362067	0.0237	-3.9333	0.000184571	0.00218826	PREDICTED: disease resistance protein RGA2-like [Fragaria vesca subsp. vesca]	-
Unigene0004583	21.3333	230.667	0.0359	0.0697	0.2491	1.1263	1.1891	1.1002	0.118233	1.13853	3.26747	7.91e-07	1.52e-05	OSJNBa0085H03.2 [Oryza sativa Japonica Group]	-
Unigene0004591	4609	2819.67	29.5623	29.5508	28.1257	13.2573	14.0756	14.5661	29.0796	13.9663	-1.05805	3.52e-06	6.03e-05	PREDICTED: E3 ubiquitin-protein ligase ORTHRUS 2-like [Fragaria vesca subsp. vesca]	-
Unigene0004592	426.667	1628.67	3.8284	9.6903	8.8713	32.9571	14.9843	21.7148	7.46333	23.2187	1.6374	6.8e-05	0.000890643	PREDICTED: 3-hydroxy-3-methylglutaryl-coenzyme A reductase 1-like [Fragaria vesca subsp. vesca]	ko00900//Terpenoid backbone biosynthesis//Metabolism of terpenoids and polyketides//Metabolism
Unigene0004596	359	223.667	9.6555	12.329	10.5563	5.2281	4.4008	6.3313	10.8469	5.32007	-1.02777	0.00557414	0.0418964	PREDICTED: receptor-like protein kinase FERONIA [Fragaria vesca subsp. vesca]	-
Unigene0004601	0	9.33333	0	0	0	0.2126	0.562	0.3638	0.001	0.379467	8.56783	0.0012712	0.011926	PREDICTED: LOW QUALITY PROTEIN: probable leucine-rich repeat receptor-like protein kinase At1g35710 [Fragaria vesca subsp. vesca]	-
Unigene0004602	53	182.667	0.8832	0.706	0.8089	2.3694	1.4448	2.7224	0.799367	2.17887	1.44665	0.0026967	0.0227343	PREDICTED: LOW QUALITY PROTEIN: probable leucine-rich repeat receptor-like protein kinase At1g35710 [Fragaria vesca subsp. vesca]	-
Unigene0004605	42	369	0.6663	0.1309	0.1404	0.7122	4.4245	0.817	0.312533	1.98457	2.66674	0.000903727	0.00885609	PREDICTED: uncharacterized protein LOC105351514 isoform X2 [Fragaria vesca subsp. vesca]	-
Unigene0004606	76.6667	5	1.2673	1.0617	1.1549	0.0495	0.1285	0	1.1613	0.0593333	-4.29075	1.95e-07	4.17e-06	PREDICTED: zinc finger BED domain-containing protein RICESLEEPER 2-like [Fragaria vesca subsp. vesca]	-
Unigene0004620	16	78.6667	0.3947	0.3576	0.3538	0.9937	1.6994	1.551	0.3687	1.4147	1.93998	0.00129704	0.0121391	PREDICTED: TMV resistance protein N-like [Fragaria vesca subsp. vesca]	-
Unigene0004622	69.3333	29.3333	0.8316	0.5349	0.4963	0.1642	0.2629	0.1765	0.620933	0.2012	-1.62581	0.00520912	0.0396925	PREDICTED: TMV resistance protein N-like [Fragaria vesca subsp. vesca]	-
Unigene0004624	36.6667	6.66667	2.5789	0.8522	1.8251	0.0782	0.3323	0.3346	1.75207	0.248367	-2.81851	0.000778006	0.00777208	--	-
Unigene0004626	128.333	52	4.6435	2.8213	3.7592	1.2379	1.1238	1.2223	3.74133	1.19467	-1.64694	0.000735058	0.00739751	PREDICTED: oxidation resistance protein 1-like [Pyrus x bretschneideri]	-
Unigene0004628	141.333	0.333333	10.3974	12.1488	12.6729	0	0.0648	0	11.7397	0.0216	-9.08615	4.64e-22	4.28e-20	PREDICTED: protein POLLEN DEFECTIVE IN GUIDANCE 1 [Prunus mume]	-
Unigene0004630	0.666667	323	0	0	0.0755	14.1041	10.6608	10.8807	0.0251667	11.8819	8.88303	1.25e-27	1.73e-25	PREDICTED: TMV resistance protein N-like [Eucalyptus grandis]	-
Unigene0004638	989.667	2761.33	22.5974	14.8935	16.9517	33.3491	53.102	31.8237	18.1475	39.4249	1.11933	0.000301516	0.0033784	--	-
Unigene0004641	10.3333	370	0.6648	0.3688	0.3025	12.8929	9.4576	13.9327	0.445367	12.0944	4.7632	1.76e-18	1.23e-16	--	-
Unigene0004642	212.667	701.333	6.6838	4.4658	5.0784	9.0308	20.0517	12.4689	5.40933	13.8505	1.35641	0.00062988	0.00647146	--	-
Unigene0004646	143.333	627.667	1.2608	1.4708	1.4011	4.0273	6.6377	3.5971	1.37757	4.75403	1.78703	4.34e-06	7.33e-05	--	-
Unigene0004652	51.6667	213.333	0.5819	0.979	1.002	2.0731	4.3064	2.1027	0.8543	2.8274	1.72666	0.000816701	0.00810618	LRR and NB-ARC domain disease resistance protein [Medicago truncatula]	-
Unigene0004655	24.6667	120.333	0.4855	0.432	0.4009	1.4415	2.4907	1.0691	0.439467	1.6671	1.92351	0.000761924	0.00763612	LRR and NB-ARC domain disease resistance protein [Medicago truncatula]	-
Unigene0004672	1442.33	1081.67	11.4194	13.5548	13.2031	7.6587	7.1286	7.9168	12.7258	7.56803	-0.749762	0.00629822	0.0463848	PREDICTED: rab9 effector protein with kelch motifs isoform X1 [Fragaria vesca subsp. vesca]	-
Unigene0004674	47.6667	184	0.2952	0.6805	0.5397	1.5426	1.4648	1.6585	0.505133	1.5553	1.62246	0.00111086	0.0106163	--	-
Unigene0004680	874.667	451.667	11.9605	7.5055	8.891	2.8118	4.7143	3.8647	9.45233	3.79693	-1.31584	0.000123126	0.00152289	G-type lectin S-receptor-like serine/threonine-protein kinase [Morus notabilis]	-
Unigene0004681	7	62.3333	0.1663	0.3229	0.4709	2.3705	2.1264	2.6298	0.320033	2.37557	2.89198	5.76e-05	0.000767501	--	-
Unigene0004682	266	74.6667	8.2886	2.7464	3.3843	0.5111	1.9841	0.54	4.80643	1.01173	-2.24814	0.000383979	0.00418864	PREDICTED: G-type lectin S-receptor-like serine/threonine-protein kinase At4g27290 isoform X2 [Eucalyptus grandis]	-
Unigene0004690	85.6667	384.667	3.158	3.3108	3.0098	14.3724	9.8874	9.3011	3.15953	11.187	1.82404	8.71e-06	0.000138343	--	-
Unigene0004695	261.333	1720	4.784	3.3514	2.7612	11.9041	26.6672	15.9561	3.6322	18.1758	2.3231	1.51e-09	4.3e-08	PREDICTED: probable LRR receptor-like serine/threonine-protein kinase At1g56130 [Prunus mume]	-
Unigene0004698	77	1.66667	3.9669	1.7077	1.5868	0	0.0696	0.0467	2.42047	0.0387667	-5.96432	8.8e-11	2.91e-09	--	-
Unigene0004703	0	80.6667	0	0	0	3.7061	3.2885	3.4391	0.001	3.4779	11.764	8.35e-14	3.84e-12	NBS-containing resistance-like protein, partial [Medicago truncatula]	-
Unigene0004705	4.33333	104.333	0.0458	0.0223	0.1622	1.5517	1.1721	2.2055	0.0767667	1.6431	4.4198	2e-08	4.92e-07	--	-
Unigene0004707	54	316	0.5749	0.1292	0.1927	0.6425	2.6098	0.6478	0.298933	1.30003	2.12065	0.00221431	0.0192642	PREDICTED: PCI domain-containing protein 2 [Cucumis sativus]	-
Unigene0004715	1.66667	1058.67	0.0177	0	0.0188	5.6494	7.4917	6.1461	0.0121667	6.42907	9.04553	6.54e-53	3.57e-50	PREDICTED: TMV resistance protein N-like [Vitis vinifera]	-
Unigene0004717	115	14.6667	3.7106	3.9662	4.6621	0.5942	0.2244	0.452	4.11297	0.423533	-3.27963	4.78e-08	1.11e-06	--	-
Unigene0004718	66.6667	3	1.412	1.681	1.5461	0.1329	0.0358	0	1.54637	0.0562333	-4.78131	2.6e-08	6.28e-07	--	-
Unigene0004721	0	23.3333	0	0	0	0.1815	1.742	0.0863	0.001	0.669933	9.38787	0.000237263	0.00273266	PREDICTED: 15-cis-phytoene desaturase, chloroplastic/chromoplastic-like [Prunus mume]	-
Unigene0004724	1065.67	239	22.0565	12.6284	14.853	1.2619	5.8629	1.4137	16.5126	2.84617	-2.53648	3.16e-06	5.48e-05	MLO protein 3 [Rosa multiflora]	-
Unigene0004728	14.3333	99	0.1295	0.1347	0.0916	0.435	0.9894	0.4512	0.1186	0.6252	2.39821	0.000179299	0.00213198	--	-
Unigene0004729	6	5252.33	0.0938	0.0101	0.059	27.6386	49.2277	35.3728	0.0543	37.413	9.42837	2.07e-80	5.02e-77	PREDICTED: UPF0481 protein At3g47200-like [Fragaria vesca subsp. vesca]	-
Unigene0004732	23	0.666667	0.4717	1.0074	1.2352	0.0672	0	0	0.904767	0.0224	-5.33598	3.05e-05	0.000431075	PREDICTED: myosin-G heavy chain-like [Beta vulgaris subsp. vulgaris]	-
Unigene0004733	0.666667	51.3333	0.0556	0	0	0.4159	2.188	0.3013	0.0185333	0.9684	5.70741	1.62e-05	0.000242547	PREDICTED: formin-like protein 3 [Fragaria vesca subsp. vesca]	ko03040//Spliceosome//Transcription//Genetic Information Processing
Unigene0004734	3181.33	1595.33	18.3091	14.7256	13.3106	3.9625	8.8392	5.0967	15.4484	5.96613	-1.37259	2.16e-05	0.000314605	Os10g0192300 [Oryza sativa Japonica Group]	-
Unigene0004735	179.333	529	2.5681	2.1708	2.0932	4.3386	6.931	4.4089	2.27737	5.22617	1.19839	0.0014613	0.0134521	PREDICTED: maspardin-like [Malus domestica]	ko04144//Endocytosis//Transport and catabolism//Cellular Processes
Unigene0004737	214.333	89.3333	3.9642	3.3784	3.2007	0.5172	2.229	0.6431	3.51443	1.12977	-1.63727	0.00416838	0.0329162	PREDICTED: transcriptional corepressor LEUNIG [Fragaria vesca subsp. vesca]	-
Unigene0004738	25	540.333	0.2426	0.1907	0.3026	1.9761	7.6888	3.0691	0.2453	4.24467	4.11303	2.76e-12	1.08e-10	PREDICTED: pleiotropic drug resistance protein 1-like isoform X1 [Malus domestica]	-
Unigene0004741	1.66667	418	0	0.0689	0.0335	4.2664	8.6776	7.3118	0.0341333	6.75193	7.62798	2.3e-26	2.91e-24	Ribonuclease H-like superfamily protein [Theobroma cacao]	-
Unigene0004742	10	0	1.0507	0.3221	0.1957	0	0	0	0.522833	0.001	-9.03021	0.000511407	0.00538834	--	-
Unigene0004745	75	1.66667	4.1426	1.2177	0.8259	0.0208	0.0785	0	2.06207	0.0331	-5.96112	1.07e-08	2.71e-07	PREDICTED: putative glucose-6-phosphate 1-epimerase [Prunus mume]	ko00010//Glycolysis / Gluconeogenesis//Carbohydrate metabolism//Metabolism
Unigene0004751	38	316.667	1.2822	0.6454	0.5377	5.6343	4.4572	5.4379	0.821767	5.17647	2.65517	7.45e-08	1.69e-06	--	-
Unigene0004754	127	45.3333	2.9	2.4228	2.5908	0.6098	0.6877	0.9181	2.63787	0.738533	-1.83664	0.000188538	0.0022294	pyrophosphate-dependent phosphofructo-1-kinase [Prunus armeniaca]	ko01230//Biosynthesis of amino acids//Global and Overview//Metabolism;ko01200//Carbon metabolism//Global and Overview//Metabolism;ko03018//RNA degradation//Folding, sorting and degradation//Genetic Information Processing;ko00010//Glycolysis / Gluconeogenesis//Carbohydrate metabolism//Metabolism;ko00052//Galactose metabolism//Carbohydrate metabolism//Metabolism;ko00051//Fructose and mannose metabo…
Unigene0004760	149.667	490.667	2.0394	2.887	3.2024	8.8254	6.0317	6.7221	2.7096	7.19307	1.40853	0.000286802	0.00323376	--	-
Unigene0004761	590	377.667	10.8252	7.5936	7.1329	3.2614	5.176	4.1458	8.51723	4.1944	-1.02192	0.00364175	0.0293873	--	-
Unigene0004771	262.333	808.667	2.1603	1.9601	3.0886	6.5367	6.172	5.4138	2.403	6.04083	1.32991	0.000101598	0.00127833	PREDICTED: ribosomal RNA processing protein 1 homolog [Prunus mume]	-
Unigene0004772	596	0.666667	3.7185	3.6508	3.6523	0	0.0095	0	3.67387	0.00316667	-10.1801	7.38e-50	3.41e-47	non-ltr retroelement reverse transcriptase [Rosa rugosa]	-
Unigene0004775	440.667	266.333	4.6744	5.3937	4.5477	2.1458	2.4499	2.3136	4.87193	2.3031	-1.08092	0.00161715	0.0146958	PREDICTED: LOW QUALITY PROTEIN: U3 small nucleolar ribonucleoprotein protein IMP4-like [Fragaria vesca subsp. vesca]	ko03008//Ribosome biogenesis in eukaryotes//Translation//Genetic Information Processing
Unigene0004776	49.3333	9.33333	3.1124	2.9476	3.5996	0.0541	1.1748	0.2057	3.21987	0.4782	-2.75131	0.00223789	0.0194354	--	-
Unigene0004779	478	75.6667	15.2307	5.6757	5.8309	0.2914	2.5585	0.2909	8.91243	1.04693	-3.08965	7.02e-05	0.000915672	--	-
Unigene0004780	0	104	0	0	0	0.4214	2.9968	0.4884	0.001	1.3022	10.3467	4.8e-10	1.46e-08	--	-
Unigene0004785	3.33333	27	0.2793	0.0904	0.0659	1.36	0.5324	0.7254	0.1452	0.8726	2.58728	0.00604334	0.0448173	--	-
Unigene0004788	1632	6740.67	10.2914	15.4878	11.8511	52.0854	27.8389	42.7555	12.5434	40.8933	1.70493	4.18e-09	1.13e-07	PREDICTED: lateral signaling target protein 2 homolog [Pyrus x bretschneideri]	-
Unigene0004793	22.6667	87	0.8704	0.6337	0.6673	1.6798	2.4157	2.3836	0.7238	2.1597	1.57717	0.00543649	0.0410677	PREDICTED: probable disease resistance protein At4g27220 isoform X2 [Fragaria vesca subsp. vesca]	-
Unigene0004796	3.66667	390.667	0.0795	0.0514	0.0094	3.7944	3.039	3.8503	0.0467667	3.56123	6.25075	4.97e-24	5.38e-22	--	-
Unigene0004797	648.333	129	7.6983	7.2497	6.8397	1.219	1.0565	1.1246	7.26257	1.13337	-2.67986	2.33e-14	1.14e-12	PREDICTED: 40S ribosomal protein S20 [Setaria italica]	ko03015//mRNA surveillance pathway//Translation//Genetic Information Processing
Unigene0004799	132	485	1.8926	1.3658	1.1544	2.3069	6.9953	3.0373	1.47093	4.11317	1.48352	0.00204611	0.0180031	--	-
Unigene0004803	146.333	486.333	8.9653	6.6001	7.5373	15.5641	23.6426	20.8742	7.7009	20.027	1.37884	0.000306589	0.00342923	PREDICTED: uncharacterized WD repeat-containing protein C2A9.03 [Fragaria vesca subsp. vesca]	-
Unigene0004811	27.3333	2.33333	0.6485	0.2651	0.3382	0	0.0689	0.0116	0.417267	0.0268333	-3.95887	0.000223601	0.00259466	--	-
Unigene0004817	652	26.3333	11.1978	11.6773	13.0875	0.4408	0.2009	0.5203	11.9875	0.387333	-4.95182	9.23e-27	1.2e-24	--	-
Unigene0004820	0	358	0	0	0	4.0096	9.2802	7.8403	0.001	7.04337	12.782	4.35e-27	5.81e-25	PREDICTED: trafficking protein particle complex subunit 4 [Fragaria vesca subsp. vesca]	-
Unigene0004827	0	14.6667	0	0	0	1.391	0.7224	0.8597	0.001	0.991033	9.95279	9.1e-05	0.00115724	--	-
Unigene0004831	398	159	3.9406	3.0954	2.6094	0.9296	1.2312	0.8041	3.21513	0.9883	-1.70186	1.38e-05	0.00020926	PREDICTED: G-type lectin S-receptor-like serine/threonine-protein kinase RKS1 [Fragaria vesca subsp. vesca]	-
Unigene0004832	0	11.3333	0	0	0	0.1655	0.6563	0.2518	0.001	0.357867	8.48328	0.000813901	0.00808197	--	-
Unigene0004833	7.33333	102.667	0.1004	1.3641	0.4973	8.0112	6.8888	6.3933	0.653933	7.09777	3.44015	6.05e-06	9.92e-05	--	-
Unigene0004839	3	209.667	0.0627	0.0365	0.0089	1.3038	2.5549	1.5285	0.0360333	1.79573	5.6391	6.69e-15	3.42e-13	--	-
Unigene0004840	27.3333	109.333	1.5444	1.5527	0.9759	3.8517	3.5626	5.0079	1.35767	4.14073	1.60876	0.00300466	0.0249269	--	-
Unigene0004843	841	2684.33	16.6558	15.6873	16.9647	34.4673	49.0507	40.6434	16.4359	41.3871	1.33233	1.44e-06	2.68e-05	--	-
Unigene0004849	275	15	7.498	9.9796	9.9839	0.2203	0.7021	0.2619	9.15383	0.394767	-4.5353	3.03e-15	1.61e-13	PREDICTED: TMV resistance protein N-like [Prunus mume]	-
Unigene0004851	212.667	3.66667	2.7492	2.8029	2.9457	0.0109	0.0207	0.0833	2.8326	0.0383	-6.20864	4.25e-20	3.43e-18	PREDICTED: probable disease resistance protein At4g27220 [Fragaria vesca subsp. vesca]	ko04626//Plant-pathogen interaction//Environmental adaptation//Organismal Systems
Unigene0004856	0	29	0	0	0	1.819	0.8355	1.4959	0.001	1.38347	10.4341	4.11e-07	8.32e-06	--	-
Unigene0004860	8.33333	49.6667	0.2376	0.2595	0.1682	1.3547	0.5596	1.1473	0.221767	1.02053	2.20221	0.0024419	0.0209131	PREDICTED: TMV resistance protein N-like [Fragaria vesca subsp. vesca]	-
Unigene0004867	533	2373	4.8376	4.522	3.9509	16.6313	15.2464	14.3191	4.43683	15.3989	1.79523	1.84e-10	5.87e-09	--	-
Unigene0004868	476.333	1321.33	4.544	3.8502	3.7133	8.1156	10.4999	7.5669	4.03583	8.72747	1.1127	0.000271709	0.00307901	PREDICTED: queuine tRNA-ribosyltransferase subunit QTRTD1-like [Fragaria vesca subsp. vesca]	-
Unigene0004876	1460.33	904.667	10.3158	10.0364	9.6678	4.3927	5.3597	4.8297	10.0067	4.8607	-1.04173	0.000178314	0.00212139	Adenine nucleotide alpha hydrolases-like superfamily protein isoform 2 [Theobroma cacao]	-
Unigene0004882	2548.67	855.667	33.185	29.858	30.1961	7.3128	9.3814	7.851	31.0797	8.18173	-1.92549	1.32e-12	5.39e-11	PREDICTED: 40S ribosomal protein S6-like [Fragaria vesca subsp. vesca]	ko03010//Ribosome//Translation//Genetic Information Processing
Unigene0004888	5462.33	10724	39.0183	35.5276	36.3928	47.1723	66.5779	57.0941	36.9796	56.9481	0.622919	0.00466401	0.0361823	PREDICTED: paramyosin [Fragaria vesca subsp. vesca]	-
Unigene0004889	262	1223	2.7298	2.9028	3.5823	13.8902	9.7832	11.0421	3.07163	11.5718	1.91354	4.21e-09	1.14e-07	--	-
Unigene0004891	308.667	32	4.6717	5.4495	5.5846	0.6015	0.4358	0.266	5.23527	0.434433	-3.59106	1.23e-13	5.58e-12	--	-
Unigene0004894	20.6667	97.6667	0.8523	0.6205	0.8143	3.4011	2.2365	2.9742	0.762367	2.8706	1.9128	0.000723652	0.00729912	--	-
Unigene0004900	646.667	279.667	6.8384	6.4153	7.0715	1.7305	2.9183	2.284	6.77507	2.31093	-1.55176	7.44e-06	0.000120212	PREDICTED: serine carboxypeptidase-like 17 [Fragaria vesca subsp. vesca]	-
Unigene0004901	5416.67	2409	144.403	122.81	149.412	27.2257	68.6769	50.2084	138.875	48.7037	-1.51168	1.54e-06	2.84e-05	PREDICTED: serine carboxypeptidase-like 17 [Fragaria vesca subsp. vesca]	-
Unigene0004912	267	14.3333	6.6144	9.0821	8.1254	0.3419	0.4381	0.2322	7.94063	0.3374	-4.55672	4.8e-18	3.19e-16	--	-
Unigene0004913	17.6667	1	0.4027	2.1107	1.1969	0	0	0.1637	1.23677	0.0545667	-4.50241	0.000481913	0.00511428	--	-
Unigene0004916	172.333	85.3333	7.7506	5.2516	4.7249	1.5858	3.4335	1.6899	5.90903	2.2364	-1.40174	0.00478512	0.036965	PREDICTED: fanconi-associated nuclease 1 homolog [Fragaria vesca subsp. vesca]	-
Unigene0004917	522.333	1943.67	6.1169	6.0521	5.7844	13.9911	20.8687	17.4307	5.98447	17.4302	1.54229	2.03e-07	4.33e-06	CAAX amino terminal protease family protein [Populus trichocarpa]	-
Unigene0004919	106.667	35.6667	2.4192	2.2562	2.0143	0.3549	0.7979	0.5785	2.2299	0.5771	-1.95009	0.000304567	0.0034087	--	-
Unigene0004920	233	1.33333	13.5231	2.1656	2.4755	0.0393	0.0185	0.0187	6.05473	0.0255	-7.89142	7.76e-15	3.95e-13	PREDICTED: CHD3-type chromatin-remodeling factor PICKLE isoform X2 [Amborella trichopoda]	-
Unigene0004923	0	106.333	0	0	0	1.8756	1.1207	1.5326	0.001	1.50963	10.56	9.48e-16	5.23e-14	PREDICTED: pleiotropic drug resistance protein 1-like [Fragaria vesca subsp. vesca]	-
Unigene0004924	0	56.3333	0	0	0	0.7096	1.6015	0.4937	0.001	0.934933	9.86872	1.26e-09	3.64e-08	PREDICTED: pleiotropic drug resistance protein 1-like [Fragaria vesca subsp. vesca]	-
Unigene0004932	0	12.6667	0	0	0	0.3934	0.4728	0.4421	0.001	0.4361	8.76852	0.000169141	0.00202571	--	-
Unigene0004934	514.667	171	6.5366	4.594	4.1926	1.2696	1.5884	1.0639	5.10773	1.3073	-1.96609	2.35e-07	4.97e-06	Signal peptidase complex subunit 3B [Glycine soja]	ko03060//Protein export//Folding, sorting and degradation//Genetic Information Processing
Unigene0004936	236.667	112.667	4.672	3.0067	3.1963	1.4303	1.4669	1.1256	3.625	1.34093	-1.43474	0.000728465	0.00734105	--	-
Unigene0004937	38.3333	4.66667	0.5736	0.5774	0.9021	0.0606	0.1143	0.0288	0.684367	0.0679	-3.33329	5.3e-05	0.000711937	PREDICTED: receptor-like protein 12 [Fragaria vesca subsp. vesca]	-
Unigene0004943	44	15.3333	1.5424	1.3512	1.4377	0.2413	0.4303	0.5098	1.44377	0.3938	-1.8743	0.00451116	0.0351669	--	-
Unigene0004945	2582	1355	21.1626	19.2123	18.2717	7.7582	10.057	6.238	19.5489	8.01773	-1.28582	4.16e-06	7.04e-05	T4.10 [Malus x robusta]	-
Unigene0004950	4	689	0.2274	0	0.0805	13.0464	13.1791	14.1391	0.102633	13.4549	7.03448	2.55e-31	4.49e-29	PREDICTED: TMV resistance protein N-like [Fragaria vesca subsp. vesca]	-
Unigene0004953	156.333	8.33333	4.4323	3.9485	3.2957	0.04	0.2076	0.2281	3.89217	0.158567	-4.61741	9e-13	3.74e-11	PREDICTED: TMV resistance protein N-like [Fragaria vesca subsp. vesca]	-
Unigene0004954	8	49	0.4335	0.1803	0.0877	0.9929	0.9792	1.154	0.233833	1.04203	2.15585	0.00439863	0.0344098	PREDICTED: TMV resistance protein N-like [Fragaria vesca subsp. vesca]	-
Unigene0004956	395.667	961.333	14.1988	13.2469	13.4263	21.2475	26.2981	30.3857	13.624	25.9771	0.93109	0.00280195	0.0234889	LRR and NB-ARC domain disease resistance protein [Medicago truncatula]	-
Unigene0004957	15.6667	1.33333	0.6379	0.6605	0.4816	0.0606	0	0.0576	0.593333	0.0394	-3.91258	0.000363437	0.00398593	LRR and NB-ARC domain disease resistance protein [Medicago truncatula]	-
Unigene0004960	230.667	65.6667	5.3099	3.0501	3.7579	0.3968	1.3247	0.9433	4.0393	0.888267	-2.18504	3.63e-05	0.000504424	Disease resistance protein RPM1 [Medicago truncatula]	-
Unigene0004966	61.6667	0.333333	0.6717	0.7319	0.7859	0	0	0.0093	0.729833	0.0031	-7.87916	2.45e-12	9.67e-11	non-ltr retroelement reverse transcriptase [Rosa rugosa]	-
Unigene0004972	1.66667	432.333	0.0424	0	0.02	4.0226	5.4069	3.1635	0.0208	4.19767	7.65686	1.25e-28	1.85e-26	--	-
Unigene0004976	902.667	390.667	7.508	7.0306	6.509	2.3379	2.6478	2.1332	7.01587	2.37297	-1.56393	3.55e-07	7.3e-06	PREDICTED: protein gamma response 1 [Fragaria vesca subsp. vesca]	-
Unigene0004977	16.3333	0.666667	0.8399	0.7798	0.1034	0.052	0	0	0.574367	0.0173333	-5.05035	0.000689606	0.00700622	--	-
Unigene0004980	145.333	23.3333	2.4896	2.084	2.2854	0.3342	0.3277	0.2078	2.28633	0.2899	-2.97941	1.39e-08	3.5e-07	PREDICTED: 3-hydroxyisobutyryl-CoA hydrolase-like protein 2, mitochondrial isoform X1 [Nicotiana tomentosiformis]	ko01200//Carbon metabolism//Global and Overview//Metabolism;ko00280//Valine, leucine and isoleucine degradation//Amino acid metabolism//Metabolism;ko00640//Propanoate metabolism//Carbohydrate metabolism//Metabolism;ko00410//beta-Alanine metabolism//Metabolism of other amino acids//Metabolism
Unigene0004981	84	7	2.8679	1.3463	1.1812	0.0838	0.1423	0.1115	1.79847	0.112533	-3.99834	2.33e-08	5.67e-07	--	-
Unigene0004984	180.667	64.6667	6.7277	4.8073	3.6812	0.8434	2.2423	1.0341	5.07207	1.37327	-1.88496	0.000366974	0.00402077	PREDICTED: TMV resistance protein N-like [Pyrus x bretschneideri]	-
Unigene0004986	0.666667	37	0.0994	0	0	0.2126	3.412	0.1011	0.0331333	1.2419	5.22812	0.00185868	0.0165811	PREDICTED: probable WRKY transcription factor 19 [Fragaria vesca subsp. vesca]	-
Unigene0004988	142.667	6.66667	13.9438	3.025	3.9249	0	0.6041	0.1074	6.96457	0.237167	-4.87606	8.69e-07	1.66e-05	PREDICTED: probable WRKY transcription factor 19 [Fragaria vesca subsp. vesca]	-
Unigene0004992	0	9.33333	0	0	0	0.3833	0.2714	0.6378	0.001	0.430833	8.75099	0.00119131	0.0112852	FB_MR5 [Malus x robusta]	-
Unigene0004997	674.667	1936.67	3.0461	5.1247	6.9036	16.9512	8.6728	10.3138	5.0248	11.9793	1.2534	0.000784423	0.00782497	--	-
Unigene0004999	86	0	2.4421	4.1809	3.331	0	0	0	3.318	0.001	-11.6961	8.76e-16	4.85e-14	PREDICTED: S-adenosylmethionine carrier 1, chloroplastic/mitochondrial [Fragaria vesca subsp. vesca]	-
Unigene0005002	768.333	1871.33	5.9088	5.9158	5.9133	11.7442	12.7528	9.5873	5.91263	11.3614	0.942272	0.000785397	0.0078323	PREDICTED: signal peptide peptidase-like 4 [Fragaria vesca subsp. vesca]	-
Unigene0005008	830	56.6667	11.4438	11.6044	11.5669	0.4322	0.7088	0.7138	11.5384	0.618267	-4.22207	2.32e-27	3.15e-25	PREDICTED: NADPH--cytochrome P450 reductase [Fragaria vesca subsp. vesca]	-
Unigene0005010	200.333	20	4.5762	3.2095	4.6121	0.1537	0.5803	0.2435	4.1326	0.325833	-3.66484	6.73e-10	2.01e-08	--	-
Unigene0005012	117	53	1.8176	1.1763	1.0583	0.3674	0.5638	0.4717	1.35073	0.467633	-1.53029	0.00257001	0.0218203	--	-
Unigene0005015	157.333	453	2.9655	1.5197	1.8217	3.6793	6.2389	4.0799	2.1023	4.66603	1.15023	0.00623304	0.0459653	PREDICTED: methyltransferase-like protein 13 [Fragaria vesca subsp. vesca]	-
Unigene0005020	467.333	0.333333	9.9001	8.7877	10.604	0	0	0.0164	9.76393	0.00546667	-10.8026	3.88e-44	1.35e-41	--	-
Unigene0005023	1027.33	2762.33	4.1243	5.2983	5.3915	10.4395	10.7994	10.5354	4.93803	10.5914	1.10089	3.73e-05	0.00051784	topless-related protein [Rosa rugosa]	ko04144//Endocytosis//Transport and catabolism//Cellular Processes
Unigene0005030	282	1902.33	1.2152	1.3587	1.3976	8.014	5.6651	7.6534	1.32383	7.11083	2.4253	6.51e-15	3.34e-13	PREDICTED: disease susceptibility protein LOV1-like [Fragaria vesca subsp. vesca]	-
Unigene0005033	2.33333	43.6667	0.3851	0.0935	0.1363	3.9103	2.008	2.805	0.204967	2.90777	3.82645	2.71e-05	0.000387271	PREDICTED: disease resistance protein RGA2-like [Citrus sinensis]	-
Unigene0005034	13.6667	232.333	0.9149	0.222	0.518	8.5079	6.8635	6.6021	0.551633	7.3245	3.73095	2.48e-10	7.79e-09	PREDICTED: disease resistance protein RGA2-like [Pyrus x bretschneideri]	-
Unigene0005036	41.3333	10.3333	0.7564	0.6377	0.7467	0.1986	0.067	0.1619	0.7136	0.1425	-2.32415	0.00107709	0.0103311	PREDICTED: pentatricopeptide repeat-containing protein At3g22690-like [Fragaria vesca subsp. vesca]	-
Unigene0005037	12	573	0.1512	0.0587	0.107	3.3762	5.0802	3.4153	0.105633	3.95723	5.22736	8.8e-24	9.31e-22	--	-
Unigene0005039	232.667	986	1.6077	1.2146	1.4297	4.3933	5.0934	4.7032	1.41733	4.72997	1.73865	7.31e-08	1.66e-06	PREDICTED: disease resistance protein RGA2-like [Fragaria vesca subsp. vesca]	-
Unigene0005040	82.3333	401.333	1.0206	0.7062	0.5292	2.1458	3.6646	2.5128	0.752	2.7744	1.88337	2.13e-05	0.00031168	PREDICTED: leucine-rich repeat receptor protein kinase EXS-like [Fragaria vesca subsp. vesca]	-
Unigene0005041	28	228.333	0.4544	0.326	0.6152	4.2096	1.7414	3.4137	0.4652	3.12157	2.74635	5.5e-07	1.09e-05	PREDICTED: probable leucine-rich repeat receptor-like protein kinase At1g35710 [Fragaria vesca subsp. vesca]	-
Unigene0005042	498.333	1700	4.7478	4.9797	5.2615	13.3101	15.5125	11.7382	4.99633	13.5203	1.43618	9.13e-07	1.74e-05	PREDICTED: N(6)-adenine-specific DNA methyltransferase 2 [Fragaria vesca subsp. vesca]	-
Unigene0005044	141.667	56	3.3987	5.3511	6.1601	1.7721	1.227	1.7974	4.96997	1.59883	-1.63622	0.000986746	0.00955876	--	-
Unigene0005048	9.33333	1066	0.126	0.0382	0.039	2.9624	10.9923	3.1743	0.0677333	5.70967	6.3974	9.91e-20	7.76e-18	PREDICTED: UPF0655 protein C17G9.12c-like isoform X2 [Pyrus x bretschneideri]	-
Unigene0005050	0	21.6667	0	0	0	0.1249	1.3212	0.095	0.001	0.5137	9.00478	0.000258304	0.0029432	--	-
Unigene0005053	0	362.333	0	0	0	1.7261	2.5611	2.3147	0.001	2.20063	11.1037	3.95e-31	6.83e-29	PREDICTED: diacylglycerol kinase 5-like [Pyrus x bretschneideri]	-
Unigene0005061	1726	4850.33	15.299	19.2253	16.4406	38.4136	38.8548	35.4195	16.9883	37.5626	1.14476	2.35e-06	4.18e-05	PREDICTED: shikimate O-hydroxycinnamoyltransferase-like [Fragaria vesca subsp. vesca]	ko00940//Phenylpropanoid biosynthesis//Biosynthesis of other secondary metabolites//Metabolism;ko00941//Flavonoid biosynthesis//Biosynthesis of other secondary metabolites//Metabolism;ko00945//Stilbenoid, diarylheptanoid and gingerol biosynthesis//Biosynthesis of other secondary metabolites//Metabolism
Unigene0005067	76	381.333	1.5115	1.4319	0.8249	4.2435	5.8692	4.1708	1.2561	4.76117	1.92236	1.01e-05	0.000158093	--	-
Unigene0005077	675	266	2.1988	1.4707	1.0147	0.259	0.7987	0.3238	1.5614	0.4605	-1.76157	0.000188256	0.00222665	PREDICTED: titin isoform X2 [Fragaria vesca subsp. vesca]	-
Unigene0005084	265.333	126.667	4.0364	2.1768	1.8727	0.5433	1.4861	0.8737	2.6953	0.9677	-1.47781	0.00320981	0.0263801	PREDICTED: protein SUPPRESSOR OF npr1-1, CONSTITUTIVE 1-like [Fragaria vesca subsp. vesca]	-
Unigene0005092	34	0.666667	1.2907	0.6549	0.7266	0.0209	0.0197	0	0.890733	0.0135333	-6.0404	1.4e-07	3.05e-06	PREDICTED: probable disease resistance protein At1g61190 [Fragaria vesca subsp. vesca]	-
Unigene0005099	0	31	0	0	0	1.5838	1.0556	1.5503	0.001	1.39657	10.4477	1.27e-07	2.79e-06	--	-
Unigene0005100	5	207.333	0.0617	0.0479	0.0524	1.8822	1.8436	1.5555	0.054	1.76043	5.02683	2.79e-16	1.61e-14	PREDICTED: probable LRR receptor-like serine/threonine-protein kinase At3g47570 [Fragaria vesca subsp. vesca]	-
Unigene0005101	719	159.333	11.0412	9.2158	10.0728	1.2749	2.2991	1.6929	10.1099	1.75563	-2.52571	6.95e-12	2.6e-10	PREDICTED: TMV resistance protein N-like [Fragaria vesca subsp. vesca]	-
Unigene0005109	4.66667	99	0.0282	0.0548	0.2196	2.1704	1.6888	1.9109	0.100867	1.92337	4.25311	4.42e-08	1.03e-06	PREDICTED: pentatricopeptide repeat-containing protein At3g22690-like [Fragaria vesca subsp. vesca]	-
Unigene0005113	2703	1741.67	12.8865	12.4332	13.844	6.375	6.8416	6.8068	13.0546	6.67447	-0.96783	0.000104713	0.0013127	PREDICTED: formin-like protein 14 [Malus domestica]	-
Unigene0005121	365	144.333	4.3772	3.1374	2.9085	0.9075	1.2241	1.0442	3.47437	1.0586	-1.71459	1.33e-05	0.000203266	OSJNBb0022F23.14 [Oryza sativa Japonica Group]	-
Unigene0005132	1720.67	5.66667	64.5524	71.4219	70.4506	0.2625	0.1239	0.156	68.8083	0.1808	-8.57204	3.7e-76	7.53e-73	PREDICTED: disease resistance protein RGA2-like [Malus domestica]	-
Unigene0005136	0	27.3333	0	0	0	0.5691	0.7008	0.6823	0.001	0.650733	9.34592	3.95e-07	8.04e-06	TMV resistance protein N [Glycine soja]	-
Unigene0005139	205.667	30.3333	6.0936	4.1432	4.3886	0.2869	0.8128	0.5639	4.87513	0.554533	-3.1361	5.44e-09	1.44e-07	--	-
Unigene0005143	2078.33	1008.67	15.8918	10.739	11.6262	2.727	8.436	3.1776	12.7523	4.7802	-1.41562	0.000495032	0.00523923	PREDICTED: LOW QUALITY PROTEIN: replication protein A 70 kDa DNA-binding subunit-like [Malus domestica]	ko03420//Nucleotide excision repair//Replication and repair//Genetic Information Processing;ko03440//Homologous recombination//Replication and repair//Genetic Information Processing;ko03030//DNA replication//Replication and repair//Genetic Information Processing;ko03430//Mismatch repair//Replication and repair//Genetic Information Processing
Unigene0005153	3	60.3333	0.1961	0	0.0397	1.2178	1.2629	1.0061	0.0786	1.16227	3.88627	1.96e-05	0.000288892	PREDICTED: cell division control protein 6 homolog [Fragaria vesca subsp. vesca]	-
Unigene0005156	104	1	1.3219	0.2034	0.5112	0	0.0146	0	0.678833	0.00486667	-7.12398	7.5e-11	2.5e-09	PREDICTED: disease resistance protein At4g27190-like [Fragaria vesca subsp. vesca]	-
Unigene0005163	80	1	3.4532	6.6297	5.7568	0.1094	0	0.052	5.2799	0.0538	-6.61676	6.22e-13	2.61e-11	--	-
Unigene0005164	0	169	0	0	0	8.5285	7.6454	7.2894	0.001	7.8211	12.9332	2.28e-20	1.87e-18	--	-
Unigene0005171	0.666667	1684	0.0187	0.0182	0	21.9041	22.0438	21.1328	0.0123	21.6936	10.7844	2.31e-74	3.97e-71	--	-
Unigene0005174	123.333	401.333	1.5478	1.6922	1.9371	4.7832	4.1107	4.6034	1.7257	4.4991	1.38245	0.000284239	0.0032089	PREDICTED: rRNA-processing protein FCF1 homolog [Fragaria vesca subsp. vesca]	ko03008//Ribosome biogenesis in eukaryotes//Translation//Genetic Information Processing
Unigene0005177	3.33333	46.6667	0.4236	0.0822	0.2398	1.2678	3.3061	3.5016	0.248533	2.69183	3.43708	0.000130983	0.00160917	--	-
Unigene0005179	37	192	1.3087	0.4023	0.494	2.4403	3.713	2.4534	0.735	2.8689	1.96468	0.000557832	0.00580711	PREDICTED: ADP-ribosylation factor-like protein 2 [Fragaria vesca subsp. vesca]	-
Unigene0005182	122.333	42	6.5321	7.3015	7.1912	2.2098	1.5094	2.0118	7.00827	1.91033	-1.87523	0.000158082	0.0019073	--	-
Unigene0005183	187.667	0.333333	13.2495	16.6166	17.0428	0	0.0651	0	15.6363	0.0217	-9.49299	4.97e-26	6.19e-24	--	-
Unigene0005185	697.667	7.66667	12.6309	15.8246	17.5513	0.1464	0.1727	0.087	15.3356	0.135367	-6.82387	6.3e-42	1.94e-39	PREDICTED: 60S ribosomal protein L7-2 [Prunus mume]	ko03010//Ribosome//Translation//Genetic Information Processing
Unigene0005188	4008	2487.67	34.8586	26.5721	25.038	8.4573	21.6786	11.1772	28.8229	13.771	-1.06558	0.00142797	0.01318	PREDICTED: cytochrome P450 CYP72A219-like [Fragaria vesca subsp. vesca]	-
Unigene0005189	5	5141.67	0.0384	0.0083	0.0121	17.2577	12.0798	15.9651	0.0196	15.1009	9.58956	2.51e-94	1.12e-90	PREDICTED: retrovirus-related Pol polyprotein from transposon 297 [Fragaria vesca subsp. vesca]	-
Unigene0005190	96.6667	456.667	0.7782	0.4775	0.6079	1.9356	2.9242	2.0295	0.6212	2.29643	1.88627	5.04e-06	8.41e-05	PREDICTED: malignant T-cell-amplified sequence 1-A isoform X2 [Fragaria vesca subsp. vesca]	-
Unigene0005193	1582	716.667	15.2656	13.8767	13.7477	4.6484	5.5626	5.0145	14.2967	5.07517	-1.49415	1.11e-07	2.45e-06	--	-
Unigene0005196	0	35	0	0	0	1.204	1.624	1.5128	0.001	1.44693	10.4988	3.09e-08	7.38e-07	PREDICTED: tetratricopeptide repeat protein 27 homolog [Fragaria vesca subsp. vesca]	-
Unigene0005207	81	32.6667	1.5956	0.8767	0.8203	0.3218	0.4051	0.2856	1.09753	0.3375	-1.70131	0.0028631	0.0239165	PREDICTED: disease resistance protein RGA2-like [Populus euphratica]	-
Unigene0005208	18.3333	88	0.4236	0.5079	0.2998	1.4737	1.8274	1.2156	0.410433	1.50557	1.87509	0.00150391	0.0137903	PREDICTED: 7-deoxyloganetin glucosyltransferase-like [Fragaria vesca subsp. vesca]	-
Unigene0005211	701.333	351	9.305	8.0319	8.584	3.1795	3.6101	3.4155	8.6403	3.4017	-1.34483	1.85e-05	0.000274844	PREDICTED: peptidyl-prolyl cis-trans isomerase FKBP65-like [Vitis vinifera]	-
Unigene0005218	152	432.667	4.875	5.1697	6.0016	12.436	12.4587	11.6585	5.34877	12.1844	1.18776	0.00126217	0.0118534	PREDICTED: LOW QUALITY PROTEIN: beta-lactamase-like protein 2 [Malus domestica]	-
Unigene0005219	26058.3	21062.3	82.2199	85.8561	99.0656	65.4131	51.892	55.6728	89.0472	57.6593	-0.627017	0.00235254	0.0202681	Autoinhibited calcium ATPase [Theobroma cacao]	-
Unigene0005230	493	6	6.9998	7.9156	8.1587	0.0643	0.1335	0.0244	7.69137	0.0740667	-6.69827	1.83e-32	3.5e-30	--	-
Unigene0005235	23.3333	5	1.4679	1.0856	1.6325	0.0996	0.2822	0.3315	1.39533	0.237767	-2.55299	0.00306689	0.0253844	--	-
Unigene0005246	6109.67	2169.33	79.8734	82.3281	84.283	21.8223	21.8859	25.4814	82.1615	23.0632	-1.83287	2.55e-15	1.37e-13	PREDICTED: DNA topoisomerase 6 subunit B [Malus domestica]	-
Unigene0005248	3239.67	2494.67	72.5748	53.1103	53.4453	32.3857	43.6775	31.0349	59.7101	35.6994	-0.742077	0.00512353	0.03913	--	-
Unigene0005252	2.33333	35	0.0819	0.053	0.0386	0.4279	0.9916	0.5363	0.0578333	0.651933	3.49475	0.000124979	0.00154389	--	-
Unigene0005255	18.6667	0	1.4182	0	0.2182	0	0	0	0.545467	0.001	-9.09135	0.00054234	0.00566777	PREDICTED: long chain acyl-CoA synthetase 2 [Prunus mume]	ko04146//Peroxisome//Transport and catabolism//Cellular Processes;ko01212//Fatty acid metabolism//Global and Overview//Metabolism;ko00071//Fatty acid degradation//Lipid metabolism//Metabolism;ko00061//Fatty acid biosynthesis//Lipid metabolism//Metabolism
Unigene0005266	5.66667	120.333	0.3652	0.0709	0.1292	2.446	4.0785	2.4991	0.188433	3.00787	3.99661	3.46e-08	8.2e-07	--	-
Unigene0005268	144.667	606	0.8956	0.5259	0.6808	1.7492	3.3292	1.7943	0.700767	2.2909	1.70891	4.04e-05	0.000555347	PREDICTED: long-chain-alcohol oxidase FAO1-like [Populus euphratica]	-
Unigene0005269	31.3333	0	1.2981	1.9233	2.2242	0	0	0	1.8152	0.001	-10.8259	1.61e-08	4.01e-07	--	-
Unigene0005270	317.333	111.667	2.3556	2.9469	3.0252	0.6005	1.2228	0.5022	2.7759	0.775167	-1.84038	5.61e-05	0.000749929	--	-
Unigene0005283	2	55.6667	0.1681	0.1088	0.0397	2.5154	1.885	2.0501	0.105533	2.15017	4.34868	5.28e-07	1.05e-05	PREDICTED: ADP-ribosylation factor-like protein 2 [Fragaria vesca subsp. vesca]	-
Unigene0005299	16.6667	1071.33	0.1273	0.0618	0.0696	3.5051	5.9104	3.3172	0.0862333	4.24423	5.62111	5.03e-31	8.64e-29	PREDICTED: probable 28S rRNA (cytosine-C(5))-methyltransferase isoform X1 [Fragaria vesca subsp. vesca]	-
Unigene0005304	447.667	25.3333	6.3337	2.1664	2.3224	0.1131	0.2552	0.0897	3.6075	0.152667	-4.56254	1.18e-13	5.36e-12	PREDICTED: 1-(5-phosphoribosyl)-5-[(5-phosphoribosylamino)methylideneamino] imidazole-4-carboxamide isomerase, chloroplastic-like [Malus domestica]	ko01230//Biosynthesis of amino acids//Global and Overview//Metabolism;ko00340//Histidine metabolism//Amino acid metabolism//Metabolism
Unigene0005305	8	306.333	0.1129	0.094	0.1256	2.8047	4.3087	3.0385	0.110833	3.38397	4.93225	1.25e-18	8.88e-17	--	-
Unigene0005307	166	844.333	1.2373	1.2894	1.3908	4.5316	6.9476	4.309	1.30583	5.26273	2.01084	2.17e-08	5.31e-07	PREDICTED: beta-amyrin 28-oxidase-like [Fragaria vesca subsp. vesca]	-
Unigene0005308	55	0	3.7669	3.1736	3.3198	0	0	0	3.4201	0.001	-11.7398	1.56e-12	6.3e-11	--	-
Unigene0005315	175	76	5.0927	4.5946	4.1767	1.8145	1.3706	1.5224	4.62133	1.56917	-1.55831	0.000410367	0.00444288	PREDICTED: pentatricopeptide repeat-containing protein At4g19440, chloroplastic-like isoform X3 [Fragaria vesca subsp. vesca]	-
Unigene0005320	5166.33	3431.33	30.1804	29.0848	29.9228	16.6229	13.8146	16.3749	29.7293	15.6041	-0.929959	4.23e-05	0.000579319	PREDICTED: methionine aminopeptidase 1A-like isoform X1 [Fragaria vesca subsp. vesca]	-
Unigene0005323	6313.33	4811.67	103.159	134.561	140.181	83.0749	70.2359	77.4199	125.967	76.9102	-0.711799	0.00195227	0.0172859	PREDICTED: internal alternative NAD(P)H-ubiquinone oxidoreductase A1, mitochondrial-like [Fragaria vesca subsp. vesca]	-
Unigene0005333	101	13.6667	6.2805	5.4479	5.9107	0.4761	0.989	0.4074	5.8797	0.624167	-3.23574	1.23e-07	2.71e-06	--	-
Unigene0005336	25.3333	124.333	1.1213	1.3908	1.543	4.7497	5.8259	5.3605	1.3517	5.31203	1.97449	0.000185012	0.00219291	--	-
Unigene0005338	179.667	584	2.9574	3.9308	3.7192	8.2028	10.4237	8.7093	3.5358	9.11193	1.36572	0.000128041	0.00157627	PREDICTED: uncharacterized protein LOC105350529 isoform X1 [Fragaria vesca subsp. vesca]	-
Unigene0005341	495	93	10.8495	5.9965	6.1354	0.3453	2.2353	0.6918	7.66047	1.0908	-2.81205	3.57e-06	6.12e-05	orange protein [Nicotiana tabacum]	-
Unigene0005342	7	652	0.0888	0.224	0.0377	7.2616	8.1703	8.3965	0.116833	7.9428	6.08712	4.52e-27	6.02e-25	PREDICTED: vacuolar protein sorting-associated protein 4 [Malus domestica]	ko04144//Endocytosis//Transport and catabolism//Cellular Processes
Unigene0005344	552.333	3418	6.3906	7.0713	7.5103	36.7024	31.686	35.0284	6.99073	34.4723	2.30192	2.41e-17	1.5e-15	--	-
Unigene0005347	7.66667	843.667	0.1609	0.0469	0.1139	9.1633	7.9265	10.905	0.107233	9.3316	6.4433	4.46e-36	1.03e-33	--	-
Unigene0005348	117	2613	1.6525	1.6336	1.4056	27.4949	25.369	28.8356	1.5639	27.2332	4.12214	2.63e-38	6.74e-36	PREDICTED: probable histone-arginine methyltransferase 1.4 [Prunus mume]	-
Unigene0005354	13.3333	265.667	0.2149	0.1173	0.1426	2.4309	2.7199	2.2022	0.158267	2.451	3.95294	7.47e-14	3.46e-12	--	-
Unigene0005357	0.333333	169.667	0.0141	0	0	1.4781	2.4399	1.0039	0.0047	1.64063	8.44738	5.93e-17	3.59e-15	--	-
Unigene0005359	16.3333	111.333	0.1061	0.1188	0.1213	0.4944	0.9061	0.4645	0.1154	0.621667	2.4295	4.67e-05	0.000634848	--	-
Unigene0005360	4049.67	2540.67	18.2572	15.5856	15.9872	5.9909	10.7649	7.6515	16.61	8.13577	-1.0297	0.00014753	0.00179326	PREDICTED: selenium-binding protein 2 [Pyrus x bretschneideri]	ko00562//Inositol phosphate metabolism//Carbohydrate metabolism//Metabolism;ko04070//Phosphatidylinositol signaling system//Signal transduction//Environmental Information Processing
Unigene0005365	635	1401	6.3584	6.7155	5.6963	10.41	10.876	11.0287	6.25673	10.7716	0.783747	0.00575397	0.0430129	PREDICTED: ultraviolet-B receptor UVR8 [Fragaria vesca subsp. vesca]	-
Unigene0005366	507.333	211	23.8552	24.1304	25.561	5.1235	10.4627	8.4973	24.5155	8.02783	-1.61061	2.57e-05	0.000369119	PREDICTED: LOW QUALITY PROTEIN: UPF0392 protein RCOM_0530710 [Fragaria vesca subsp. vesca]	-
Unigene0005368	3	552	0.4342	0	0	9.3512	25.9037	19.1565	0.144733	18.1371	6.96941	3.15e-16	1.81e-14	--	-
Unigene0005371	137.667	46	0.4527	0.9316	0.7646	0.1677	0.2071	0.1963	0.7163	0.190367	-1.91178	0.000189675	0.00224165	OSJNBa0021F22.14 [Oryza sativa Japonica Group]	-
Unigene0005375	21.6667	1.33333	1.615	0.7167	0.4572	0.0658	0.031	0.0313	0.929633	0.0427	-4.44435	4.94e-05	0.000666528	CNL-B28 [Phaseolus vulgaris]	-
Unigene0005390	24.3333	290	0.2239	0.3332	0.3697	3.4673	2.3299	3.1554	0.308933	2.9842	3.27198	4.4e-11	1.51e-09	PREDICTED: WAT1-related protein At5g40210-like isoform X2 [Prunus mume]	-
Unigene0005391	32.6667	1.66667	0.8888	0.6902	0.6291	0	0.0513	0.0344	0.736033	0.0285667	-4.68737	1.4e-06	2.6e-05	--	-
Unigene0005394	0	220.667	0	0	0	2.8484	6.6302	3.0658	0.001	4.18147	12.0298	2.57e-21	2.25e-19	PREDICTED: receptor homology region, transmembrane domain- and RING domain-containing protein 1 [Fragaria vesca subsp. vesca]	-
Unigene0005401	133	3	4.2451	6.2033	5.3626	0.0976	0.1536	0.0309	5.27033	0.0940333	-5.80858	5.39e-16	3.03e-14	PREDICTED: adenylate kinase 5, chloroplastic [Fragaria vesca subsp. vesca]	ko00230//Purine metabolism//Nucleotide metabolism//Metabolism
Unigene0005406	7.33333	69.6667	0.0525	0.1783	0.2415	0.7107	1.6599	1.3693	0.157433	1.24663	2.98522	0.000111854	0.00139445	PREDICTED: TMV resistance protein N-like [Fragaria vesca subsp. vesca]	-
Unigene0005407	7.66667	167.667	0.1548	0.2705	0.1972	3.1774	2.9376	4.5739	0.2075	3.56297	4.1019	2.77e-11	9.74e-10	PREDICTED: TMV resistance protein N-like [Fragaria vesca subsp. vesca]	-
Unigene0005409	160.667	31.6667	3.2679	3.3153	3.6517	0.3852	0.5786	0.6326	3.41163	0.532133	-2.6806	8.69e-08	1.95e-06	NBS protein, partial [Fragaria vesca]	-
Unigene0005410	37	319.333	1.1112	1.0786	1.0724	7.7982	7.2951	7.0957	1.0874	7.39633	2.76593	3.24e-10	1e-08	NBS protein, partial [Fragaria vesca]	-
Unigene0005424	1367	485.333	25.7114	20.6916	23.1656	3.5202	8.8721	6.9054	23.1895	6.43257	-1.85001	4.13e-07	8.37e-06	PREDICTED: putative ribonuclease H protein At1g65750 [Prunus mume]	-
Unigene0005428	368.333	84.6667	2.3173	2.3053	2.3072	0.3897	0.3922	0.473	2.30993	0.4183	-2.46524	4.43e-10	1.35e-08	PREDICTED: lysosomal beta glucosidase-like isoform X1 [Fragaria vesca subsp. vesca]	ko00500//Starch and sucrose metabolism//Carbohydrate metabolism//Metabolism;ko00940//Phenylpropanoid biosynthesis//Biosynthesis of other secondary metabolites//Metabolism;ko00460//Cyanoamino acid metabolism//Metabolism of other amino acids//Metabolism
Unigene0005433	1758.67	921.667	9.1482	7.5928	7.5652	3.3062	3.3721	3.2823	8.10207	3.3202	-1.28702	2.8e-06	4.92e-05	Transmembrane protein [Medicago truncatula]	-
Unigene0005435	33.6667	290	0.9597	0.4116	0.616	4.0872	4.7	4.5367	0.662433	4.4413	2.74513	2.18e-08	5.34e-07	TIR-NBS-LRR type disease resistance protein [Populus trichocarpa]	-
Unigene0005439	15.6667	0	0.5431	1.0543	0.8541	0	0	0	0.817167	0.001	-9.67449	1.25e-05	0.000191624	PREDICTED: toll/interleukin-1 receptor-like protein [Fragaria vesca subsp. vesca]	-
Unigene0005440	96.6667	10.3333	2.0931	3.4782	3.264	0.2022	0.2148	0.3365	2.9451	0.251167	-3.5516	2.26e-08	5.51e-07	PREDICTED: TMV resistance protein N-like [Malus domestica]	-
Unigene0005447	1636	891.667	19.7659	20.3021	22.3696	9.0786	8.572	9.4309	20.8125	9.02717	-1.20511	1.09e-05	0.000170579	PREDICTED: replication protein A 70 kDa DNA-binding subunit D-like [Malus domestica]	-
Unigene0005450	401.667	220.333	9.7917	8.5492	9.5285	3.4887	4.8336	3.732	9.2898	4.0181	-1.20913	0.000834879	0.00826462	PREDICTED: G-type lectin S-receptor-like serine/threonine-protein kinase RLK1 [Prunus mume]	-
Unigene0005451	3	38.6667	0.1185	0.1918	0.028	0.9292	1.3559	0.8568	0.112767	1.0473	3.21526	0.000244455	0.00280467	PREDICTED: G-type lectin S-receptor-like serine/threonine-protein kinase RLK1 [Fragaria vesca subsp. vesca]	-
Unigene0005454	435.667	1331	3.1024	4.0454	3.4213	9.7207	7.1532	8.6094	3.52303	8.49443	1.2697	3.7e-05	0.000513435	PREDICTED: two-on-two hemoglobin-3 [Fragaria vesca subsp. vesca]	-
Unigene0005459	0	55.3333	0	0	0	1.2916	1.0388	1.5011	0.001	1.27717	10.3187	7.53e-11	2.51e-09	PREDICTED: probable disease resistance RPP8-like protein 2 [Pyrus x bretschneideri]	-
Unigene0005464	551.333	1379.67	9.3992	8.0207	8.6183	12.7271	20.3437	18.006	8.6794	17.0256	0.972038	0.0016909	0.0152637	PREDICTED: eukaryotic translation initiation factor 2D [Fragaria vesca subsp. vesca]	-
Unigene0005473	1.66667	28	0.0648	0.0419	0	0.2462	0.4067	0.5852	0.0355667	0.4127	3.5365	0.000890666	0.00874724	--	-
Unigene0005486	15.6667	121	0.274	0.1227	0.4176	1.8471	1.8291	1.585	0.271433	1.75373	2.69176	1.25e-05	0.000191363	--	-
Unigene0005487	0.333333	17	0	0	0.024	0.4105	0.3648	0.4133	0.008	0.3962	5.63009	0.000131131	0.00161077	--	-
Unigene0005488	18.3333	0.333333	0.084	0.489	0.4011	0.015	0	0	0.3247	0.005	-6.02104	0.000112258	0.00139851	--	-
Unigene0005489	34	0.333333	0.4766	0.6035	0.7187	0	0	0.014	0.5996	0.00466667	-7.00546	3.48e-08	8.24e-07	--	-
Unigene0005491	1720	4062.67	25.4463	19.9679	18.0188	35.1303	41.1199	39.5803	21.1443	38.6102	0.86871	0.000686095	0.00697609	PREDICTED: uncharacterized calcium-binding protein At1g02270 [Fragaria vesca subsp. vesca]	-
Unigene0005492	21.3333	247.667	0.1678	0.2491	0.1467	1.7934	1.68	1.5715	0.187867	1.68163	3.16208	2.63e-10	8.24e-09	--	-
Unigene0005501	0.333333	31.6667	0	0	0.0276	0.5837	1.0497	0.8986	0.0092	0.844	6.51947	9.6e-07	1.82e-05	--	-
Unigene0005502	417.333	6.33333	6.2345	9.1938	8.1328	0.1238	0.0877	0.0736	7.8537	0.0950333	-6.3688	7.46e-31	1.27e-28	--	-
Unigene0005503	55.6667	257	0.633	0.3781	0.4273	2.0817	1.6314	1.4648	0.479467	1.72597	1.8479	5.51e-05	0.000738031	--	-
Unigene0005506	177.333	89.6667	2.0623	2.411	2.4503	1.0405	0.6786	1.071	2.30787	0.930033	-1.31121	0.00309671	0.0256004	--	-
Unigene0005510	98.6667	274.333	7.1895	6.5074	10.5201	19.8002	14.8386	20.4074	8.07233	18.3487	1.18462	0.00595628	0.0442927	--	-
Unigene0005520	28.3333	225.667	0.6884	1.0614	1.1751	7.4164	5.0135	6.4758	0.974967	6.3019	2.69236	8.84e-08	1.98e-06	PREDICTED: 3-hydroxyisobutyryl-CoA hydrolase 1-like [Populus euphratica]	ko01200//Carbon metabolism//Global and Overview//Metabolism;ko00280//Valine, leucine and isoleucine degradation//Amino acid metabolism//Metabolism;ko00640//Propanoate metabolism//Carbohydrate metabolism//Metabolism;ko00410//beta-Alanine metabolism//Metabolism of other amino acids//Metabolism
Unigene0005521	270.333	1	19.7812	22.2081	27.1508	0.0712	0	0.1354	23.0467	0.0688667	-8.38654	2.32e-29	3.67e-27	--	ko00900//Terpenoid backbone biosynthesis//Metabolism of terpenoids and polyketides//Metabolism
Unigene0005531	17.6667	2.66667	0.5507	0.9869	0.4797	0.0604	0.171	0	0.672433	0.0771333	-3.12396	0.00401139	0.0318281	--	-
Unigene0005536	75.6667	0	3.0798	3.5876	2.8168	0	0	0	3.1614	0.001	-11.6263	3.35e-15	1.78e-13	--	-
Unigene0005537	84.3333	14.6667	3.2982	2.8544	2.6998	0.5663	0.3476	0.2962	2.9508	0.403367	-2.87094	2.39e-06	4.24e-05	PREDICTED: probable disease resistance RPP8-like protein 2 [Prunus mume]	-
Unigene0005538	482	47	16.2733	17.9399	17.2466	0.4079	2.8886	0.6095	17.1533	1.302	-3.71968	8.03e-09	2.08e-07	--	-
Unigene0005542	442.667	1128.33	6.1233	5.1704	5.0361	9.2149	12.1245	11.0924	5.44327	10.8106	0.989902	0.00118614	0.0112386	PREDICTED: nardilysin isoform X1 [Fragaria vesca subsp. vesca]	-
Unigene0005546	152	564	1.3406	1.4483	1.4844	4.9846	3.3389	4.2928	1.42443	4.20543	1.56187	2.02e-05	0.000296632	PREDICTED: exportin-1-like [Fragaria vesca subsp. vesca]	ko03013//RNA transport//Translation//Genetic Information Processing;ko03008//Ribosome biogenesis in eukaryotes//Translation//Genetic Information Processing
Unigene0005566	169	0	2.537	1.6049	2.1486	0	0	0	2.09683	0.001	-11.034	7.72e-24	8.24e-22	PREDICTED: nuclear pore complex protein NUP1 isoform X1 [Fragaria vesca subsp. vesca]	-
Unigene0005567	0	8	0	0	0	0.1783	0.7854	0.3955	0.001	0.453067	8.82358	0.00368808	0.029697	--	-
Unigene0005569	115.667	18.3333	5.354	3.4393	3.3712	0.3366	0.8741	0.2667	4.05483	0.492467	-3.04154	1.61e-06	2.96e-05	--	-
Unigene0005570	21.3333	0.333333	1.0861	0.4792	1.1181	0	0.0332	0	0.894467	0.0110667	-6.33674	9.12e-06	0.00014426	PREDICTED: cysteine proteinase inhibitor 5-like [Fragaria vesca subsp. vesca]	-
Unigene0005574	0.333333	13	0.054	0	0	0.6545	0.3272	0.4759	0.018	0.485867	4.75449	0.000909832	0.0089052	--	-
Unigene0005579	2	225	0	0	0.0749	2.727	2.729	2.7244	0.0249667	2.7268	6.77106	4.19e-18	2.8e-16	--	-
Unigene0005580	550.667	332.333	10.1793	5.4147	5.4006	2.9559	3.8483	2.8779	6.9982	3.22737	-1.11663	0.00313713	0.0258844	--	-
Unigene0005584	23.3333	0	1.3664	0.6218	0.6951	0	0	0	0.894433	0.001	-9.80483	4.25e-07	8.59e-06	PREDICTED: protein NEDD1 [Fragaria vesca subsp. vesca]	-
Unigene0005586	28.6667	252	0.5459	0.3125	0.2378	1.8155	3.8428	1.5745	0.3654	2.41093	2.72204	1.67e-06	3.06e-05	--	-
Unigene0005592	5	31.6667	0.459	0.191	0.232	1.869	0.8824	1.5551	0.294	1.4355	2.28767	0.00670078	0.0488793	PREDICTED: ethanolamine-phosphate cytidylyltransferase [Fragaria vesca subsp. vesca]	ko00564//Glycerophospholipid metabolism//Lipid metabolism//Metabolism
Unigene0005601	151	68.3333	5.5684	4.5044	3.4014	1.3227	1.4942	1.8416	4.4914	1.55283	-1.53226	0.00110768	0.0105893	PREDICTED: ubiquitin-NEDD8-like protein RUB2 [Fragaria vesca subsp. vesca]	-
Unigene0005618	27.6667	5	0.8989	1.7451	1.3916	0.3603	0.1134	0.1142	1.3452	0.195967	-2.77914	0.00124911	0.0117421	--	-
Unigene0005621	739.333	1917	13.4571	8.4692	8.4984	18.8711	24.5802	17.3695	10.1416	20.2736	0.999322	0.00144847	0.0133458	--	-
Unigene0005632	24	137.333	0.6729	0.1891	0.2883	0.5679	3.5507	0.8279	0.383433	1.64883	2.1044	0.00686679	0.0498627	--	-
Unigene0005633	581.333	241.333	7.3883	6.5428	5.9995	1.8196	2.9129	1.6951	6.64353	2.14253	-1.63263	7.83e-06	0.000125768	PREDICTED: disease resistance protein RGA2-like [Pyrus x bretschneideri]	-
Unigene0005634	9.33333	128.333	0.4275	0.0958	0.2793	0.9374	6.7711	0.8691	0.267533	2.8592	3.41782	0.000208633	0.00244186	PREDICTED: disease resistance protein RGA2-like [Malus domestica]	-
Unigene0005635	26.3333	0	1.1613	1.181	1.4089	0	0	0	1.2504	0.001	-10.2882	6.92e-08	1.58e-06	--	-
Unigene0005636	50.6667	252.667	1.0554	0.4707	0.4441	1.8497	3.5026	2.0391	0.656733	2.4638	1.90751	0.000294879	0.00331232	PREDICTED: ATP-citrate synthase alpha chain protein 3-like, partial [Malus domestica]	ko00020//Citrate cycle (TCA cycle)//Carbohydrate metabolism//Metabolism
Unigene0005639	0	11	0	0	0	0.041	1.123	0.117	0.001	0.427	8.73809	0.00539361	0.0407997	--	-
Unigene0005640	2.33333	1446.67	0.063	0	0.0178	10.5253	13.8691	13.0541	0.0269333	12.4828	8.85634	7.76e-58	5.7e-55	PREDICTED: TMV resistance protein N-like [Fragaria vesca subsp. vesca]	-
Unigene0005641	0	88.6667	0	0	0	3.4947	2.4657	3.9073	0.001	3.28923	11.6835	3.33e-14	1.59e-12	PREDICTED: TMV resistance protein N-like [Fragaria vesca subsp. vesca]	-
Unigene0005642	0.333333	687.333	0	0	0.008	5.0791	5.4037	5.5108	0.00266667	5.3312	10.9652	3.42e-46	1.31e-43	PREDICTED: TMV resistance protein N-like [Fragaria vesca subsp. vesca]	-
Unigene0005644	17.6667	0	0.9399	0.8516	1.0643	0	0	0	0.951933	0.001	-9.89472	3.59e-06	6.15e-05	PREDICTED: fasciclin-like arabinogalactan protein 19 [Prunus mume]	-
Unigene0005645	0	116.333	0	0	0	2.325	1.8417	2.473	0.001	2.21323	11.1119	5.52e-17	3.35e-15	--	-
Unigene0005648	232.667	3	12.756	16.8214	18.3394	0.4002	0.108	0	15.9723	0.1694	-6.55899	3.28e-20	2.66e-18	PREDICTED: disease resistance protein RGA2-like [Pyrus x bretschneideri]	-
Unigene0005649	839.333	544.667	17.837	18.7265	19.1974	8.8555	9.3915	10.3742	18.587	9.5404	-0.96217	0.0012263	0.0115604	PREDICTED: tetraketide alpha-pyrone reductase 1-like [Fragaria vesca subsp. vesca]	-
Unigene0005651	40.6667	3	2.3283	0.7291	1.0631	0.1338	0.0505	0.0509	1.3735	0.0784	-4.13086	7.31e-06	0.000118266	PREDICTED: probable receptor-like protein kinase At5g39020 [Fragaria vesca subsp. vesca]	-
Unigene0005653	55	243.667	1.1468	1.3403	0.9441	4.0024	4.1727	3.5838	1.14373	3.91963	1.77697	5.99e-05	0.000794282	--	-
Unigene0005654	12.6667	0	0.7749	0.0501	0.1097	0	0	0	0.311567	0.001	-8.2834	0.000556987	0.00580101	PREDICTED: indole-3-acetic acid-induced protein ARG7-like [Fragaria vesca subsp. vesca]	ko04075//Plant hormone signal transduction//Signal transduction//Environmental Information Processing
Unigene0005655	34	0	0.5197	0.3516	0.5127	0	0	0	0.461333	0.001	-8.84967	4.03e-09	1.09e-07	PREDICTED: indole-3-acetic acid-induced protein ARG7-like [Fragaria vesca subsp. vesca]	ko04075//Plant hormone signal transduction//Signal transduction//Environmental Information Processing
Unigene0005656	334	89.6667	4.2757	2.2497	2.0419	0.337	1.0374	0.3589	2.85577	0.577767	-2.30532	2.29e-05	0.000331345	PREDICTED: auxin-induced protein 15A-like [Fragaria vesca subsp. vesca]	ko04075//Plant hormone signal transduction//Signal transduction//Environmental Information Processing
Unigene0005662	148.333	441.333	0.5475	0.36	0.4625	1.1302	1.0695	1.0172	0.456667	1.0723	1.2315	0.0011333	0.0108043	PREDICTED: protein NYNRIN-like [Brassica rapa]	-
Unigene0005665	160.667	482.333	4.7854	7.9571	5.9268	16.2607	11.8057	16.0923	6.2231	14.7196	1.24203	0.0013328	0.0124206	zinc finger family protein [Arabidopsis lyrata subsp. lyrata]	-
Unigene0005668	6	180.333	0.074	0.0718	0.0838	1.8984	1.4838	2.1261	0.0765333	1.8361	4.58441	1.1e-13	5.03e-12	--	-
Unigene0005669	2449	5164.67	13.3331	12.7855	13.6232	20.8703	23.946	21.4189	13.2473	22.0784	0.736941	0.00135568	0.0125945	PREDICTED: inositol-tetrakisphosphate 1-kinase 3-like isoform X1 [Fragaria vesca subsp. vesca]	ko00562//Inositol phosphate metabolism//Carbohydrate metabolism//Metabolism;ko04070//Phosphatidylinositol signaling system//Signal transduction//Environmental Information Processing
Unigene0005671	109.333	1.33333	4.0648	2.3103	1.6466	0.0381	0.018	0.0181	2.6739	0.0247333	-6.75635	4.83e-15	2.52e-13	Subtilisin-like protease [Triticum urartu]	-
Unigene0005678	23.3333	193.333	0.1403	0.5252	0.5105	3.6982	2.3998	1.9415	0.392	2.67983	2.77322	4.61e-06	7.74e-05	--	-
Unigene0005679	185	1311	1.0904	1.5477	2.1403	12.7322	7.3778	7.876	1.5928	9.32867	2.55011	3.5e-11	1.22e-09	--	-
Unigene0005680	1	129	0.0196	0.019	0.0138	2.3273	1.8948	1.0071	0.0174667	1.74307	6.64088	6.73e-14	3.13e-12	--	-
Unigene0005682	514.333	104.333	7.1792	5.1089	5.1442	0.8921	0.9282	0.9262	5.81077	0.9155	-2.6661	2.66e-12	1.05e-10	PREDICTED: TMV resistance protein N-like, partial [Pyrus x bretschneideri]	-
Unigene0005684	3768	9385.33	17.62	21.1344	21.4778	55.1779	22.5024	42.5723	20.0774	40.0842	0.997461	0.000822193	0.00815707	PREDICTED: protein NDR1-like [Fragaria vesca subsp. vesca]	-
Unigene0005691	211.333	53.3333	4.3506	3.4815	3.9051	0.4839	0.9852	0.8484	3.9124	0.7725	-2.34045	9.25e-07	1.76e-05	--	-
Unigene0005692	62.6667	599.667	1.4282	1.5928	1.871	13.6634	11.4902	12.4774	1.63067	12.5437	2.94343	6.3e-14	2.94e-12	PREDICTED: disease resistance protein RGA2-like [Malus domestica]	-
Unigene0005707	6.66667	1560	0.0767	0.062	0.0814	13.9357	13.0721	14.1172	0.0733667	13.7083	7.54571	1.98e-62	1.95e-59	TIR-NBS-LRR resistance protein muRdr1D [Rosa multiflora]	-
Unigene0005708	104.667	366	3.1094	2.0287	1.9842	5.8481	6.0877	7.2705	2.3741	6.4021	1.43116	0.000439562	0.00471682	TIR-NBS-LRR resistance protein muRdr1C [Rosa multiflora]	-
Unigene0005714	3907	10.3333	41.7307	39.3539	36.6401	0.1222	0.0923	0.031	39.2416	0.0818333	-8.90548	1.56e-98	8.24e-95	PREDICTED: chromatin structure-remodeling complex protein SYD-like [Cucumis sativus]	-
Unigene0005715	134.667	465.667	2.5197	3.1612	2.7085	8.859	6.1575	7.8761	2.79647	7.63087	1.44824	0.000140709	0.00171782	BnaA08g28570D [Brassica napus]	-
Unigene0005716	143	2523.33	5.0252	2.563	3.1948	52.2775	48.5771	46.9967	3.59433	49.2838	3.77732	1.44e-26	1.85e-24	PREDICTED: microtubule-associated protein 70-5 [Fragaria vesca subsp. vesca]	-
Unigene0005723	265.667	1	7.5907	4.1077	3.9365	0	0.044	0	5.21163	0.0146667	-8.47305	7.68e-26	9.49e-24	--	-
Unigene0005725	82.6667	1669.33	2.6751	1.7383	0.7197	21.4572	31.6987	22.695	1.71103	25.2836	3.88526	5.92e-17	3.59e-15	PREDICTED: hypersensitive-induced response protein 2 [Fragaria vesca subsp. vesca]	-
Unigene0005728	333	27.6667	2.6407	1.316	1.0211	0.0737	0.1136	0.1217	1.65927	0.103	-4.00983	1.29e-13	5.83e-12	PREDICTED: WD repeat-containing protein 3 isoform X1 [Sesamum indicum]	ko03008//Ribosome biogenesis in eukaryotes//Translation//Genetic Information Processing
Unigene0005733	65.3333	957.333	1.4236	2.2919	2.1378	27.2902	17.7311	23.7615	1.9511	22.9276	3.55473	3.19e-19	2.4e-17	--	-
Unigene0005734	40	214.667	0.8568	0.6576	0.6063	2.5272	4.3837	1.8766	0.7069	2.92917	2.05091	7e-05	0.000913615	--	-
Unigene0005735	142.333	11.6667	6.8361	8.7096	7.2572	0.3914	0.5339	0.5376	7.60097	0.487633	-3.96231	3.83e-12	1.48e-10	--	-
Unigene0005736	12	121	0.7284	0.6527	0.4362	4.4319	4.6747	4.8596	0.605767	4.6554	2.94207	4.54e-07	9.12e-06	--	-
Unigene0005741	0.333333	37.3333	0	0.0147	0	0.3873	0.4266	0.3478	0.0049	0.387233	6.30428	4.86e-07	9.72e-06	--	-
Unigene0005742	11.3333	248.333	0.1311	0.3183	0.2011	5.062	2.6765	3.5248	0.216833	3.75443	4.11394	1.9e-12	7.58e-11	--	-
Unigene0005747	4	775.667	0.1685	0.0818	0.0596	16.1734	13.4943	15.3217	0.1033	14.9965	7.18164	1.31e-40	3.72e-38	--	-
Unigene0005752	1719	4367	11.9801	10.0839	10.9449	20.7698	24.5074	20.6939	11.003	21.9904	0.998979	4.6e-05	0.000625633	PREDICTED: GTP-binding protein 8 [Malus domestica]	-
Unigene0005764	9	47.6667	0.1855	0.06	0.1204	0.5068	0.6449	0.3666	0.121967	0.5061	2.05294	0.00554577	0.0417219	--	-
Unigene0005770	0	14	0	0	0	0.0849	0.5347	0.5116	0.001	0.377067	8.55868	0.000415145	0.00448816	--	-
Unigene0005773	97	1.66667	4.4429	4.3718	6.2025	0.1301	0	0.0825	5.00573	0.0708667	-6.14233	1.08e-13	4.93e-12	PREDICTED: disease resistance protein RGA2-like [Fragaria vesca subsp. vesca]	-
Unigene0005775	109.333	43.3333	2.4473	1.7096	2.331	0.5053	0.8618	0.6664	2.16263	0.677833	-1.67379	0.00125488	0.0117877	PREDICTED: disease resistance protein RGA2-like [Fragaria vesca subsp. vesca]	-
Unigene0005777	31	741.667	0.7641	0.8576	0.4056	10.8897	12.4509	13.1052	0.675767	12.1486	4.16812	2.87e-21	2.51e-19	PREDICTED: disease resistance protein RGA2-like [Malus domestica]	-
Unigene0005778	455.667	2202.33	17.2897	9.7149	12.8481	36.1556	64.7416	49.2711	13.2842	50.0561	1.91383	2.41e-08	5.86e-07	--	-
Unigene0005781	131	1.33333	0.6212	1.1471	0.831	0	0	0.0205	0.866433	0.00683333	-6.98636	4.16e-16	2.36e-14	PREDICTED: formin-like protein 14 [Malus domestica]	-
Unigene0005815	196	4	2.5804	3.1436	3.0886	0.037	0.0233	0.0821	2.93753	0.0474667	-5.95155	6.17e-20	4.92e-18	PREDICTED: haloacid dehalogenase-like hydrolase domain-containing protein 3 isoform X2 [Fragaria vesca subsp. vesca]	-
Unigene0005816	64	10	0.3524	0.8277	0.6919	0.081	0.0918	0.0616	0.624	0.0781333	-2.99754	1.37e-05	0.000207818	PREDICTED: protein NYNRIN-like [Prunus mume]	-
Unigene0005819	0	38	0	0	0	0.2268	1.8081	0.6948	0.001	0.9099	9.82956	9.7e-07	1.84e-05	--	-
Unigene0005831	102.667	0	2.7614	2.3052	2.3842	0	0	0	2.4836	0.001	-11.2782	2.6e-18	1.78e-16	--	-
Unigene0005835	29	0	2.5236	3.0621	1.5308	0	0	0	2.37217	0.001	-11.212	2.61e-08	6.3e-07	--	-
Unigene0005844	17.6667	245.333	0.6557	1.5276	0.8817	11.0741	10.5885	11.5075	1.02167	11.0567	3.43592	1.02e-10	3.33e-09	PREDICTED: B3 domain-containing protein Os06g0194400-like isoform X2 [Fragaria vesca subsp. vesca]	-
Unigene0005847	605	271	23.5691	20.0485	20.7216	5.6272	8.8554	8.0399	21.4464	7.5075	-1.51433	1.3e-05	0.000198651	PREDICTED: NEDD8 ultimate buster 1 isoform X2 [Fragaria vesca subsp. vesca]	-
Unigene0005850	94	16.3333	4.0055	4.048	5.1648	0.8602	0.6276	0.3718	4.4061	0.619867	-2.82947	2.5e-06	4.43e-05	--	-
Unigene0005861	9.33333	179.333	0.1774	0.1292	0.2197	2.3389	3.4768	2.3593	0.175433	2.725	3.95726	2.39e-11	8.48e-10	--	-
Unigene0005864	72.3333	13	1.5011	1.3972	1.0769	0.1612	0.2629	0.1254	1.32507	0.183167	-2.85484	7.35e-06	0.000118967	PREDICTED: DNA-directed primase/polymerase protein isoform X1 [Fragaria vesca subsp. vesca]	-
Unigene0005876	6319.67	3985.67	33.7262	32.0064	32.4667	14.8682	17.8898	15.9523	32.7331	16.2368	-1.01149	4.88e-06	8.17e-05	PREDICTED: enolase 1, chloroplastic [Fragaria vesca subsp. vesca]	ko01230//Biosynthesis of amino acids//Global and Overview//Metabolism;ko01200//Carbon metabolism//Global and Overview//Metabolism;ko03018//RNA degradation//Folding, sorting and degradation//Genetic Information Processing;ko00010//Glycolysis / Gluconeogenesis//Carbohydrate metabolism//Metabolism
Unigene0005886	125.333	3.66667	4.4435	3.4318	2.9841	0.0462	0.1528	0.044	3.6198	0.081	-5.48184	2.07e-14	1.01e-12	DRM-type cytosine DNA-methyltransferase [Fragaria x ananassa]	-
Unigene0005888	4	94.3333	0.0508	0	0.036	0.1026	1.3846	0.132	0.0289333	0.539733	4.22144	0.000308059	0.00344309	--	-
Unigene0005896	1145.67	202.333	15.5949	8.3093	9.0302	0.7653	2.5509	1.1207	10.9781	1.47897	-2.89197	7.75e-10	2.3e-08	PREDICTED: TMV resistance protein N-like [Fragaria vesca subsp. vesca]	-
Unigene0005909	84	0	3.8653	3.0839	4.4594	0	0	0	3.80287	0.001	-11.8929	9.53e-16	5.25e-14	T2L5.7 gene product [Arabidopsis thaliana]	ko00531//Glycosaminoglycan degradation//Glycan biosynthesis and metabolism//Metabolism
Unigene0005910	7.33333	574.333	0.5325	0.2871	0.335	27.1918	20.3803	22.689	0.384867	23.4204	5.92726	5.16e-30	8.47e-28	PREDICTED: F-box protein At2g02240-like [Fragaria vesca subsp. vesca]	-
Unigene0005913	7.66667	2685.33	0.0436	0.0761	0.0555	16.5645	14.004	17.7232	0.0584	16.0972	8.10663	3.25e-76	6.77e-73	PREDICTED: F-box protein At2g02240-like [Malus domestica]	-
Unigene0005914	522	233	9.2106	34.5538	17.6032	9.3852	6.0474	6.06	20.4559	7.1642	-1.51364	0.00149746	0.013742	amaranthin-like lectin [Linum usitatissimum]	-
Unigene0005919	255.333	118	16.0967	18.997	20.6855	6.2181	6.9541	7.4051	18.5931	6.8591	-1.43867	0.000350482	0.00386511	--	-
Unigene0005922	38.3333	166	0.593	1.9326	1.6189	7.0633	3.3916	4.1618	1.3815	4.87223	1.81835	0.00180011	0.0161174	--	-
Unigene0005927	10227.3	7316.33	46.3137	47.0741	52.4827	24.6793	28.5043	29.7282	48.6235	27.6373	-0.815039	0.000104763	0.00131299	PREDICTED: 7-deoxyloganetin glucosyltransferase-like [Fragaria vesca subsp. vesca]	-
Unigene0005928	10	0.666667	0.4937	0.3834	0.4193	0	0	0.0669	0.432133	0.0223	-4.27636	0.00364862	0.0294349	--	-
Unigene0005929	295	157.333	4.0884	1.9537	2.282	0.826	1.7086	0.8639	2.7747	1.13283	-1.2924	0.00601778	0.0446647	heat shock protein [Arabidopsis thaliana]	ko04626//Plant-pathogen interaction//Environmental adaptation//Organismal Systems;ko04141//Protein processing in endoplasmic reticulum//Folding, sorting and degradation//Genetic Information Processing
Unigene0005930	21.6667	95.6667	0.2854	0.2909	0.2424	0.8441	1.0467	0.9187	0.2729	0.9365	1.77891	0.001308	0.0122251	PREDICTED: F-box protein At5g07610-like [Fragaria vesca subsp. vesca]	-
Unigene0005932	152	508	8.4862	7.4762	11.5575	26.3737	23.7985	24.5948	9.1733	24.9223	1.44193	0.00011868	0.00147095	PREDICTED: golgin IMH1 [Prunus mume]	-
Unigene0005939	5	219.333	0.2364	0.0229	0.0669	1.2802	7.5705	1.6978	0.108733	3.51617	5.01514	4.93e-08	1.15e-06	--	-
Unigene0005943	2023	1313.33	19.0002	20.2705	17.4426	9.4631	10.5804	8.7316	18.9044	9.5917	-0.978866	0.000212703	0.00248301	PREDICTED: polyol transporter 5-like [Fragaria vesca subsp. vesca]	-
Unigene0005945	164.333	57.6667	6.4492	4.055	5.2645	1.2795	1.8244	1.2414	5.25623	1.44843	-1.85954	0.000100193	0.00126314	PREDICTED: SEC14 cytosolic factor-like [Fragaria vesca subsp. vesca]	-
Unigene0005950	0	10.3333	0	0	0	0.6385	0.6029	0.4968	0.001	0.5794	9.17842	0.00051741	0.00544326	--	-
Unigene0005953	1587	856.667	6.6267	6.1894	6.7237	2.5429	2.9862	2.8055	6.51327	2.7782	-1.22923	8.75e-06	0.000138905	PREDICTED: probable disease resistance RPP8-like protein 2 [Prunus mume]	-
Unigene0005958	338.333	185	12.0199	10.0922	11.8986	4.2689	4.7848	5.6566	11.3369	4.90343	-1.20916	0.00124526	0.0117121	PREDICTED: N-acetylglucosaminyl-phosphatidylinositol de-N-acetylase-like isoform X1 [Fragaria vesca subsp. vesca]	ko00563//Glycosylphosphatidylinositol(GPI)-anchor biosynthesis//Glycan biosynthesis and metabolism//Metabolism
Unigene0005964	42.3333	1	2.9116	1.1397	1.3294	0.0669	0.0316	0	1.79357	0.0328333	-5.77153	2.57e-08	6.22e-07	PREDICTED: serine/threonine-protein phosphatase PP2A-2 catalytic subunit-like [Gossypium raimondii]	ko03015//mRNA surveillance pathway//Translation//Genetic Information Processing
Unigene0005965	38.6667	501.667	0.316	0.3896	0.1934	1.7953	5.0681	1.898	0.299667	2.92047	3.28477	1.99e-09	5.59e-08	--	-
Unigene0005967	217	0.666667	5.0368	3.4164	3.6542	0	0.0284	0	4.0358	0.00946667	-8.73578	2.01e-26	2.56e-24	PREDICTED: auxin efflux carrier component 3-like [Fragaria vesca subsp. vesca]	-
Unigene0005999	79.3333	1225.33	0.9043	0.797	0.7832	3.6544	21.8798	4.1279	0.828167	9.88737	3.57759	1.13e-08	2.88e-07	NAD(P)-binding Rossmann-fold superfamily protein [Theobroma cacao]	-
Unigene0006000	65.6667	0	4.9691	4.1119	4.8428	0	0	0	4.64127	0.001	-12.1803	7.04e-14	3.27e-12	--	-
Unigene0006011	1667	5199.33	4.92	4.1888	4.1668	9.561	12.0814	10.7018	4.4252	10.7814	1.28473	1.53e-07	3.32e-06	non-ltr retroelement reverse transcriptase [Rosa rugosa]	-
Unigene0006013	21.3333	254	1.087	0.3517	0.4662	1.9951	11.613	3.4148	0.634967	5.6743	3.15969	1.53e-05	0.000229572	PREDICTED: transcriptional corepressor LEUNIG [Prunus mume]	-
Unigene0006015	17	652.667	1.3795	0.7877	1.3783	32.9606	39.2566	36.7848	1.18183	36.334	4.94222	1.24e-26	1.6e-24	--	-
Unigene0006016	233.333	965.667	6.8818	5.8371	7.4238	18.4966	24.23	23.5864	6.71423	22.1043	1.71903	1.64e-07	3.54e-06	PREDICTED: transcriptional corepressor LEUNIG [Prunus mume]	-
Unigene0006017	18	362.667	0.8667	0.8939	0.8051	10.2289	15.5988	14.4978	0.855233	13.4418	3.97427	5.44e-16	3.05e-14	PREDICTED: transcriptional corepressor LEUNIG-like isoform X1 [Malus domestica]	-
Unigene0006022	1036.33	2284	12.4672	12.881	13.3161	19.6161	24.2776	23.4296	12.8881	22.4411	0.800104	0.00275338	0.0231446	PREDICTED: putative nuclease HARBI1 [Fragaria vesca subsp. vesca]	-
Unigene0006024	29	471.667	0.9659	0.2046	0.2486	3.1036	9.4529	4.3672	0.473033	5.64123	3.576	7.47e-08	1.7e-06	Mitogen-activated protein kinase-NTF6-like protein [Morus notabilis]	-
Unigene0006027	22.6667	155.333	1.8736	2.0559	1.0954	10.3906	6.9059	8.8866	1.67497	8.7277	2.38147	1.16e-05	0.00017998	PREDICTED: mitogen-activated protein kinase homolog NTF6 [Fragaria vesca subsp. vesca]	-
Unigene0006029	0	62.3333	0	0	0	0.982	0.8273	0.9194	0.001	0.909567	9.82904	8.3e-12	3.08e-10	--	-
Unigene0006036	1251.33	585.667	17.2511	12.7611	11.9417	3.6969	5.0833	6.3564	13.9846	5.04553	-1.47076	7.26e-06	0.000117571	PREDICTED: transcription factor bHLH93-like isoform X2 [Malus domestica]	-
Unigene0006041	147.667	29.6667	5.4054	3.3661	4.379	0.533	0.8006	0.7371	4.3835	0.690233	-2.66693	3.08e-07	6.38e-06	--	-
Unigene0006042	4018	2720.33	13.3009	14.4054	14.7308	8.3667	7.3724	7.0778	14.1457	7.60563	-0.895223	0.000137519	0.00168116	hydroxyproline-rich glycoprotein [Populus trichocarpa]	-
Unigene0006045	25	5.33333	2.0663	0.775	0.4653	0.2343	0.1896	0.0955	1.1022	0.173133	-2.67043	0.00373825	0.0300042	--	-
Unigene0006048	42	249.667	0.4483	0.2683	0.1533	0.7826	2.3122	0.7188	0.289967	1.2712	2.13223	0.000484118	0.0051316	PREDICTED: TMV resistance protein N-like [Fragaria vesca subsp. vesca]	-
Unigene0006049	1058.33	478.333	9.7287	11.1511	12.2423	4.5813	3.4769	3.9371	11.0407	3.99843	-1.46532	1.76e-06	3.21e-05	--	-
Unigene0006061	1.33333	19	0.0727	0	0.0514	0.5695	0.44	0.4185	0.0413667	0.476	3.52442	0.00195794	0.0173268	hypothetical protein [Rosa rugosa]	-
Unigene0006062	74	11.3333	1.6789	2.1312	2.3307	0.2531	0.1955	0.3063	2.04693	0.251633	-3.02407	1.95e-06	3.53e-05	hypothetical protein [Rosa rugosa]	-
Unigene0006064	161.667	475.333	3.5472	5.4825	5.3133	12.3439	9.5234	11.9475	4.781	11.2716	1.23731	0.00118216	0.0112068	hypothetical protein [Rosa rugosa]	-
Unigene0006065	27.6667	2.33333	0.9367	0.9598	1.6941	0	0.07	0.1763	1.19687	0.0821	-3.86574	0.000139256	0.00170148	hypothetical protein [Rosa rugosa]	-
Unigene0006071	274.333	801.667	11.7484	5.4171	6.7441	15.1855	22.4843	16.0979	7.96987	17.9226	1.16915	0.0023179	0.0200274	PREDICTED: afadin- and alpha-actinin-binding protein isoform X1 [Fragaria vesca subsp. vesca]	-
Unigene0006075	710.333	445.667	6.479	4.8572	4.8846	1.7398	3.8659	2.2681	5.40693	2.6246	-1.04271	0.00476974	0.0368684	PREDICTED: TMV resistance protein N-like [Prunus mume]	-
Unigene0006079	285.333	1030.33	3.6428	4.6314	3.8101	9.6941	12.7645	11.6861	4.0281	11.3816	1.49853	2.59e-06	4.57e-05	PREDICTED: G-type lectin S-receptor-like serine/threonine-protein kinase RLK1 [Prunus mume]	-
Unigene0006083	3.66667	45	0.0728	0.4239	0.206	2.5932	0.7346	3.4521	0.234233	2.25997	3.27028	0.000559446	0.00582052	PREDICTED: TMV resistance protein N-like, partial [Fragaria vesca subsp. vesca]	-
Unigene0006085	21.6667	97.6667	0.5932	0.4403	0.8643	1.4173	3.2867	2.2697	0.6326	2.32457	1.8776	0.0021528	0.0187986	expp1 protein, partial [Genlisea aurea]	-
Unigene0006086	155.667	566	2.9577	3.3333	3.7607	10.0021	8.3478	10.9204	3.35057	9.75677	1.542	2.02e-05	0.000296632	BnaA06g38910D [Brassica napus]	-
Unigene0006088	5.66667	35	0.2259	0.4934	0.1599	1.4489	1.254	1.3777	0.293067	1.3602	2.21452	0.00501576	0.0384284	--	-
Unigene0006094	90	29.6667	4.938	5.0821	4.1684	1.399	1.0408	1.2094	4.7295	1.2164	-1.95907	0.000246942	0.00283031	PREDICTED: probable GPI-anchored adhesin-like protein PGA55 [Prunus mume]	-
Unigene0006113	2064.67	589	7.6446	6.7845	6.2494	1.2066	1.8683	1.5067	6.89283	1.5272	-2.17421	4.49e-13	1.93e-11	PREDICTED: retrovirus-related Pol polyprotein from transposon 297 [Fragaria vesca subsp. vesca]	-
Unigene0006117	1	106	0	0	0.063	2.5366	1.8561	2.1104	0.021	2.1677	6.68963	5.65e-13	2.39e-11	PREDICTED: TMV resistance protein N-like [Fragaria vesca subsp. vesca]	-
Unigene0006120	800	408	38.1966	36.118	35.0246	16.242	12.2896	15.3383	36.4464	14.6233	-1.31751	2.22e-05	0.000322618	PREDICTED: protein POLYCHOME-like [Fragaria vesca subsp. vesca]	-
Unigene0006121	2128.67	1485	25.2746	21.5812	24.392	13.382	12.0739	13.8639	23.7493	13.1066	-0.857589	0.000976289	0.00947694	PREDICTED: protein POLYCHOME-like [Fragaria vesca subsp. vesca]	-
Unigene0006122	50	0.333333	1.49	0.9298	1.0922	0.019	0	0	1.17067	0.00633333	-7.53015	1.25e-10	4.05e-09	Sentrin-specific protease [Morus notabilis]	-
Unigene0006124	35.6667	0	2.0955	2.8333	2.1187	0	0	0	2.34917	0.001	-11.1979	1.45e-09	4.14e-08	--	-
Unigene0006126	25.3333	334	0.371	0.1852	0.1726	2.2208	3.0883	1.9752	0.242933	2.4281	3.3212	1.01e-10	3.3e-09	PREDICTED: thioredoxin-like 3-2, chloroplastic [Fragaria vesca subsp. vesca]	-
Unigene0006132	561.667	176.667	11.3442	8.7487	8.9576	2.0663	3.0056	2.0445	9.6835	2.37213	-2.02934	3.22e-08	7.68e-07	PREDICTED: homocysteine S-methyltransferase 3 [Fragaria vesca subsp. vesca]	ko00270//Cysteine and methionine metabolism//Amino acid metabolism//Metabolism
Unigene0006133	11	143.667	0.3551	0.188	0.3656	3.0369	3.0195	3.5002	0.3029	3.18553	3.39462	9.32e-09	2.39e-07	PREDICTED: TMV resistance protein N-like [Malus domestica]	-
Unigene0006137	412.667	179.333	8.462	9.6395	8.7894	2.9972	2.696	3.5077	8.96363	3.06697	-1.54727	2.13e-05	0.000310964	--	-
Unigene0006140	0	17	0	0	0	0.589	2.2244	0.7701	0.001	1.1945	10.2222	9.16e-05	0.00116387	--	-
Unigene0006141	78.6667	4	1.578	2.0823	1.4832	0.0351	0.0498	0.1169	1.7145	0.0672667	-4.67175	4.18e-10	1.28e-08	PREDICTED: fruit protein pKIWI502 [Fragaria vesca subsp. vesca]	-
Unigene0006150	0	65.6667	0	0	0	0.7254	1.504	0.7498	0.001	0.993067	9.95575	3.21e-11	1.12e-09	PREDICTED: ATP-dependent DNA helicase Q-like 4A [Fragaria vesca subsp. vesca]	ko03440//Homologous recombination//Replication and repair//Genetic Information Processing
Unigene0006151	76.3333	451.333	1.1563	0.3835	0.4637	2.1011	4.6809	2.1285	0.667833	2.97017	2.15298	6.25e-05	0.000826103	--	-
Unigene0006154	23	262.333	1.1372	1.0579	0.7377	7.0229	10.2653	8.251	0.9776	8.51307	3.12236	3.37e-10	1.04e-08	PREDICTED: GTP-binding protein At3g49725, chloroplastic [Fragaria vesca subsp. vesca]	-
Unigene0006161	2	40.6667	0	0.0402	0.0587	0.5316	0.4462	0.7583	0.0329667	0.5787	4.13374	1.27e-05	0.000194743	--	-
Unigene0006164	0	24.6667	0	0	0	1.3183	1.2448	0.6916	0.001	1.0849	10.0833	1.6e-06	2.94e-05	--	-
Unigene0006167	28	99	0.7292	0.8002	0.7854	2.056	2.3253	2.0839	0.7716	2.15507	1.48181	0.0052385	0.0398587	PREDICTED: GEM-like protein 5 [Fragaria vesca subsp. vesca]	-
Unigene0006170	4902.67	3255.33	99.1034	92.9889	68.301	40.3219	43.6041	48.8525	86.7978	44.2595	-0.971671	7.22e-05	0.000938216	--	-
Unigene0006173	162.667	30.3333	4.0329	3.422	4.3911	0.6632	0.4364	0.6688	3.94867	0.589467	-2.74388	5.1e-08	1.18e-06	PREDICTED: probable receptor-like protein kinase At5g47070 [Fragaria vesca subsp. vesca]	-
Unigene0006178	85	17	5.7691	4.833	6.6558	1.1826	0.7444	0.8568	5.75263	0.927933	-2.63213	8.64e-06	0.000137358	PREDICTED: SEC14 cytosolic factor-like [Fragaria vesca subsp. vesca]	-
Unigene0006181	429	1053.33	7.7856	10.0187	10.5126	18.7607	15.2842	21.6046	9.43897	18.5498	0.974705	0.00207059	0.0181692	Fimbrial [Gossypium arboreum]	-
Unigene0006184	4.66667	200.667	0.0212	0.0617	0.15	2.0244	4.1653	2.5283	0.0776333	2.906	5.22621	5.36e-13	2.28e-11	--	-
Unigene0006185	136.333	51.6667	3.7517	4.0722	4.2482	1.3853	1.1933	1.063	4.02403	1.21387	-1.72903	0.000263711	0.00299832	hypothetical protein [Rosa rugosa]	-
Unigene0006188	15.6667	145.667	0.3793	0.0594	0.0953	0.6888	2.0169	0.9368	0.178	1.21417	2.77002	0.000230467	0.00266398	--	-
Unigene0006189	0	35	0	0	0	0.3877	1.6734	0.711	0.001	0.924033	9.8518	4.49e-07	9.03e-06	--	-
Unigene0006190	13.6667	92.6667	0.4359	0.0882	0.1543	0.5048	2.2488	0.6769	0.226133	1.1435	2.33821	0.00371493	0.0298626	hypothetical protein [Rosa rugosa]	-
Unigene0006191	0	140.667	0	0	0	4.4359	3.197	3.0948	0.001	3.5759	11.8041	6.96e-19	5.06e-17	PREDICTED: probable leucine-rich repeat receptor-like serine/threonine-protein kinase At3g14840 [Fragaria vesca subsp. vesca]	-
Unigene0006197	10.3333	0	0.7446	0.7228	0.7612	0	0	0	0.742867	0.001	-9.53696	0.000173022	0.00206694	--	-
Unigene0006218	350.667	165.667	3.6375	4.6236	4.2744	1.3889	1.9579	1.33	4.1785	1.55893	-1.42243	0.000239227	0.00275245	PREDICTED: zinc finger CCCH domain-containing protein 13 isoform X2 [Fragaria vesca subsp. vesca]	-
Unigene0006220	122.667	1640.33	1.0663	0.3736	0.3276	3.7212	8.9344	4.8072	0.589167	5.82093	3.3045	1.1e-10	3.6e-09	PREDICTED: probable leucine-rich repeat receptor-like protein kinase At5g49770 [Fragaria vesca subsp. vesca]	-
Unigene0006230	17	0	0.3868	0.532	0.5019	0	0	0	0.473567	0.001	-8.88742	5.06e-06	8.44e-05	--	-
Unigene0006232	155.333	74.3333	4.5442	6.444	5.1177	1.7739	2.313	1.9545	5.36863	2.0138	-1.41463	0.00186863	0.0166599	--	-
Unigene0006234	0	26.3333	0	0	0	1.2058	0.6244	1.1466	0.001	0.992267	9.95458	9.61e-07	1.83e-05	ATP-dependent DNA helicase PIF1 [Medicago truncatula]	-
Unigene0006238	157.333	73.3333	2.9784	2.7778	2.3697	0.7491	1.2574	0.9233	2.70863	0.9766	-1.47173	0.00146768	0.0134991	--	-
Unigene0006239	52	1.33333	0.9508	1.1076	1.144	0.0339	0.032	0	1.06747	0.0219667	-5.60273	9.5e-10	2.78e-08	--	-
Unigene0006240	80	17.3333	1.3622	0.7251	0.9952	0.2609	0.138	0.129	1.0275	0.175967	-2.54576	5.13e-05	0.000691309	PREDICTED: FHA domain-containing protein At4g14490 [Fragaria vesca subsp. vesca]	-
Unigene0006241	997.333	573	11.3934	12.172	10.9531	5.6785	5.0869	4.8194	11.5062	5.19493	-1.14723	9.89e-05	0.0012484	PREDICTED: FHA domain-containing protein At4g14490-like [Prunus mume]	-
Unigene0006245	1681.67	805.667	8.4053	5.7411	5.7193	1.4396	3.2982	2.5814	6.6219	2.43973	-1.44052	4.21e-05	0.000577269	PREDICTED: protein BREAST CANCER SUSCEPTIBILITY 2 homolog A-like [Fragaria vesca subsp. vesca]	ko03440//Homologous recombination//Replication and repair//Genetic Information Processing
Unigene0006246	423	1740	1.3408	1.0812	1.3986	3.4211	5.2176	3.8421	1.27353	4.16027	1.70784	5.22e-08	1.21e-06	PREDICTED: probable serine/threonine-protein kinase NAK isoform X1 [Fragaria vesca subsp. vesca]	-
Unigene0006254	85	2	2.5755	2.7961	2.2544	0.0483	0.0456	0.0459	2.542	0.0466	-5.76949	2.84e-13	1.24e-11	PREDICTED: TMV resistance protein N-like [Fragaria vesca subsp. vesca]	-
Unigene0006255	698.667	314.333	12.7937	8.4289	9.2881	3.4467	3.7875	3.4563	10.1702	3.5635	-1.51299	5.84e-06	9.61e-05	PREDICTED: TMV resistance protein N-like [Fragaria vesca subsp. vesca]	-
Unigene0006257	84.6667	10.3333	3.4588	2.1969	3.6265	0.3043	0.2011	0.4051	3.09407	0.3035	-3.34974	2.6e-07	5.46e-06	PREDICTED: TMV resistance protein N-like [Fragaria vesca subsp. vesca]	-
Unigene0006259	35.6667	5.33333	1.6176	1.6683	1.4668	0.2521	0.2041	0.1028	1.58423	0.186333	-3.08783	7.64e-05	0.000988748	--	-
Unigene0006262	2.33333	211.667	0.0329	0.024	0	0.7449	1.5729	1.2494	0.0189667	1.18907	5.97022	1.96e-15	1.06e-13	PREDICTED: TMV resistance protein N-like [Malus domestica]	-
Unigene0006264	39	0	2.7231	1.4685	2.0129	0	0	0	2.06817	0.001	-11.0141	7.69e-10	2.28e-08	PREDICTED: TMV resistance protein N-like [Fragaria vesca subsp. vesca]	-
Unigene0006270	155	1079.67	2.6868	2.3025	3.3277	20.8064	12.9086	13.2843	2.77233	15.6664	2.4985	6.78e-12	2.54e-10	PREDICTED: TMV resistance protein N-like [Malus domestica]	-
Unigene0006279	69	11.3333	2.8194	4.2721	4.964	0.735	0.3239	0.5591	4.0185	0.539333	-2.89741	1.44e-05	0.000217984	Embryo defective 2752 [Theobroma cacao]	-
Unigene0006284	0.666667	64	0	0	0.012	0.3912	0.3693	0.3548	0.004	0.371767	6.53825	4.08e-10	1.25e-08	PREDICTED: pentatricopeptide repeat-containing protein At1g62910-like [Prunus mume]	-
Unigene0006296	95.6667	13.6667	5.5669	5.8386	4.8003	0.4104	0.6027	0.7804	5.40193	0.597833	-3.17566	9.43e-08	2.11e-06	--	-
Unigene0006298	86	1.66667	5.4796	1.8107	1.8978	0	0.1307	0	3.0627	0.0435667	-6.13544	1.16e-09	3.35e-08	--	-
Unigene0006304	702.333	315	12.3771	7.157	6.9243	2.2074	4.9136	1.928	8.81947	3.01633	-1.5479	0.000325082	0.00361217	PREDICTED: NADPH--cytochrome P450 reductase [Nicotiana sylvestris]	-
Unigene0006306	75.3333	28.3333	1.2407	1.3764	0.9533	0.2147	0.3816	0.4323	1.19013	0.342867	-1.7954	0.00186158	0.0166053	PREDICTED: DEAD-box ATP-dependent RNA helicase 3, chloroplastic [Fragaria vesca subsp. vesca]	-
Unigene0006318	33	3	1.9106	1.3777	1.468	0.1167	0.0735	0.1479	1.58543	0.1127	-3.81432	1.06e-05	0.0001661	FB_MR5 [Malus x robusta]	-
Unigene0006320	582.667	17.3333	10.6585	7.8346	7.9435	0.0733	0.3344	0.1974	8.8122	0.2017	-5.44922	1.92e-24	2.13e-22	PREDICTED: LOW QUALITY PROTEIN: U3 small nucleolar ribonucleoprotein protein IMP4-like [Fragaria vesca subsp. vesca]	ko03008//Ribosome biogenesis in eukaryotes//Translation//Genetic Information Processing
Unigene0006321	220.333	64.6667	3.0942	2.8907	2.4982	0.1139	1.2608	0.5315	2.8277	0.6354	-2.15389	0.0011819	0.0112068	PREDICTED: LOW QUALITY PROTEIN: U3 small nucleolar ribonucleoprotein protein IMP4-like [Fragaria vesca subsp. vesca]	ko03008//Ribosome biogenesis in eukaryotes//Translation//Genetic Information Processing
Unigene0006326	508.667	308.667	9.1938	4.9885	5.897	2.6565	3.9373	2.8279	6.6931	3.14057	-1.09165	0.0038252	0.0305996	PREDICTED: calcium-transporting ATPase 4, plasma membrane-type-like [Prunus mume]	-
Unigene0006327	244.667	44.6667	2.5444	1.1357	1.0326	0.0904	0.4078	0.1433	1.5709	0.213833	-2.87703	5.07e-06	8.46e-05	PREDICTED: mitochondrial acidic protein MAM33 [Fragaria vesca subsp. vesca]	-
Unigene0006342	1010	3809	5.5139	5.7835	5.1071	14.7277	17.068	16.5618	5.46817	16.1192	1.55965	1.14e-09	3.29e-08	PREDICTED: transcription initiation factor TFIID subunit 6-like [Fragaria vesca subsp. vesca]	ko03022//Basal transcription factors//Transcription//Genetic Information Processing
Unigene0006344	499.667	1368.33	10.7354	13.3298	13.5482	31.0764	22.5304	28.6823	12.5378	27.4297	1.12945	0.000206269	0.00241893	PREDICTED: golgin candidate 2 [Fragaria vesca subsp. vesca]	-
Unigene0006346	76	615.333	1.9008	2.9371	2.7728	24.2972	9.2392	16.112	2.5369	16.5495	2.70565	4.44e-09	1.2e-07	PREDICTED: uncharacterized WD repeat-containing protein C2A9.03 [Fragaria vesca subsp. vesca]	-
Unigene0006348	0	48.6667	0	0	0	1.8768	2.2151	1.4128	0.001	1.8349	10.8415	5.58e-10	1.68e-08	Os03g0386000 [Oryza sativa Japonica Group]	-
Unigene0006353	195.333	0	11.9087	3.9567	5.2605	0	0	0	7.04197	0.001	-12.7818	1.37e-21	1.22e-19	--	-
Unigene0006359	550.667	1560	7.3416	7.8102	9.6939	17.2253	22.8621	16.4267	8.2819	18.838	1.18561	0.00010044	0.0012659	--	-
Unigene0006361	69.3333	366.667	2.0991	1.2134	1.1017	4.2857	8.7755	4.6665	1.4714	5.90923	2.00578	3.26e-05	0.000458174	--	-
Unigene0006362	10	0	0.7587	0.4296	0.4922	0	0	0	0.560167	0.001	-9.12971	0.000215201	0.00250922	--	-
Unigene0006364	166.333	51.3333	2.4975	2.1532	2.4653	0.3747	0.9286	0.4231	2.372	0.575467	-2.0433	7.87e-05	0.00101574	--	-
Unigene0006389	61	0	0.4106	1.3831	1.8288	0	0	0	1.2075	0.001	-10.2378	1.54e-10	4.95e-09	PREDICTED: disease resistance protein RGA2-like [Prunus mume]	-
Unigene0006390	2.33333	21.3333	0.0342	0.1329	0.0484	0.8534	0.2532	0.4173	0.0718333	0.507967	2.82201	0.00622774	0.0459413	PREDICTED: disease resistance protein RGA2-like [Prunus mume]	-
Unigene0006392	1	519.667	0	0.0168	0.0245	6.5968	6.2985	5.663	0.0137667	6.1861	8.81171	2.7e-37	6.55e-35	PREDICTED: probable E3 ubiquitin-protein ligase HIP1 [Fragaria vesca subsp. vesca]	-
Unigene0006395	0.666667	82.6667	0	0	0.0612	3.3573	1.4541	2.6066	0.0204	2.47267	6.92135	5.13e-11	1.74e-09	PREDICTED: disease resistance protein RGA2-like [Malus domestica]	-
Unigene0006396	491.333	162	8.0213	7.4889	7.667	1.9524	2.2315	1.832	7.72573	2.0053	-1.94585	4.61e-08	1.08e-06	PREDICTED: disease resistance protein RGA2-like [Malus domestica]	-
Unigene0006400	207.333	14.3333	5.2074	3.8018	3.1744	0.1403	0.3533	0.1483	4.0612	0.213967	-4.24645	2.97e-13	1.29e-11	Cc-nbs-lrr resistance protein [Medicago truncatula]	-
Unigene0006410	94	37.3333	3.5447	3.57	3.7317	1.3893	0.954	1.0808	3.61547	1.14137	-1.66342	0.00136592	0.0126844	--	-
Unigene0006411	352.667	924.333	6.2271	5.4384	5.8002	11.4644	13.4607	11.1063	5.8219	12.0105	1.04473	0.000700025	0.00709597	--	-
Unigene0006412	4.66667	100.667	0	0.1649	0.4409	3.6722	3.353	4.7197	0.201933	3.91497	4.27705	1.9e-07	4.09e-06	PREDICTED: protein MCM10 homolog [Fragaria vesca subsp. vesca]	-
Unigene0006414	465	294	9.4805	13.2308	12.0936	6.1602	5.2542	6.0723	11.6016	5.8289	-0.993032	0.00409652	0.0324116	--	-
Unigene0006416	369	1.33333	4.6534	2.5962	1.8929	0.0129	0	0.0122	3.0475	0.00836667	-8.50876	2.98e-29	4.63e-27	--	-
Unigene0006419	423.333	154	6.7905	5.6185	5.6296	1.4977	1.8602	1.7638	6.01287	1.70723	-1.81639	8.66e-07	1.65e-05	--	-
Unigene0006420	71.3333	18.3333	2.6544	4.2407	3.4049	0.9457	0.8558	0.2998	3.43333	0.700433	-2.29329	0.000375465	0.00410627	--	-
Unigene0006421	759.333	80.6667	9.0326	9.5926	9.4386	0.7163	0.8764	0.7578	9.3546	0.7835	-3.57767	6.99e-23	6.91e-21	PREDICTED: HMG1/2-like protein [Fragaria vesca subsp. vesca]	ko03410//Base excision repair//Replication and repair//Genetic Information Processing
Unigene0006423	10687.3	26438.3	131.436	165.891	157.72	392.055	195.327	310.817	151.682	299.399	0.981017	0.000144607	0.00175941	PREDICTED: zinc finger A20 and AN1 domain-containing stress-associated protein 5 [Fragaria vesca subsp. vesca]	-
Unigene0006428	625	1399.67	3.3188	3.8365	3.991	6.2411	7.1761	6.429	3.71543	6.6154	0.832298	0.00382615	0.0305996	translation elongation factor EF-1 alpha [Arabidopsis thaliana]	-
Unigene0006445	26	2	1.5128	1.9005	2.4563	0	0.2994	0.0603	1.95653	0.1199	-4.0284	0.000115759	0.00143892	PREDICTED: ankyrin repeat-containing protein At5g02620-like [Fragaria vesca subsp. vesca]	-
Unigene0006447	1163.67	811	7.695	7.6069	7.3947	3.9083	4.4814	4.0391	7.56553	4.14293	-0.868789	0.0020916	0.0183267	PREDICTED: mannose-6-phosphate isomerase 2-like [Fragaria vesca subsp. vesca]	ko00520//Amino sugar and nucleotide sugar metabolism//Carbohydrate metabolism//Metabolism;ko00051//Fructose and mannose metabolism//Carbohydrate metabolism//Metabolism
Unigene0006449	448	1297.67	3.531	2.0528	2.0999	4.6031	7.5024	4.9718	2.56123	5.69243	1.15221	0.00103822	0.00999792	PREDICTED: probable leucine-rich repeat receptor-like protein kinase At5g49770 [Fragaria vesca subsp. vesca]	-
Unigene0006453	654.333	123	8.442	6.1642	6.8294	0.7276	1.4493	0.9618	7.1452	1.04623	-2.77177	2.96e-12	1.16e-10	PREDICTED: enhancer of mRNA-decapping protein 4-like [Fragaria vesca subsp. vesca]	ko03018//RNA degradation//Folding, sorting and degradation//Genetic Information Processing
Unigene0006455	71	11.3333	2.0866	1.0454	1.1433	0.0799	0.3623	0.076	1.4251	0.172733	-3.04444	7.26e-05	0.000943504	--	-
Unigene0006462	270.667	1772.67	2.8065	3.0014	2.6596	13.3638	15.5225	14.5122	2.8225	14.4662	2.35764	3.76e-15	1.98e-13	PREDICTED: pentatricopeptide repeat-containing protein At2g20710, mitochondrial-like [Malus domestica]	-
Unigene0006463	350.333	1166.33	4.6527	4.8357	4.8339	14.1325	10.6561	12.9711	4.7741	12.5866	1.39858	5.01e-06	8.36e-05	PREDICTED: pentatricopeptide repeat-containing protein At2g20710, mitochondrial-like [Pyrus x bretschneideri]	-
Unigene0006466	50	2050.33	1.4491	3.4627	2.3668	77.4086	73.7641	84.4066	2.4262	78.5264	5.01641	5.15e-36	1.19e-33	BSD domain-containing family protein [Populus trichocarpa]	-
Unigene0006467	1477.33	5204.33	14.1826	12.7621	13.4646	39.7696	32.8355	39.7647	13.4698	37.4566	1.4755	1.42e-09	4.06e-08	PREDICTED: protein N-methyltransferase NNT1 [Fragaria vesca subsp. vesca]	-
Unigene0006469	69.3333	13	5.0749	2.5134	2.1989	0	1.2195	0.1404	3.2624	0.4533	-2.8474	0.00611853	0.0452714	PREDICTED: disease resistance protein RGA2-like [Prunus mume]	-
Unigene0006474	34.6667	1.33333	1.452	1.7983	1.3466	0	0.1011	0.0339	1.5323	0.045	-5.08963	3.09e-07	6.4e-06	--	-
Unigene0006479	261.667	3	9.1912	7.723	8.0475	0.0518	0.0733	0.0985	8.32057	0.0745333	-6.80265	4.68e-27	6.22e-25	PREDICTED: disease resistance protein RGA2-like [Malus domestica]	-
Unigene0006482	220.667	85.3333	14.0161	10.4612	11.6389	2.7522	4.778	3.3767	12.0387	3.63563	-1.7274	0.000100719	0.00126892	PREDICTED: disease resistance protein RGA2-like [Prunus mume]	-
Unigene0006483	218	0	3.3358	3.0839	3.56	0	0	0	3.32657	0.001	-11.6998	9.81e-29	1.46e-26	Cc-nbs-lrr resistance protein [Medicago truncatula]	-
Unigene0006486	1224.33	2678.33	8.574	8.6423	9.0205	15.9603	13.9126	15.611	8.7456	15.1613	0.793764	0.00200921	0.0177123	PREDICTED: UDP-glucuronate 4-epimerase 3 [Fragaria vesca subsp. vesca]	ko00500//Starch and sucrose metabolism//Carbohydrate metabolism//Metabolism;ko00520//Amino sugar and nucleotide sugar metabolism//Carbohydrate metabolism//Metabolism
Unigene0006487	6.66667	122	0.0894	0	0.0271	0.3184	0.5497	0.7266	0.0388333	0.531567	3.77488	1.53e-05	0.00023052	PREDICTED: TMV resistance protein N-like, partial [Fragaria vesca subsp. vesca]	-
Unigene0006492	499.333	89.3333	3.5687	3.1861	3.3584	0.3199	0.6615	0.4354	3.37107	0.472267	-2.83553	8.59e-12	3.19e-10	PREDICTED: peroxisome biogenesis protein 16 [Fragaria vesca subsp. vesca]	ko04146//Peroxisome//Transport and catabolism//Cellular Processes
Unigene0006499	697	3.33333	26.6746	31.4211	32.1355	0.2136	0.0336	0.1015	30.0771	0.116233	-8.0155	1.15e-46	4.54e-44	--	-
Unigene0006500	94.3333	2268.33	1.2246	0.8269	0.6632	5.7289	33.6806	9.7333	0.9049	16.3809	4.17812	2.58e-12	1.01e-10	Pleiotropic drug resistance protein 1 [Morus notabilis]	-
Unigene0006505	376	128.667	8.4094	3.4291	4.0267	0.5346	2.524	1.0379	5.2884	1.3655	-1.9534	0.000673393	0.0068633	PREDICTED: probable LRR receptor-like serine/threonine-protein kinase At1g53420 [Fragaria vesca subsp. vesca]	-
Unigene0006506	128.667	866.333	1.412	1.3318	1.6686	7.9639	7.6091	8.2225	1.4708	7.93183	2.43105	1.79e-12	7.18e-11	PREDICTED: probable leucine-rich repeat receptor-like serine/threonine-protein kinase At3g14840 [Fragaria vesca subsp. vesca]	-
Unigene0006513	0.666667	31.3333	0	0	0.0657	0.1986	1.8125	0.9441	0.0219	0.985067	5.49122	9.76e-05	0.00123383	PREDICTED: nardilysin-like [Prunus mume]	-
Unigene0006516	35.3333	4	1.6386	1.5317	2.2763	0.1297	0.1633	0.2056	1.81553	0.1662	-3.4494	1.94e-05	0.00028681	--	-
Unigene0006518	67.6667	10.6667	3.7158	2.2994	2.3668	0.1986	0.6875	0.1259	2.794	0.337333	-3.05009	5.8e-05	0.000772311	--	-
Unigene0006523	438	0	8.7444	9.907	9.6248	0	0	0	9.4254	0.001	-13.2023	5.96e-43	1.97e-40	--	-
Unigene0006524	1330.33	4.66667	26.8895	22.4132	19.1123	0.0275	0.1038	0.0523	22.805	0.0612	-8.5416	3.98e-64	4.05e-61	--	-
Unigene0006530	425	132.667	3.3658	2.0756	2.1911	0.4182	0.9621	0.4525	2.54417	0.610933	-2.05811	5.48e-06	9.08e-05	PREDICTED: heterogeneous nuclear ribonucleoproteins A2/B1-like [Fragaria vesca subsp. vesca]	-
Unigene0006536	316.667	1038.67	8.8858	12.0521	12.2041	42.9355	13.8681	30.8739	11.0473	29.2258	1.40355	0.000624563	0.00642486	PREDICTED: NAC domain-containing protein 45-like [Fragaria vesca subsp. vesca]	-
Unigene0006538	220.667	3313	1.7062	1.8413	1.9158	24.5474	18.4574	22.2628	1.8211	21.7559	3.57852	1.9e-32	3.63e-30	PREDICTED: NAC domain-containing protein 45-like [Fragaria vesca subsp. vesca]	-
Unigene0006541	320.333	61.6667	6.4692	5.9482	5.6059	1.065	0.8475	0.8101	6.00777	0.907533	-2.72681	8.49e-11	2.81e-09	PREDICTED: glycerophosphodiester phosphodiesterase GDPDL7-like [Fragaria vesca subsp. vesca]	-
Unigene0006543	1110.33	3403.67	4.9075	4.1137	4.5668	8.4722	15.9422	8.2876	4.52933	10.9007	1.26705	5.18e-05	0.000697536	PREDICTED: adagio protein 3 [Fragaria vesca subsp. vesca]	ko04712//Circadian rhythm - plant//Environmental adaptation//Organismal Systems
Unigene0006557	11.3333	81.6667	0.1608	0.0937	0.2049	0.9626	0.7466	1.0025	0.153133	0.9039	2.56137	6.58e-05	0.000865326	BnaA03g26510D [Brassica napus]	-
Unigene0006560	40	140.333	0.9059	0.7956	0.6106	1.7521	2.525	1.9437	0.7707	2.0736	1.4279	0.00436825	0.0342379	PREDICTED: ubiquitin carboxyl-terminal hydrolase 33-like isoform X1 [Fragaria vesca subsp. vesca]	-
Unigene0006561	287.667	87.3333	4.7756	5.9246	5.3805	0.8698	1.3544	1.6107	5.36023	1.2783	-2.06807	1.75e-06	3.18e-05	PREDICTED: BRCA1-associated protein-like [Prunus mume]	-
Unigene0006562	89.6667	434.667	1.4216	1.0733	0.9451	2.3841	7.3329	3.0356	1.14667	4.25087	1.89031	0.000153375	0.00185701	--	-
Unigene0006565	382	1611.33	7.5483	4.5756	4.2376	12.6527	23.9577	16.0019	5.45383	17.5374	1.6851	3.52e-06	6.03e-05	--	-
Unigene0006568	448	208.333	11.0734	12.7172	12.5611	4.9345	3.8616	4.6287	12.1172	4.47493	-1.43712	5.1e-05	0.000687476	PREDICTED: long chain acyl-CoA synthetase 2 [Fragaria vesca subsp. vesca]	ko04146//Peroxisome//Transport and catabolism//Cellular Processes;ko01212//Fatty acid metabolism//Global and Overview//Metabolism;ko00071//Fatty acid degradation//Lipid metabolism//Metabolism;ko00061//Fatty acid biosynthesis//Lipid metabolism//Metabolism
Unigene0006572	851	526.667	30.9078	29.4845	30.7924	15.97	9.4174	19.2737	30.3949	14.887	-1.02977	0.00257857	0.0218806	PREDICTED: long chain acyl-CoA synthetase 2 [Fragaria vesca subsp. vesca]	ko04146//Peroxisome//Transport and catabolism//Cellular Processes;ko01212//Fatty acid metabolism//Global and Overview//Metabolism;ko00071//Fatty acid degradation//Lipid metabolism//Metabolism;ko00061//Fatty acid biosynthesis//Lipid metabolism//Metabolism
Unigene0006579	6755.33	13526.3	22.3691	19.6793	19.842	25.5203	41.2398	30.0939	20.6301	32.2847	0.646096	0.00556639	0.0418513	PREDICTED: paired amphipathic helix protein Sin3-like 2 isoform X2 [Fragaria vesca subsp. vesca]	-
Unigene0006580	30	0.333333	0.9096	1.3454	1.1342	0.0309	0	0	1.12973	0.0103	-6.77719	1.25e-07	2.75e-06	--	-
Unigene0006582	299.333	739.667	8.0258	5.5506	6.5692	11.6026	15.0439	12.3704	6.7152	13.0056	0.953634	0.00432305	0.0339222	PREDICTED: mediator of RNA polymerase II transcription subunit 27 [Fragaria vesca subsp. vesca]	ko01230//Biosynthesis of amino acids//Global and Overview//Metabolism;ko01200//Carbon metabolism//Global and Overview//Metabolism;ko00230//Purine metabolism//Nucleotide metabolism//Metabolism;ko00620//Pyruvate metabolism//Carbohydrate metabolism//Metabolism;ko00010//Glycolysis / Gluconeogenesis//Carbohydrate metabolism//Metabolism
Unigene0006588	162.333	35.6667	3.0536	1.3535	1.6578	0.1987	0.6004	0.2173	2.02163	0.3388	-2.57702	2.04e-05	0.000299642	--	-
Unigene0006593	128.333	65.6667	4.7843	6.0009	6.886	2.7197	2.2063	2.3676	5.8904	2.4312	-1.2767	0.0067367	0.0490852	--	-
Unigene0006604	5.66667	72	0.1339	0	0.1737	0.3499	2.4176	0.499	0.102533	1.08883	3.40862	0.001101	0.0105294	--	-
Unigene0006608	122.333	49.3333	5.782	5.3076	8.3621	1.4331	1.6491	3.279	6.4839	2.1204	-1.61253	0.00297575	0.0247248	PREDICTED: cinnamoyl-CoA reductase 1-like [Fragaria vesca subsp. vesca]	-
Unigene0006611	390	183	7.5995	9.4275	10.4655	2.8934	3.2672	4.164	9.16417	3.44153	-1.41295	0.000191991	0.00226633	PREDICTED: cinnamoyl-CoA reductase 1-like [Fragaria vesca subsp. vesca]	-
Unigene0006613	2074.33	1311.67	6.1044	7.9586	9.0944	3.6938	3.6492	4.4466	7.71913	3.92987	-0.973959	0.000509663	0.00537122	PREDICTED: 1-aminocyclopropane-1-carboxylate oxidase 5 [Fragaria vesca subsp. vesca]	-
Unigene0006618	183	47	4.9048	2.8567	3.1083	0.4131	0.96	0.7704	3.62327	0.7145	-2.34229	6.49e-06	0.000105902	PREDICTED: protein CWC15 homolog A-like [Solanum tuberosum]	ko03040//Spliceosome//Transcription//Genetic Information Processing
Unigene0006619	71	234.333	0.5938	0.4105	0.6368	1.5323	1.5558	1.262	0.547033	1.45003	1.40639	0.0014887	0.0136756	BnaA08g07230D [Brassica napus]	-
Unigene0006621	0.333333	963	0	0	0.0255	24.5542	22.6014	24.5214	0.0085	23.8923	11.4568	1.51e-56	9.92e-54	--	-
Unigene0006622	780.667	486	7.3429	8.1125	7.1631	4.274	3.6868	3.1152	7.5395	3.692	-1.03007	0.000880474	0.00866425	PREDICTED: reticuline oxidase-like protein [Fragaria vesca subsp. vesca]	-
Unigene0006623	0	50.6667	0	0	0	4.1417	2.9826	3.2039	0.001	3.44273	11.7493	2.54e-10	7.96e-09	--	-
Unigene0006627	732.667	412	11.7626	10.9141	11.5684	4.9373	4.3606	5.9078	11.415	5.06857	-1.17129	0.000183776	0.00217971	--	-
Unigene0006628	0	104.667	0	0	0	2.1297	2.2236	1.8499	0.001	2.06773	11.0138	4.23e-16	2.4e-14	--	-
Unigene0006629	1	142.667	0.0202	0	0.0287	1.8902	1.5395	2.5245	0.0163	1.98473	6.92793	1.67e-15	9.11e-14	--	-
Unigene0006631	343.333	41	6.8898	6.2958	6.0349	0.697	0.6868	0.4179	6.40683	0.600567	-3.41522	2.6e-14	1.26e-12	PREDICTED: superkiller viralicidic activity 2-like 2 [Nicotiana tomentosiformis]	-
Unigene0006639	52.3333	13.3333	3.8098	2.4446	2.6963	0.3221	1.0427	0.3938	2.98357	0.5862	-2.34757	0.00100237	0.00968809	--	-
Unigene0006640	53	3.33333	1.8431	1.4125	1.3044	0.0461	0.0653	0.1095	1.52	0.0736333	-4.36757	2.91e-08	7e-07	--	-
Unigene0006642	298.333	731	5.6763	4.929	4.6185	10.002	8.5995	10.518	5.0746	9.7065	0.935657	0.0038043	0.0304521	PREDICTED: protein SUPPRESSOR OF npr1-1, CONSTITUTIVE 1-like [Fragaria vesca subsp. vesca]	-
Unigene0006647	1152.67	669	16.1538	20.0117	17.1362	7.6782	7.7362	8.8902	17.7672	8.10153	-1.13295	0.0001047	0.0013127	--	-
Unigene0006652	362	204	6.2629	6.5531	3.2926	1.646	2.3532	2.8107	5.36953	2.26997	-1.24213	0.00307743	0.0254599	PREDICTED: F-box/kelch-repeat protein At3g23880-like [Fragaria vesca subsp. vesca]	-
Unigene0006654	3	652.333	0.0187	0.0136	0.0066	2.0724	2.2646	1.939	0.0129667	2.092	7.33393	3.62e-38	9.19e-36	retrotransposon protein [Hypericum perforatum]	-
Unigene0006659	63	18	1.0836	0.918	1.1992	0.1685	0.2386	0.3204	1.06693	0.2425	-2.13741	0.000514114	0.00541113	PREDICTED: endochitinase PR4-like [Fragaria vesca subsp. vesca]	ko00520//Amino sugar and nucleotide sugar metabolism//Carbohydrate metabolism//Metabolism
Unigene0006661	13.6667	0	2.1302	0.2954	0.0431	0	0	0	0.8229	0.001	-9.68457	0.000825262	0.00818299	PREDICTED: TMV resistance protein N-like [Fragaria vesca subsp. vesca]	-
Unigene0006662	341	61	7.8015	9.3775	9.7054	1.2161	1.2302	1.3835	8.96147	1.2766	-2.81143	1.33e-11	4.84e-10	PREDICTED: cucumisin-like [Prunus mume]	-
Unigene0006664	93.3333	413	1.2267	1.2963	1.2638	4.6251	4.7849	3.8192	1.26227	4.40973	1.80467	3.54e-06	6.07e-05	Peptidase S24/S26A/S26B/S26C family protein isoform 2 [Theobroma cacao]	ko03060//Protein export//Folding, sorting and degradation//Genetic Information Processing
Unigene0006677	1112.67	7	8.1744	1.3909	1.2604	0.0024	0.0321	0.0139	3.60857	0.0161333	-7.80524	2.21e-17	1.38e-15	polyprotein [Prunus persica]	ko00600//Sphingolipid metabolism//Lipid metabolism//Metabolism
Unigene0006687	198	98	9.023	10.1224	8.9478	3.6191	3.6353	3.661	9.3644	3.63847	-1.36386	0.00105771	0.0101703	PREDICTED: guanine nucleotide-binding protein subunit gamma 3 [Malus domestica]	-
Unigene0006691	2447.67	5477.67	6.9162	8.0079	7.7937	12.6181	14.2983	13.2978	7.5726	13.4047	0.823882	0.000362927	0.0039813	PREDICTED: O-glucosyltransferase rumi homolog [Fragaria vesca subsp. vesca]	-
Unigene0006694	84	1.33333	0.8645	1.019	1.3984	0.033	0	0.0105	1.09397	0.0145	-6.23737	1.14e-12	4.66e-11	--	-
Unigene0006697	271.333	109	3.944	5.1721	4.3613	1.743	0.9568	1.5803	4.49247	1.4267	-1.65483	0.000112181	0.00139798	PREDICTED: TMV resistance protein N-like isoform X2 [Prunus mume]	-
Unigene0006705	0	6.33333	0	0	0	0.2889	0.6818	0.3433	0.001	0.438	8.77479	0.00610768	0.0452046	--	-
Unigene0006713	3	86.3333	0.0368	0.1071	0.1301	2.4106	1.9545	2.1925	0.0913333	2.18587	4.58092	2.42e-09	6.76e-08	--	-
Unigene0006715	9.66667	52	0.1012	0.0842	0.1637	0.4327	0.8171	0.2939	0.116367	0.514567	2.14468	0.00376154	0.0301665	PREDICTED: LOW QUALITY PROTEIN: wall-associated receptor kinase 1-like [Fragaria vesca subsp. vesca]	-
Unigene0006718	6774.33	1752.67	33.3153	18.614	23.9237	2.1422	9.6135	3.4094	25.2843	5.05503	-2.32245	2.79e-07	5.83e-06	Retrovirus-related Pol polyprotein from transposon TNT 1-94, partial [Glycine soja]	-
Unigene0006719	380	206.667	3.5087	3.2711	4.4747	1.246	2.0569	1.6085	3.7515	1.63713	-1.1963	0.00187735	0.0167293	PREDICTED: G-type lectin S-receptor-like serine/threonine-protein kinase At4g03230 [Fragaria vesca subsp. vesca]	-
Unigene0006724	34.3333	234.333	1.0476	0.1769	0.2364	1.2117	3.9533	2.0986	0.486967	2.4212	2.31383	0.00111278	0.0106295	--	-
Unigene0006727	32	0	0.7734	0.693	0.9684	0	0	0	0.8116	0.001	-9.66463	8.48e-09	2.19e-07	PREDICTED: K(+) efflux antiporter 3, chloroplastic-like, partial [Phoenix dactylifera]	-
Unigene0006734	1089	505	32.7009	28.1276	29.3311	6.4104	16.2679	9.9238	30.0532	10.8674	-1.46752	6.74e-05	0.000883575	PREDICTED: DUF21 domain-containing protein At4g14240 [Fragaria vesca subsp. vesca]	-
Unigene0006742	94	1106.67	1.047	0.4719	0.4076	4.4286	7.9051	4.6519	0.642167	5.66187	3.14026	4.81e-12	1.83e-10	PREDICTED: phosphoinositide phospholipase C 6-like [Pyrus x bretschneideri]	-
Unigene0006744	26.3333	118.333	0.6624	0.3627	0.2164	0.9682	1.8056	1.3465	0.413833	1.37343	1.73067	0.00384583	0.0307241	PREDICTED: phosphoinositide phospholipase C 6 [Fragaria vesca subsp. vesca]	ko00562//Inositol phosphate metabolism//Carbohydrate metabolism//Metabolism;ko04070//Phosphatidylinositol signaling system//Signal transduction//Environmental Information Processing
Unigene0006745	3.33333	29.3333	0.221	0.0715	0.0521	0.7087	0.5452	0.9734	0.114867	0.742433	2.6923	0.00280124	0.0234852	--	-
Unigene0006751	0	318	0	0	0	5.8115	7.637	6.4538	0.001	6.6341	12.6957	1.51e-29	2.41e-27	--	-
Unigene0006752	53.3333	359.333	0.8523	0.2046	0.2854	1.2996	3.9896	1.4407	0.447433	2.2433	2.32588	0.000239786	0.00275752	--	-
Unigene0006760	1	53	0.0894	0.0867	0.0632	2.4836	2.8861	4.3598	0.0797667	3.24317	5.34547	5.5e-08	1.27e-06	PREDICTED: probable LRR receptor-like serine/threonine-protein kinase At4g08850 [Prunus mume]	-
Unigene0006764	1487.33	580.667	15.2252	18.6551	19.2526	5.0801	6.0236	5.4109	17.711	5.50487	-1.68586	8.45e-09	2.18e-07	PREDICTED: 40S ribosomal protein S6-like [Fragaria vesca subsp. vesca]	ko03010//Ribosome//Translation//Genetic Information Processing
Unigene0006768	132	4.33333	2.149	2.2465	2.6323	0.0883	0.0834	0.014	2.3426	0.0619	-5.24203	4.1e-14	1.94e-12	SMARCA3-like protein 3 [Morus notabilis]	-
Unigene0006772	140	1.33333	3.4955	2.8127	2.3111	0	0.0619	0	2.8731	0.0206333	-7.12149	9.48e-18	6.12e-16	--	-
Unigene0006791	1458.67	579	12.1288	6.67	6.705	1.3076	4.8771	1.5034	8.50127	2.5627	-1.73001	0.000319418	0.00355717	PREDICTED: shaggy-related protein kinase eta [Fragaria vesca subsp. vesca]	ko04075//Plant hormone signal transduction//Signal transduction//Environmental Information Processing
Unigene0006797	33	0	1.4852	1.1909	2.6049	0	0	0	1.76033	0.001	-10.7816	2.13e-08	5.22e-07	--	-
Unigene0006800	30.6667	9	0.5143	0.7715	0.5956	0.1832	0.1887	0.0634	0.627133	0.1451	-2.11172	0.00632732	0.046557	--	-
Unigene0006804	30	165.333	1.1074	1.1198	1.3389	5.4254	4.3775	5.9405	1.1887	5.2478	2.14233	1.86e-05	0.000276241	PREDICTED: disease resistance protein RGA2-like isoform X1 [Gossypium raimondii]	-
Unigene0006805	20	2.66667	1.2607	0.5385	0.8565	0.0719	0	0.205	0.885233	0.0923	-3.26166	0.00237778	0.0204598	PREDICTED: disease resistance protein RGA2-like [Malus domestica]	-
Unigene0006810	46	12	2.0793	2.5347	1.4031	0.5513	0.3579	0.2949	2.0057	0.401367	-2.32111	0.000755849	0.00758968	PREDICTED: protein DEHYDRATION-INDUCED 19 homolog 4 [Fragaria vesca subsp. vesca]	-
Unigene0006817	1612	186	21.1651	20.1743	20.617	1.99	1.6119	2.0416	20.6521	1.88117	-3.45659	1.19e-27	1.65e-25	--	-
Unigene0006824	43.3333	169.667	1.3547	0.6322	0.9772	1.5408	4.8377	2.6478	0.988033	3.00877	1.60654	0.00537953	0.0407104	--	-
Unigene0006828	997.333	375.667	22.3474	13.9383	17.3959	2.1748	9.1648	4.3442	17.8939	5.22793	-1.77515	0.000125277	0.0015465	--	-
Unigene0006836	3281.33	7453	15.3883	13.4684	12.5532	18.3893	32.1788	22.4421	13.8033	24.3367	0.818122	0.00152762	0.013983	OSIGBa0146N20.7 [Oryza sativa Indica Group]	-
Unigene0006838	34.6667	0	2.4489	1.9917	1.6863	0	0	0	2.0423	0.001	-10.996	1.89e-09	5.32e-08	--	-
Unigene0006842	208	565.333	11.2169	11.4295	14.4964	26.3126	31.2663	23.5564	12.3809	27.0451	1.12725	0.00147832	0.0135859	PREDICTED: ribulose-1,5 bisphosphate carboxylase/oxygenase large subunit N-methyltransferase, chloroplastic isoform X3 [Fragaria vesca subsp. vesca]	-
Unigene0006846	3.33333	328	0.3886	0.0943	0	9.104	11.2107	12.4419	0.160967	10.9189	6.08392	5.22e-18	3.45e-16	PREDICTED: uncharacterized WD repeat-containing protein C2A9.03 [Fragaria vesca subsp. vesca]	-
Unigene0006849	284	861.667	7.8597	6.6925	6.1871	13.088	19.8168	15.902	6.9131	16.2689	1.23471	0.000204712	0.00240162	PREDICTED: uncharacterized WD repeat-containing protein C2A9.03 [Fragaria vesca subsp. vesca]	-
Unigene0006850	0.666667	26	0.0338	0.0328	0	0.1447	1.0927	0.5502	0.0222	0.595867	4.74636	0.000395677	0.00430157	--	-
Unigene0006852	2119.33	7.33333	120.269	149.365	142.744	0.32	0.2014	0.6085	137.459	0.376633	-8.51163	1.37e-76	2.92e-73	--	-
Unigene0006854	25	323.333	0.8424	1.7522	1.3201	10.8906	15.0195	14.0656	1.3049	13.3252	3.35215	1.32e-11	4.81e-10	--	-
Unigene0006855	239	2089.33	5.6097	3.2169	3.0791	12.5463	49.1536	17.1986	3.96857	26.2995	2.72835	3.6e-08	8.51e-07	--	-
Unigene0006858	14.6667	221	0.2894	0.1487	0.2169	1.6136	3.2762	2.8148	0.218333	2.5682	3.55615	4.37e-10	1.33e-08	PREDICTED: SNF2 domain-containing protein CLASSY 3 [Fragaria vesca subsp. vesca]	ko03440//Homologous recombination//Replication and repair//Genetic Information Processing
Unigene0006871	197.333	5.66667	1.4984	1.378	1.6062	0.0125	0.0295	0.0594	1.4942	0.0338	-5.46621	5.78e-18	3.8e-16	PREDICTED: diphthamide biosynthesis protein 3-like [Fragaria vesca subsp. vesca]	-
Unigene0006872	87.6667	6.33333	1.3614	1.2881	1.305	0.0123	0.1855	0.0234	1.31817	0.0737333	-4.16007	7.14e-07	1.39e-05	PREDICTED: disease resistance protein RGA2-like [Malus domestica]	-
Unigene0006874	27	0	1.8285	0.9368	0.9346	0	0	0	1.2333	0.001	-10.2683	8.02e-08	1.81e-06	PREDICTED: disease resistance protein RGA2-like isoform X1 [Malus domestica]	-
Unigene0006878	291.667	822.333	3.8439	2.5088	2.2321	5.1193	6.1967	7.1978	2.8616	6.17127	1.10874	0.001597	0.0145348	PREDICTED: heat shock protein 83 [Fragaria vesca subsp. vesca]	ko04626//Plant-pathogen interaction//Environmental adaptation//Organismal Systems;ko04141//Protein processing in endoplasmic reticulum//Folding, sorting and degradation//Genetic Information Processing
Unigene0006880	520	267.333	15.9323	11.6606	15.1237	2.6581	8.1673	6.4258	14.2389	5.7504	-1.3081	0.00243534	0.020861	PREDICTED: ABC transporter C family member 10-like isoform X2 [Fragaria vesca subsp. vesca]	-
Unigene0006882	2145.33	1289.67	20.0133	13.8238	15.1179	5.5419	10.6165	6.6925	16.3183	7.61697	-1.09921	0.000531258	0.00556671	PREDICTED: ABC transporter C family member 10-like isoform X2 [Fragaria vesca subsp. vesca]	-
Unigene0006884	1968.33	1319.67	18.1939	17.4211	17.4525	6.8896	11.1952	9.7952	17.6892	9.29333	-0.928598	0.00107785	0.0103371	PREDICTED: ABC transporter C family member 10-like [Fragaria vesca subsp. vesca]	-
Unigene0006889	983.667	3236.67	11.2638	6.9805	7.4843	16.9501	30.9099	17.4772	8.5762	21.7791	1.34453	4.08e-05	0.000560216	--	-
Unigene0006890	373.667	19.6667	6.3464	4.0241	4.5342	0.1611	0.2941	0.1532	4.96823	0.2028	-4.6146	1.01e-19	7.87e-18	--	-
Unigene0006891	1351.33	2977.33	9.5992	9.3964	7.4116	13.0007	18.2943	13.63	8.8024	14.975	0.766587	0.00505309	0.0386582	PREDICTED: Niemann-Pick C1 protein-like [Malus domestica]	-
Unigene0006895	206	19.3333	3.7673	2.0876	2.2988	0.2325	0.1996	0.1608	2.7179	0.197633	-3.78159	2.14e-12	8.51e-11	PREDICTED: protein SDA1 homolog [Fragaria vesca subsp. vesca]	ko04075//Plant hormone signal transduction//Signal transduction//Environmental Information Processing
Unigene0006897	24.6667	1.33333	1.1605	1.5772	1.0677	0	0.1171	0.0393	1.26847	0.0521333	-4.60474	1.22e-05	0.000187727	UDP-sugar pyrophospharylase [Morus notabilis]	-
Unigene0006900	918.333	166.333	5.3778	5.6581	5.8112	0.8488	0.8204	0.7498	5.6157	0.806333	-2.80002	1.01e-17	6.52e-16	PREDICTED: HEAT repeat-containing protein 5A-like isoform X2 [Malus domestica]	-
Unigene0006901	94.3333	11	3.1039	5.4943	5.9872	0.9541	0.2866	0.165	4.8618	0.468567	-3.37516	4.58e-06	7.69e-05	--	-
Unigene0006902	0	9	0	0	0	0.4731	0.3574	0.4049	0.001	0.4118	8.6858	0.0010923	0.0104579	PREDICTED: HEAT repeat-containing protein 5B isoform X1 [Fragaria vesca subsp. vesca]	-
Unigene0006903	6.66667	0	0.4983	0.2903	0.1411	0	0	0	0.3099	0.001	-8.27566	0.00228046	0.0197578	Luminal-binding protein 2 [Morus notabilis]	-
Unigene0006906	1248.67	247.667	25.6733	26.1956	29.6574	4.1734	4.3311	4.3789	27.1754	4.29447	-2.66175	1.17e-17	7.45e-16	UDP-N-acetylglucosamine 1-carboxyvinyltransferase isoform 2 [Theobroma cacao]	-
Unigene0006909	87.6667	5	2.6547	0.6772	1.2343	0.069	0.0913	0.0394	1.52207	0.0665667	-4.51509	1.92e-08	4.72e-07	PREDICTED: probable disease resistance protein At4g27220 [Fragaria vesca subsp. vesca]	-
Unigene0006912	480.667	1771.67	7.2957	7.1657	7.214	18.8042	23.3366	20.7318	7.22513	20.9575	1.53637	9.84e-08	2.2e-06	hypothetical protein [Rosa rugosa]	-
Unigene0006914	2537.67	914.667	7.0349	11.2445	12.1426	3.1009	2.8773	2.8912	10.1407	2.95647	-1.77821	2.28e-09	6.38e-08	PREDICTED: tonoplast dicarboxylate transporter-like isoform X2 [Fragaria vesca subsp. vesca]	-
Unigene0006920	4	119.667	0	0.0802	0.0584	1.2945	0.8334	1.2775	0.0462	1.13513	4.61883	2.62e-09	7.29e-08	PREDICTED: receptor-like protein kinase FERONIA [Fragaria vesca subsp. vesca]	-
Unigene0006921	8182	5657	29.3234	20.7041	21.6595	7.7892	19.0301	11.4956	23.8957	12.7716	-0.903806	0.00298752	0.0248031	PREDICTED: probable LRR receptor-like serine/threonine-protein kinase At1g07650 isoform X1 [Fragaria vesca subsp. vesca]	-
Unigene0006924	15.3333	0	0.526	0.2383	0.5956	0	0	0	0.4533	0.001	-8.82432	2.3e-05	0.000333695	--	-
Unigene0006929	16.3333	0	0.4275	0.5281	0.6601	0	0	0	0.538567	0.001	-9.07298	8.65e-06	0.000137469	--	-
Unigene0006932	198	2243	0.7554	0.9421	0.7884	4.0372	14.1345	3.7254	0.828633	7.29903	3.1389	2.16e-10	6.85e-09	PREDICTED: LOW QUALITY PROTEIN: UPF0392 protein RCOM_0530710 [Fragaria vesca subsp. vesca]	-
Unigene0006933	3.66667	85.3333	0.1064	0.2583	0.1506	3.7542	2.9002	2.7404	0.171767	3.1316	4.18838	1.66e-08	4.12e-07	--	-
Unigene0006938	23.3333	3.66667	0.8825	0.3926	0.9108	0	0.1484	0.1246	0.728633	0.091	-3.00125	0.00245858	0.0210298	PREDICTED: auxin response factor 17 [Pyrus x bretschneideri]	-
Unigene0006941	47.3333	3	2.8895	0.5329	0.4703	0.0206	0.1166	0.0392	1.29757	0.0588	-4.46385	2.8e-05	0.00039876	PREDICTED: DNA topoisomerase 3-alpha [Nelumbo nucifera]	ko03440//Homologous recombination//Replication and repair//Genetic Information Processing
Unigene0006942	38.6667	231.667	0.5678	0.3355	0.3669	0.9323	4.0442	0.853	0.4234	1.94317	2.19832	0.000812986	0.00807378	--	-
Unigene0006948	0	271	0	0	0	6.7429	5.9759	6.3885	0.001	6.3691	12.6369	2.13e-27	2.9e-25	--	-
Unigene0006957	13.6667	0.333333	1.4441	0.6675	0.4867	0.049	0	0	0.8661	0.0163333	-5.72864	0.000214266	0.00249994	PREDICTED: zinc finger BED domain-containing protein RICESLEEPER 1-like [Fragaria vesca subsp. vesca]	-
Unigene0006958	16	0	0.9175	1.2618	1.0282	0	0	0	1.06917	0.001	-10.0623	7.99e-06	0.000128155	PREDICTED: protein kinase APK1B, chloroplastic-like isoform X1 [Fragaria vesca subsp. vesca]	-
Unigene0006959	1.33333	22.3333	0.0741	0.2157	0	1.6887	0.4484	1.3046	0.0966	1.14723	3.56999	0.00194066	0.0171993	--	-
Unigene0006964	5038.33	1183	21.779	21.1183	19.2594	2.695	5.5679	3.0859	20.7189	3.78293	-2.45337	1.79e-15	9.71e-14	PREDICTED: disease resistance protein RGA2-like [Pyrus x bretschneideri]	-
Unigene0006968	0.333333	95.6667	0	0.0129	0	0.4628	1.5071	0.6197	0.0043	0.8632	7.64921	7.19e-11	2.4e-09	PREDICTED: mitogen-activated protein kinase kinase kinase 2-like isoform X2 [Fragaria vesca subsp. vesca]	-
Unigene0006970	2	48.6667	0.2258	0	0.032	1.3837	1.6104	1.53	0.0859333	1.50803	4.13331	2.12e-05	0.000309735	Cardiolipin synthase [Morus notabilis]	ko00564//Glycerophospholipid metabolism//Lipid metabolism//Metabolism
Unigene0006982	243.667	707.667	1.9254	1.0855	1.269	2.1689	5.1107	2.3089	1.42663	3.19617	1.16373	0.00640812	0.0470664	PREDICTED: receptor homology region, transmembrane domain- and RING domain-containing protein 2-like isoform X1 [Pyrus x bretschneideri]	-
Unigene0006989	0.333333	13.3333	0	0.064	0	0.8463	0.4439	0.5365	0.0213333	0.6089	4.83502	0.000764204	0.00765555	--	-
Unigene0006994	81.3333	375.333	2.2722	0.7405	0.6547	2.6484	7.7749	2.0344	1.22247	4.15257	1.76421	0.00464688	0.0360744	PREDICTED: lysine histidine transporter 1-like [Fragaria vesca subsp. vesca]	-
Unigene0006995	146	571.667	3.398	5.348	3.9225	16.5265	7.9686	14.5969	4.22283	13.0307	1.62563	8.43e-05	0.00108095	PREDICTED: lysine histidine transporter 1-like [Fragaria vesca subsp. vesca]	-
Unigene0006997	0.333333	15	0	0.0486	0	0.4282	0.5053	0.6107	0.0162	0.514733	4.98976	0.000334748	0.00370807	--	-
Unigene0006999	3359	2228	50.9081	52.938	55.3656	29.055	24.5763	30.1717	53.0706	27.9343	-0.925873	0.00014214	0.0017327	PREDICTED: aspartic proteinase-like protein 1 [Fragaria vesca subsp. vesca]	-
Unigene0007004	23.3333	0.666667	2.7996	0.6499	0.56	0	0.0819	0	1.3365	0.0273	-5.61342	6.67e-05	0.000875742	--	-
Unigene0007009	14.3333	531.333	0.1458	0.1556	0.227	4.2691	6.571	5.0668	0.176133	5.3023	4.91188	3.52e-23	3.55e-21	--	-
Unigene0007010	708.667	270	27.4699	36.0626	28.2053	7.8089	9.1916	10.2888	30.5793	9.09643	-1.74918	1.71e-07	3.69e-06	--	-
Unigene0007013	237	107	6.6187	3.6555	4.135	0.7156	2.933	1.3299	4.80307	1.6595	-1.53321	0.00498857	0.0382463	--	-
Unigene0007021	14.3333	1	0.5997	0.2328	0.1358	0	0.0484	0	0.322767	0.0161333	-4.32238	0.00110366	0.0105521	--	-
Unigene0007022	555.333	3	20.4523	3.242	2.6562	0	0.1001	0	8.7835	0.0333667	-8.04024	1.28e-12	5.22e-11	OSJNBb0013O03.4 [Oryza sativa Japonica Group]	-
Unigene0007025	3	49	0	0.175	0.4465	3.7892	2.9713	2.3817	0.207167	3.0474	3.87872	2.3e-05	0.000333298	PREDICTED: disease resistance protein RGA2-like [Malus domestica]	-
Unigene0007026	750.333	298	8.4371	7.6343	8.2874	2.1725	3.1398	2.3103	8.1196	2.54087	-1.67609	3.64e-07	7.45e-06	--	-
Unigene0007027	369.667	0.333333	17.4422	21.4809	18.5584	0	0	0.0402	19.1605	0.0134	-10.4817	9.01e-39	2.36e-36	--	-
Unigene0007034	183.667	33.3333	4.1598	4.645	4.2717	0.2712	1.2988	0.2763	4.35883	0.615433	-2.82427	1.19e-05	0.000184233	--	-
Unigene0007038	1490	87.6667	29.5126	23.6096	24.8136	1.0062	1.4986	1.078	25.9786	1.19427	-4.44313	1.85e-35	4.17e-33	PREDICTED: RNA polymerase sigma factor sigA [Jatropha curcas]	-
Unigene0007046	0	151.333	0	0	0	4.4591	5.2703	3.9139	0.001	4.54777	12.1509	8.76e-19	6.3e-17	--	-
Unigene0007052	367.333	37.6667	5.1384	4.4076	4.251	0.426	0.2969	0.3858	4.599	0.369567	-3.63741	1.29e-16	7.6e-15	PREDICTED: protein farnesyltransferase subunit beta [Malus domestica]	ko00900//Terpenoid backbone biosynthesis//Metabolism of terpenoids and polyketides//Metabolism
Unigene0007054	224	921	5.6739	2.5652	3.3554	8.8063	17.8979	9.9799	3.86483	12.228	1.66171	6.61e-05	0.000868648	basic helix-loop-helix transcription factor [Salvia miltiorrhiza]	-
Unigene0007057	60.3333	2.33333	2.6134	0.7399	1.0982	0.0776	0	0.0553	1.48383	0.0443	-5.06588	9.77e-08	2.18e-06	PREDICTED: probable WRKY transcription factor 19 [Fragaria vesca subsp. vesca]	-
Unigene0007063	12.3333	0	1.5009	0.3777	0.118	0	0	0	0.665533	0.001	-9.37837	0.000389748	0.00424537	PREDICTED: probable WRKY transcription factor 19 [Fragaria vesca subsp. vesca]	-
Unigene0007066	117.667	43	1.8273	0.9643	1.0676	0.3845	0.4208	0.2825	1.2864	0.3626	-1.82689	0.000531932	0.00557116	--	-
Unigene0007067	5.33333	0	0.3197	0.4655	0.3394	0	0	0	0.374867	0.001	-8.55023	0.0040368	0.0320042	--	-
Unigene0007070	22	171	1.0824	0.6304	0.4596	4.2938	4.3455	4.0828	0.724133	4.2407	2.54998	2.63e-06	4.63e-05	PREDICTED: disease resistance protein At4g27190-like [Fragaria vesca subsp. vesca]	-
Unigene0007082	152.667	411.667	1.1085	1.4027	1.4009	2.6518	2.7369	3.0043	1.30403	2.79767	1.10124	0.00307807	0.0254628	PREDICTED: probable disease resistance protein At4g27220 [Fragaria vesca subsp. vesca]	-
Unigene0007083	5.66667	91.3333	0.0805	0.1757	0.0569	0.9316	1.8134	1.0222	0.104367	1.25573	3.5888	8.59e-07	1.64e-05	PREDICTED: disease resistance protein At4g27190-like [Fragaria vesca subsp. vesca]	-
Unigene0007084	55	182	1.4657	1.245	2.334	5.1179	4.1666	4.494	1.68157	4.59283	1.44958	0.0027116	0.0228322	PREDICTED: probable disease resistance protein At4g27220 [Fragaria vesca subsp. vesca]	-
Unigene0007085	215.667	62	1.8384	1.6451	1.8839	0.3821	0.5734	0.266	1.78913	0.407167	-2.13557	5.65e-06	9.33e-05	PREDICTED: disease resistance protein At4g27190-like [Fragaria vesca subsp. vesca]	-
Unigene0007088	30	168.333	0.2082	0.4162	0.3294	1.0999	1.533	1.6019	0.317933	1.4116	2.15054	4.41e-05	0.000601664	PREDICTED: uncharacterized protein LOC105350096 [Fragaria vesca subsp. vesca]	-
Unigene0007089	27.6667	173	0.3991	1.3319	0.2119	3.0754	2.1149	3.7188	0.647633	2.9697	2.19707	0.000981628	0.00951845	--	-
Unigene0007090	6495.33	3182.67	31.2168	23.3041	24.7325	8.9493	12.2266	9.1148	26.4178	10.0969	-1.3876	1.72e-08	4.26e-07	PREDICTED: chromosome-associated kinesin KIF4A [Fragaria vesca subsp. vesca]	-
Unigene0007093	23.3333	128	0.978	0.5893	0.549	2.7638	3.4037	2.7194	0.705433	2.9623	2.07014	0.000148643	0.00180567	--	-
Unigene0007094	311	133	11.0406	10.1704	9.5678	3.3182	3.0067	3.9694	10.2596	3.43143	-1.58009	4.66e-05	0.000633653	--	-
Unigene0007095	126.667	26.6667	4.0199	2.4632	2.116	0.2506	0.8114	0.3064	2.86637	0.456133	-2.6517	2.03e-05	0.000298125	--	-
Unigene0007099	18.3333	0.666667	0.7783	1.457	0.5508	0	0.0748	0	0.9287	0.0249333	-5.21906	9.96e-05	0.00125576	PREDICTED: NO-associated protein 1, chloroplastic/mitochondrial-like [Fragaria vesca subsp. vesca]	ko04626//Plant-pathogen interaction//Environmental adaptation//Organismal Systems;ko00330//Arginine and proline metabolism//Amino acid metabolism//Metabolism;ko00220//Arginine biosynthesis//Amino acid metabolism//Metabolism
Unigene0007118	4177.33	2736.67	47.2742	46.0857	52.3631	25.4644	29.6511	20.8286	48.5743	25.3147	-0.940219	0.000127332	0.0015697	PREDICTED: beta-glucosidase 44-like [Fragaria vesca subsp. vesca]	ko00500//Starch and sucrose metabolism//Carbohydrate metabolism//Metabolism;ko00940//Phenylpropanoid biosynthesis//Biosynthesis of other secondary metabolites//Metabolism;ko00460//Cyanoamino acid metabolism//Metabolism of other amino acids//Metabolism
Unigene0007123	0	65.3333	0	0	0	0.9331	0.8811	0.7458	0.001	0.853333	9.73697	4.16e-12	1.6e-10	TolB protein-related isoform 2, partial [Theobroma cacao]	-
Unigene0007124	194	24.6667	4.2666	4.1913	4.448	0.1821	0.7563	0.3462	4.30197	0.4282	-3.32864	1.01e-08	2.58e-07	retrotransposon protein [Rosa rugosa]	-
Unigene0007125	307.333	3	3.8471	4.0715	3.3714	0	0.0841	0	3.76333	0.0280333	-7.06872	3.04e-22	2.85e-20	TIR-NBS-LRR resistance protein muRdr1D [Rosa multiflora]	-
Unigene0007130	113.667	19.3333	2.824	3.6877	3.4262	0.3354	0.6786	0.3189	3.31263	0.4443	-2.89837	5.42e-07	1.08e-05	--	-
Unigene0007131	3	1357	0.0552	0.0714	0.026	15.8917	18.5056	16.9671	0.0508667	17.1215	8.39487	3.98e-61	3.53e-58	--	-
Unigene0007136	420	21	7.5503	8.5892	7.6861	0.37	0.2911	0.2785	7.94187	0.3132	-4.66432	3.31e-24	3.62e-22	PREDICTED: chromatin structure-remodeling complex protein SYD isoform X3 [Fragaria vesca subsp. vesca]	-
Unigene0007137	82.6667	20.6667	2.095	1.3888	1.989	0.1639	0.6016	0.3116	1.82427	0.359033	-2.34513	0.000271736	0.00307901	--	-
Unigene0007138	268.667	85	5.6921	8.0311	8.9937	1.9809	1.67	2.1527	7.5723	1.93453	-1.96875	4.51e-06	7.6e-05	--	-
Unigene0007141	44.3333	1.66667	1.6761	0.8283	1.0784	0	0.041	0.0619	1.19427	0.0343	-5.12177	7.63e-08	1.73e-06	--	-
Unigene0007150	126.667	0	6.4492	9.8885	7.9356	0	0	0	8.0911	0.001	-12.9821	3.03e-20	2.47e-18	--	-
Unigene0007154	28.3333	622	0.354	0.109	0.1894	2.5164	5.24	3.247	0.217467	3.6678	4.07605	3.05e-14	1.47e-12	PREDICTED: wall-associated receptor kinase 2-like [Fragaria vesca subsp. vesca]	-
Unigene0007157	0	14.3333	0	0	0	0.4698	1.4417	0.5026	0.001	0.8047	9.65231	0.000207107	0.00242781	PREDICTED: probable disease resistance protein At5g66900 isoform X3 [Fragaria vesca subsp. vesca]	-
Unigene0007162	19.6667	0	1.0201	0	0.2922	0	0	0	0.437433	0.001	-8.77292	0.0003442	0.00380289	--	-
Unigene0007166	8953.67	4731.67	32.1765	27.7812	28.9104	10.6675	14.4947	11.6562	29.6227	12.2728	-1.27124	1.43e-08	3.58e-07	PREDICTED: protein timeless homolog [Fragaria vesca subsp. vesca]	-
Unigene0007167	275.333	746.333	9.8091	13.4063	11.812	27.9941	20.8173	26.4535	11.6758	25.0883	1.10349	0.00100104	0.00968152	PREDICTED: DNA/RNA-binding protein KIN17 [Fragaria vesca subsp. vesca]	-
Unigene0007168	468.667	2251.67	14.0154	2.5645	3.0634	16.3582	36.0124	16.4951	6.54777	22.9552	1.80975	0.00145402	0.0133941	PREDICTED: uncharacterized protein LOC103401619 [Malus domestica]	-
Unigene0007170	160.333	14.6667	4.0481	2.6703	2.8016	0.3347	0.1806	0.1667	3.17333	0.227333	-3.80312	4.11e-11	1.42e-09	PREDICTED: TMV resistance protein N-like [Pyrus x bretschneideri]	-
Unigene0007172	1578.33	1026	17.0267	18.4076	19.2803	10.068	8.8054	9.4105	18.2382	9.42797	-0.951945	0.000477115	0.00507419	PREDICTED: mitochondrial substrate carrier family protein B-like [Fragaria vesca subsp. vesca]	-
Unigene0007178	4084.33	1339.33	28.9015	29.1001	31.2708	7.0308	7.8722	8.2869	29.7575	7.72997	-1.94472	4.13e-15	2.17e-13	PREDICTED: beta-amyrin 28-oxidase-like [Fragaria vesca subsp. vesca]	-
Unigene0007179	13246.3	11180.3	68.7662	70.5528	70.6211	45.3813	48.2852	46.1832	69.98	46.6166	-0.586101	0.00304839	0.0252523	PREDICTED: glutathione reductase, cytosolic [Fragaria vesca subsp. vesca]	ko00480//Glutathione metabolism//Metabolism of other amino acids//Metabolism
Unigene0007184	645.667	344.333	11.1654	5.3098	4.4926	1.7333	3.5765	3.0551	6.98927	2.7883	-1.32576	0.00205596	0.0180799	PREDICTED: receptor-like protein 2 [Fragaria vesca subsp. vesca]	-
Unigene0007185	1.33333	25.3333	0.1476	0	0	0.2103	1.3903	0.3	0.0492	0.633533	3.68669	0.0057149	0.0427713	--	-
Unigene0007186	0	36.3333	0	0	0	1.5862	1.4069	2.0567	0.001	1.68327	10.717	2.13e-08	5.23e-07	PREDICTED: receptor-like protein 2 [Prunus mume]	-
Unigene0007188	70.3333	29.3333	2.9115	3.8791	3.6363	1.3018	1.2291	0.9284	3.47563	1.1531	-1.59176	0.00435359	0.034138	PREDICTED: tyrosine-sulfated glycopeptide receptor 1-like [Fragaria vesca subsp. vesca]	-
Unigene0007192	16.6667	0	0.596	0.4895	0.8436	0	0	0	0.643033	0.001	-9.32875	8.3e-06	0.00013251	PREDICTED: homocysteine S-methyltransferase 3-like, partial [Malus domestica]	ko00270//Cysteine and methionine metabolism//Amino acid metabolism//Metabolism
Unigene0007193	2110.67	13.6667	14.9146	14.7474	13.2694	0.0385	0.0883	0.0889	14.3105	0.0719	-7.63686	3.78e-72	5.84e-69	--	-
Unigene0007195	261.667	1165.33	3.0032	2.9035	2.4854	10.4845	11.4801	7.155	2.79737	9.70653	1.79489	6.65e-08	1.52e-06	PREDICTED: serine protease SPPA, chloroplastic [Fragaria vesca subsp. vesca]	-
Unigene0007197	347.333	2082	1.7171	1.4689	1.671	7.4526	10.055	5.4975	1.619	7.66837	2.24382	7.1e-12	2.65e-10	PREDICTED: laccase-11-like [Fragaria vesca subsp. vesca]	-
Unigene0007198	3025	1278	17.9971	17.3777	18.1785	5.4403	6.1047	6.3087	17.8511	5.95123	-1.58475	4.84e-10	1.47e-08	PREDICTED: calcium-transporting ATPase 10, plasma membrane-type-like isoform X2 [Gossypium raimondii]	-
Unigene0007199	0	48.6667	0	0	0	0.7133	2.2628	1.0038	0.001	1.32663	10.3736	6.81e-09	1.78e-07	--	-
Unigene0007202	3	84	0.0617	0	0.035	0.3696	0.8226	0.9288	0.0322333	0.707	4.45508	3.05e-07	6.33e-06	PREDICTED: TMV resistance protein N-like [Fragaria vesca subsp. vesca]	-
Unigene0007203	40.3333	461.667	0.241	0.1014	0.0995	1.2107	1.4675	1.1404	0.1473	1.27287	3.11125	1.66e-10	5.32e-09	gag-pol polyprotein [Rosa rugosa]	-
Unigene0007209	195.333	675.667	2.3728	1.2737	1.9269	3.9738	6.555	4.638	1.8578	5.0556	1.44429	0.000190978	0.00225646	PREDICTED: chloroplastic group IIB intron splicing facilitator CRS2-B, chloroplastic-like [Fragaria vesca subsp. vesca]	-
Unigene0007211	0.333333	16.6667	0	0	0.0441	0.4439	0.5449	1.1396	0.0147	0.709467	5.59285	0.000288872	0.00325342	--	-
Unigene0007213	129.333	490.333	1.4857	2.102	1.7562	4.2236	6.3595	5.3334	1.7813	5.3055	1.57456	4.84e-05	0.000655024	PREDICTED: nucleosome assembly protein 1;3-like isoform X2 [Eucalyptus grandis]	-
Unigene0007215	55	647	1.2609	0.7841	0.8366	7.2865	10.8435	8.0633	0.960533	8.7311	3.18426	3.44e-14	1.64e-12	--	-
Unigene0007218	3.33333	60.6667	0.1431	0.0556	0.0608	0.979	1.3095	1.28	0.0865	1.1895	3.78151	1.58e-06	2.91e-05	--	-
Unigene0007220	123.333	426	0.5671	0.6486	0.5961	1.4724	1.9532	1.4952	0.603933	1.64027	1.44147	0.000160182	0.00192951	ribonuclease H-like protein [Arabidopsis thaliana]	-
Unigene0007221	128	60	4.3389	4.6402	3.5392	1.4673	1.5339	1.5447	4.17277	1.5153	-1.4614	0.00176581	0.0158569	Peptidase S24/S26A/S26B/S26C family protein isoform 2 [Theobroma cacao]	ko03060//Protein export//Folding, sorting and degradation//Genetic Information Processing
Unigene0007226	11	0	0.351	0.5679	0.7039	0	0	0	0.540933	0.001	-9.07931	0.000165622	0.00198809	--	-
Unigene0007233	128	29	2.0395	1.9798	1.8506	0.2236	0.387	0.4252	1.95663	0.345267	-2.50259	2.36e-06	4.2e-05	--	-
Unigene0007235	10	0.333333	0.9944	0.7722	0.8445	0.0709	0	0	0.870367	0.0236333	-5.20273	0.00103173	0.00993973	--	-
Unigene0007241	43	692.333	0.5639	0.6809	0.3601	7.311	5.7834	6.5791	0.534967	6.55783	3.6157	1.25e-17	7.95e-16	PREDICTED: probable aldo-keto reductase 2 [Fragaria vesca subsp. vesca]	-
Unigene0007251	179.333	14.3333	3.5633	2.6346	1.8973	0.178	0.2129	0.1015	2.6984	0.164133	-4.03916	2.01e-12	8.02e-11	PREDICTED: protein WUSCHEL [Fragaria vesca subsp. vesca]	-
Unigene0007258	533.333	2334.67	1.968	2.2043	2.3571	6.6175	7.8397	8.2638	2.17647	7.57367	1.799	2.52e-10	7.89e-09	PREDICTED: pentatricopeptide repeat-containing protein At1g08070-like [Fragaria vesca subsp. vesca]	-
Unigene0007259	124	362	1.5006	1.265	1.4812	2.8891	3.2504	3.6658	1.4156	3.26843	1.20719	0.00173966	0.0156456	Autoinhibited calcium ATPase [Theobroma cacao]	-
Unigene0007264	13031.7	27490.3	120.794	105.834	95.7331	169.132	206.768	152.793	107.454	176.231	0.713749	0.000841831	0.00832608	RNA polymerase II C-terminal domain phosphatase-like 4 [Gossypium arboreum]	-
Unigene0007273	120.667	0.666667	9.6646	4.0919	3.3472	0.0366	0.0346	0	5.70123	0.0237333	-7.90822	3.34e-16	1.91e-14	--	-
Unigene0007274	92	14.6667	1.6576	1.8325	1.9877	0.2133	0.1549	0.3276	1.82593	0.231933	-2.97685	7.37e-07	1.43e-05	--	-
Unigene0007288	406.333	185.667	2.6635	3.2532	2.6435	1.2311	0.9794	0.8617	2.8534	1.02407	-1.47837	6.74e-05	0.000883575	Ribosomal RNA small subunit methyltransferase E isoform 2 [Theobroma cacao]	-
Unigene0007299	576.333	160.333	30.4043	30.5741	30.4514	4.8867	8.4114	6.6615	30.4766	6.6532	-2.19558	2.75e-09	7.62e-08	PREDICTED: tetratricopeptide repeat protein 27 homolog [Fragaria vesca subsp. vesca]	ko03040//Spliceosome//Transcription//Genetic Information Processing
Unigene0007302	42.3333	2.66667	2.0733	0.9865	1.4673	0	0.0547	0.1653	1.50903	0.0733333	-4.36301	4.84e-06	8.11e-05	PREDICTED: TMV resistance protein N-like [Fragaria vesca subsp. vesca]	-
Unigene0007312	423	2324.33	2.5472	3.3278	3.6054	16.6527	11.4918	13.8072	3.16013	13.9839	2.14571	3.56e-12	1.38e-10	Ras-related protein Rab-2-B [Aegilops tauschii]	-
Unigene0007316	33	7.66667	0.4052	1.5017	1.1992	0.1837	0.1487	0.2496	1.03537	0.194	-2.41601	0.00305952	0.0253304	--	-
Unigene0007318	23.6667	0.333333	0.4972	0.6757	0.821	0	0	0.0225	0.664633	0.0075	-6.46952	2.19e-06	3.92e-05	--	-
Unigene0007320	49.3333	13.6667	3.6482	4.0332	5.0921	1.5165	0.6818	0.6867	4.25783	0.961667	-2.14651	0.00144679	0.013333	--	-
Unigene0007323	81.6667	236.667	2.8905	4.6425	3.6823	8.5761	8.9816	8.0836	3.73843	8.5471	1.193	0.00587036	0.0437264	PREDICTED: 2-dehydro-3-deoxyphosphooctonate aldolase 1 [Fragaria vesca subsp. vesca]	-
Unigene0007332	23.6667	2	1.4971	0.7694	0.5921	0	0.0889	0.0895	0.952867	0.0594667	-4.00212	0.00013087	0.00160801	PREDICTED: 60S ribosomal protein L18a-like [Nelumbo nucifera]	ko03010//Ribosome//Translation//Genetic Information Processing
Unigene0007337	0.333333	10.3333	0	0	0.036	0.3265	0.3083	0.4485	0.012	0.3611	4.91129	0.00242432	0.0207824	--	-
Unigene0007343	137	400.333	3.2263	3.5667	3.8055	7.0034	8.9843	8.6025	3.53283	8.19673	1.21422	0.00132026	0.0123221	--	-
Unigene0007349	259.333	101.667	4.0899	4.8614	5.0506	1.5018	1.4321	1.4422	4.6673	1.4587	-1.6779	3.5e-05	0.000489155	PREDICTED: spindle and kinetochore-associated protein 1 homolog [Fragaria vesca subsp. vesca]	-
Unigene0007358	188.667	54.6667	7.3085	8.9284	8.2337	1.8423	1.8064	1.9539	8.15687	1.86753	-2.12688	2.21e-06	3.96e-05	PREDICTED: chaperone protein dnaJ 49 [Fragaria vesca subsp. vesca]	ko04141//Protein processing in endoplasmic reticulum//Folding, sorting and degradation//Genetic Information Processing
Unigene0007365	12	0	0.2416	0.5472	0.456	0	0	0	0.414933	0.001	-8.69674	0.000107359	0.00134214	--	-
Unigene0007368	27	0	0.8436	0.9482	1.257	0	0	0	1.01627	0.001	-9.98906	7.38e-08	1.68e-06	--	-
Unigene0007375	1	36.3333	0.1585	0	0	0.6398	3.0562	0.2147	0.0528333	1.30357	4.62487	0.000940296	0.0091693	--	-
Unigene0007376	273.667	83	2.8816	3.1953	2.0708	0.6713	0.7532	0.4731	2.7159	0.632533	-2.10222	1.49e-06	2.76e-05	PREDICTED: ABC transporter B family member 11-like [Fragaria vesca subsp. vesca]	ko02010//ABC transporters//Membrane transport//Environmental Information Processing
Unigene0007379	104.333	12.3333	4.0113	2.1806	2.6799	0.1372	0.3023	0.3696	2.95727	0.2697	-3.45484	6.77e-08	1.55e-06	--	-
Unigene0007380	16.3333	0	1.1854	0.9206	1.2305	0	0	0	1.11217	0.001	-10.1192	6.95e-06	0.000113016	--	-
Unigene0007383	480.333	250	17.4785	22.6055	23.5757	9.0482	8.9929	8.4643	21.2199	8.83513	-1.26409	0.000273941	0.00310165	--	-
Unigene0007385	0.666667	673.667	0	0.023	0.0167	10.8936	13.486	8.4663	0.0132333	10.9486	9.69236	1.29e-41	3.82e-39	--	-
Unigene0007386	413	20.6667	9.4955	12.7794	12.1875	0.5964	0.2382	0.5453	11.4875	0.459967	-4.64239	2.04e-20	1.67e-18	--	-
Unigene0007391	123.333	6	2.4971	2.446	2.3938	0.1294	0.0305	0.1231	2.44563	0.0943333	-4.6963	2.32e-12	9.18e-11	PREDICTED: pentatricopeptide repeat-containing protein At3g22690-like [Fragaria vesca subsp. vesca]	-
Unigene0007395	1083.67	7.66667	10.6635	12.0903	11.8717	0.0437	0.0495	0.0998	11.5418	0.0643333	-7.48709	7.25e-57	4.88e-54	PREDICTED: pentatricopeptide repeat-containing protein At3g22690-like [Fragaria vesca subsp. vesca]	-
Unigene0007396	88.6667	15.6667	1.87	1.2802	1.4488	0.1262	0.2914	0.2134	1.533	0.210333	-2.86561	3.1e-06	5.38e-05	Os03g0593200 [Oryza sativa Japonica Group]	-
Unigene0007400	31.6667	6.66667	1.3455	0.4838	2.0456	0.142	0.3353	0.2026	1.29163	0.226633	-2.51076	0.00329116	0.0269394	PREDICTED: receptor-like protein 12 [Fragaria vesca subsp. vesca]	-
Unigene0007405	5134.33	2432.67	69.4288	84.6506	85.4757	32.1485	28.2825	30.0078	79.8517	30.1463	-1.40534	2.51e-09	6.99e-08	DNA/RNA helicase protein isoform 1 [Theobroma cacao]	-
Unigene0007407	6244.67	2467.33	90.6194	76.9512	80.3436	19.5017	32.6434	24.4582	82.6381	25.5344	-1.69436	5.51e-11	1.87e-09	PREDICTED: SNF2 domain-containing protein CLASSY 3 [Fragaria vesca subsp. vesca]	ko03440//Homologous recombination//Replication and repair//Genetic Information Processing
Unigene0007414	42.3333	163	2.619	1.3817	2.2565	6.3291	7.7381	5.0537	2.08573	6.37363	1.61156	0.00151684	0.0138985	--	-
Unigene0007416	0	120.333	0	0	0	1.4174	1.1687	0.9017	0.001	1.1626	10.1831	4.5e-17	2.74e-15	PREDICTED: uncharacterized protein LOC101302120 [Fragaria vesca subsp. vesca]	-
Unigene0007429	16.3333	659.333	0.1975	0.0537	0.095	1.8915	7.3829	1.3543	0.1154	3.5429	4.94022	1.94e-11	6.94e-10	--	-
Unigene0007439	104	31	4.8015	4.4019	5.1727	1.2545	0.8256	1.3375	4.79203	1.1392	-2.07262	9.86e-05	0.00124437	PREDICTED: enhancer of mRNA-decapping protein 4-like [Fragaria vesca subsp. vesca]	ko03018//RNA degradation//Folding, sorting and degradation//Genetic Information Processing
Unigene0007445	154	567.333	1.2394	1.0598	0.7623	1.9293	4.1991	2.4443	1.0205	2.85757	1.48551	0.000389484	0.00424352	PREDICTED: E3 ubiquitin-protein ligase UPL3 [Cucumis melo]	ko04120//Ubiquitin mediated proteolysis//Folding, sorting and degradation//Genetic Information Processing
Unigene0007450	1082.33	643	10.4443	9.0466	9.0904	2.426	6.9258	3.8446	9.5271	4.3988	-1.11493	0.00332422	0.0271728	PREDICTED: laccase-14-like [Fragaria vesca subsp. vesca]	-
Unigene0007451	1.33333	3076	0.0484	0	0.0114	37.4096	31.4504	33.5403	0.0199333	34.1334	10.7418	1.68e-91	7.18e-88	--	-
Unigene0007462	34.3333	311.667	1.4471	0.83	0.7681	3.984	12.3694	4.5905	1.01507	6.9813	2.78192	1.58e-06	2.9e-05	--	-
Unigene0007463	55	522.333	3.0178	0.8063	0.5094	4.0838	19.8945	5.4778	1.4445	9.8187	2.76496	0.000153463	0.00185757	--	-
Unigene0007469	514.333	319	10.3893	9.8902	9.7826	5.0202	4.2901	5.3627	10.0207	4.891	-1.03478	0.00176696	0.015864	PREDICTED: kinetochore protein Spc24-like [Pyrus x bretschneideri]	-
Unigene0007471	223.667	43	5.2111	4.1683	3.8938	0.3984	1.0684	0.5001	4.4244	0.655633	-2.75452	1.09e-07	2.4e-06	--	-
Unigene0007473	584	279.333	5.2635	3.9826	4.5274	1.5644	1.7556	1.8533	4.59117	1.72443	-1.41274	2.57e-05	0.00036897	PREDICTED: disease resistance protein RGA2-like [Gossypium raimondii]	-
Unigene0007482	24	93.3333	0.8356	0.7406	0.7199	3.0547	1.5644	2.4123	0.765367	2.3438	1.61463	0.00493311	0.0378924	--	-
Unigene0007483	43.3333	10	3.53	2.486	2.0574	0.1973	0.9314	0.2814	2.69113	0.470033	-2.51738	0.00135046	0.0125538	PREDICTED: tetratricopeptide repeat protein 5-like [Fragaria vesca subsp. vesca]	-
Unigene0007485	2	201	0	0.1728	0.063	5.0731	5.269	8.0498	0.0786	6.13063	6.28536	1.04e-16	6.2e-15	--	-
Unigene0007490	70.6667	18	1.137	1.4933	1.4516	0.2701	0.225	0.3323	1.36063	0.2758	-2.30258	0.000103033	0.00129493	PREDICTED: protein PRD1 [Fragaria vesca subsp. vesca]	-
Unigene0007491	1261.67	503.667	5.2922	3.439	3.5309	0.989	1.8234	0.9627	4.08737	1.25837	-1.69962	2.24e-06	4e-05	PREDICTED: protein PRD1 [Fragaria vesca subsp. vesca]	-
Unigene0007492	237.333	0.666667	4.5186	3.9612	3.9446	0.0142	0.0134	0	4.14147	0.0092	-8.81429	2.96e-29	4.61e-27	PREDICTED: coiled-coil domain-containing protein SCD2 [Fragaria vesca subsp. vesca]	-
Unigene0007494	72	458.667	0.8658	0.7673	0.7459	4.8282	3.0729	4.0128	0.793	3.9713	2.32422	1.4e-08	3.5e-07	PREDICTED: disease resistance protein RGA2-like [Pyrus x bretschneideri]	-
Unigene0007496	167.667	527.667	2.0702	2.4031	1.9364	6.4992	4.3832	4.9341	2.13657	5.27217	1.3031	0.000403223	0.00437617	PREDICTED: disease resistance protein RGA2-like [Malus domestica]	-
Unigene0007508	1952.33	863	11.5083	6.2525	7.493	1.611	5.2353	1.7431	8.41793	2.86313	-1.55587	0.00042631	0.00459278	PREDICTED: probable LRR receptor-like serine/threonine-protein kinase At1g05700 [Prunus mume]	-
Unigene0007512	4	51.6667	0.3327	0.1615	0.1177	1.6199	2.2756	1.9911	0.203967	1.9622	3.26607	3.94e-05	0.000543433	PREDICTED: splicing factor U2af large subunit B-like isoform X2 [Prunus mume]	ko03040//Spliceosome//Transcription//Genetic Information Processing
Unigene0007515	42	335	0.5192	0.3709	0.2357	2.0175	3.0452	1.686	0.375267	2.24957	2.58366	1.63e-07	3.53e-06	PREDICTED: splicing factor U2af large subunit A [Fragaria vesca subsp. vesca]	ko03040//Spliceosome//Transcription//Genetic Information Processing
Unigene0007520	36.6667	11.6667	2.3586	1.4195	0.9681	0.3697	0.4443	0.3196	1.58207	0.377867	-2.06586	0.0044822	0.0349749	PREDICTED: probable disease resistance protein At4g27220 isoform X1 [Fragaria vesca subsp. vesca]	-
Unigene0007524	140	483.333	3.2814	1.7995	2.6993	7.8347	4.645	8.807	2.5934	7.09557	1.45207	0.000584859	0.0060652	PREDICTED: disease resistance protein RPS6-like [Fragaria vesca subsp. vesca]	-
Unigene0007527	86.3333	2	0.8664	0.7289	0.62	0.0137	0.0065	0.0196	0.738433	0.0132667	-5.79859	4.42e-13	1.9e-11	PREDICTED: E3 ubiquitin-protein ligase RNF8-A-like isoform X2 [Fragaria vesca subsp. vesca]	-
Unigene0007528	100.333	46.6667	1.6974	1.666	1.6017	0.4973	0.7741	0.5367	1.65503	0.6027	-1.45735	0.00417509	0.0329547	PREDICTED: probable LRR receptor-like serine/threonine-protein kinase At3g47570 [Fragaria vesca subsp. vesca]	-
Unigene0007541	3.33333	28.3333	0.0557	0.0721	0.0394	0.3707	0.25	0.4658	0.0557333	0.362167	2.70004	0.00225209	0.0195399	--	-
Unigene0007546	5.66667	39.3333	0.4707	0.3807	0.3331	1.8446	2.6917	1.8072	0.394833	2.1145	2.421	0.00157306	0.0143449	--	-
Unigene0007548	22	94.6667	0.966	0.5209	0.6077	2.4474	2.1905	2.3514	0.6982	2.32977	1.73847	0.00239031	0.0205536	--	-
Unigene0007549	968.667	250.667	36.2261	41.3516	42.7641	4.1658	11.5743	8.7989	40.1139	8.17967	-2.29399	7.34e-09	1.91e-07	--	-
Unigene0007550	238.667	68	6.8565	7.7011	7.7234	1.7651	1.6424	1.6297	7.427	1.67907	-2.14512	4.17e-07	8.44e-06	--	-
Unigene0007554	97.3333	387.333	2.8771	2.8265	3.0666	9.6335	7.9298	10.1467	2.9234	9.23667	1.65973	2.24e-05	0.000324754	PREDICTED: calcium-dependent protein kinase 26-like [Fragaria vesca subsp. vesca]	-
Unigene0007557	1730	3700.33	9.6556	10.0933	9.7227	17.7138	15.7354	16.2833	9.82387	16.5775	0.754864	0.00188568	0.0167902	PREDICTED: ataxin-2 homolog [Malus domestica]	-
Unigene0007559	8	292.667	0.069	0.0287	0.014	0.7237	1.4131	0.8218	0.0372333	0.9862	4.72721	3.91e-13	1.69e-11	PREDICTED: UPF0481 protein At3g47200-like [Malus domestica]	-
Unigene0007560	1638	860.333	8.517	9.2205	10.3185	2.9259	5.485	3.2945	9.352	3.9018	-1.26114	8.41e-05	0.00107767	PREDICTED: beta-amyrin synthase [Fragaria vesca subsp. vesca]	ko00909//Sesquiterpenoid and triterpenoid biosynthesis//Metabolism of terpenoids and polyketides//Metabolism
Unigene0007561	491.667	72.3333	15.2525	15.3555	17.4209	0.7802	3.0228	1.7651	16.0096	1.85603	-3.10865	3.78e-10	1.16e-08	PREDICTED: beta-amyrin synthase [Fragaria vesca subsp. vesca]	ko00909//Sesquiterpenoid and triterpenoid biosynthesis//Metabolism of terpenoids and polyketides//Metabolism
Unigene0007563	70	2000	0.4823	0.3061	0.3545	8.1257	9.5404	7.8061	0.380967	8.49073	4.47815	6.61e-36	1.52e-33	--	-
Unigene0007565	46	167.333	0.5053	0.3129	0.2651	0.9437	1.2486	0.8088	0.3611	1.00037	1.47006	0.00345105	0.0280838	PREDICTED: heat shock 70 kDa protein 18-like [Malus domestica]	-
Unigene0007580	148	393	2.3963	2.0409	1.674	4.2854	4.3271	3.9177	2.03707	4.17673	1.03588	0.00613283	0.0453645	--	-
Unigene0007583	536.667	9	4.9153	5.5259	6.1194	0.1193	0.0402	0.0648	5.5202	0.0747667	-6.20618	1.25e-32	2.42e-30	ribonucleotide diphosphate reductase large subunit 1 [Oryza sativa Japonica Group]	ko00230//Purine metabolism//Nucleotide metabolism//Metabolism;ko00240//Pyrimidine metabolism//Nucleotide metabolism//Metabolism;ko00480//Glutathione metabolism//Metabolism of other amino acids//Metabolism
Unigene0007585	6.66667	0	0.4345	0.0527	0.4228	0	0	0	0.303333	0.001	-8.24476	0.00527896	0.040112	hypothetical protein PRUPE_ppa000333mg [Prunus persica]	-
Unigene0007586	36203	25955	168.78	173.178	260.979	117.546	107.279	127.98	200.979	117.601	-0.77314	0.000706186	0.00714629	PREDICTED: linoleate 13S-lipoxygenase 2-1, chloroplastic-like [Fragaria vesca subsp. vesca]	ko00592//alpha-Linolenic acid metabolism//Lipid metabolism//Metabolism;ko00591//Linoleic acid metabolism//Lipid metabolism//Metabolism
Unigene0007587	3.66667	51	0.5058	0.1227	0.0447	2.7932	1.2336	2.656	0.2244	2.2276	3.31135	0.000270865	0.00307186	PREDICTED: linoleate 13S-lipoxygenase 2-1, chloroplastic-like [Fragaria vesca subsp. vesca]	ko00592//alpha-Linolenic acid metabolism//Lipid metabolism//Metabolism;ko00591//Linoleic acid metabolism//Lipid metabolism//Metabolism
Unigene0007589	16.3333	119.333	0.2123	0.3663	0.4006	1.8992	1.3489	2.557	0.3264	1.93503	2.56765	1.86e-05	0.000275228	PREDICTED: linoleate 13S-lipoxygenase 2-1, chloroplastic-like [Vitis vinifera]	ko00592//alpha-Linolenic acid metabolism//Lipid metabolism//Metabolism;ko00591//Linoleic acid metabolism//Lipid metabolism//Metabolism
Unigene0007590	9619.67	6349.33	126.321	117.59	176.559	70.6893	77.4846	76.9938	140.157	75.0559	-0.901005	8.86e-05	0.00113052	PREDICTED: linoleate 13S-lipoxygenase 2-1, chloroplastic-like [Fragaria vesca subsp. vesca]	ko00592//alpha-Linolenic acid metabolism//Lipid metabolism//Metabolism;ko00591//Linoleic acid metabolism//Lipid metabolism//Metabolism
Unigene0007594	3228	1909	120.942	121.459	198.053	71.5539	70.3746	71.8287	146.818	71.2524	-1.04302	0.000176694	0.00210546	PREDICTED: linoleate 13S-lipoxygenase 2-1, chloroplastic-like [Fragaria vesca subsp. vesca]	ko00592//alpha-Linolenic acid metabolism//Lipid metabolism//Metabolism;ko00591//Linoleic acid metabolism//Lipid metabolism//Metabolism
Unigene0007603	649.333	1	7.7124	2.7327	3.3003	0.0056	0.0105	0	4.5818	0.00536667	-9.73767	1.23e-35	2.78e-33	--	-
Unigene0007606	1539.67	238	25.6736	23.2054	25.1172	2.4148	3.1722	3.4193	24.6654	3.0021	-3.03844	1.48e-21	1.32e-19	PREDICTED: LOW QUALITY PROTEIN: probable LRR receptor-like serine/threonine-protein kinase At1g56130 [Fragaria vesca subsp. vesca]	-
Unigene0007607	133.333	739	1.7944	1.7276	1.6343	8.6258	6.571	7.2752	1.71877	7.49067	2.12372	1.55e-09	4.41e-08	--	-
Unigene0007608	14543.3	77.3333	190.551	233.056	213.033	0.9321	0.677	1.0681	212.214	0.8924	-7.89361	9.84e-142	1.47e-137	--	-
Unigene0007619	144	22	3.6834	2.4534	1.5946	0.3072	0.2505	0.3319	2.57713	0.296533	-3.1195	3.47e-08	8.22e-07	--	-
Unigene0007623	0	19.3333	0	0	0	0.2878	1.1775	0.304	0.001	0.589767	9.204	5.77e-05	0.000767708	--	-
Unigene0007627	91.6667	18.3333	2.4764	3.0681	2.3522	0.534	0.4823	0.2208	2.63223	0.412367	-2.67429	7.85e-06	0.000126113	--	-
Unigene0007629	50.6667	18.3333	1.4869	1.901	1.463	0.3101	0.4392	0.6143	1.61697	0.454533	-1.83083	0.00389906	0.0310772	--	-
Unigene0007634	6065.33	4910.67	49.2416	41.5609	47.602	24.8318	31.6935	31.87	46.1348	29.4651	-0.646849	0.00433641	0.0340181	PREDICTED: aspartokinase 2, chloroplastic isoform X2 [Fragaria vesca subsp. vesca]	ko01230//Biosynthesis of amino acids//Global and Overview//Metabolism;ko00270//Cysteine and methionine metabolism//Amino acid metabolism//Metabolism;ko01210//2-Oxocarboxylic acid metabolism//Global and Overview//Metabolism;ko00260//Glycine, serine and threonine metabolism//Amino acid metabolism//Metabolism;ko00300//Lysine biosynthesis//Amino acid metabolism//Metabolism;ko00261//Monobactam biosynt…
Unigene0007635	19	255.667	0.5322	0.3358	0.4519	3.811	5.5318	4.6334	0.439967	4.65873	3.40447	2.99e-11	1.05e-09	PREDICTED: G-type lectin S-receptor-like serine/threonine-protein kinase At1g61480 isoform X2 [Fragaria vesca subsp. vesca]	-
Unigene0007645	11.3333	260.333	0.1716	0.2082	0.0708	2.8636	2.1842	2.6454	0.1502	2.5644	4.09366	4.2e-13	1.81e-11	--	-
Unigene0007653	80.3333	602.667	1.2652	0.5432	0.7835	2.9387	8.7499	3.2972	0.863967	4.99527	2.53151	1.57e-06	2.89e-05	PREDICTED: uncharacterized protein LOC101308491 [Fragaria vesca subsp. vesca]	-
Unigene0007654	30.3333	0	1.3472	0.517	0.6874	0	0	0	0.850533	0.001	-9.73222	3.88e-08	9.14e-07	TIR-NBS type disease resistance protein [Populus trichocarpa]	-
Unigene0007657	4	220	0.1005	0.0975	0.0284	3.365	3.042	2.7232	0.0754667	3.0434	5.3337	9.41e-17	5.62e-15	PREDICTED: TMV resistance protein N-like [Pyrus x bretschneideri]	-
Unigene0007658	15.6667	0	1.3414	0.4797	1.0493	0	0	0	0.9568	0.001	-9.90207	1.91e-05	0.000281923	--	-
Unigene0007660	198.667	805	1.2655	0.7475	0.6283	1.8035	4.0758	2.2068	0.880433	2.69537	1.6142	0.00015466	0.00187054	Os03g0648200 [Oryza sativa Japonica Group]	-
Unigene0007661	312.667	178	7.0222	5.5851	5.9958	2.7925	2.8653	2.6553	6.20103	2.77103	-1.16208	0.00192488	0.017077	retrotransposon protein [Rosa rugosa]	-
Unigene0007666	68.3333	287	1.3764	0.4454	0.5002	1.3608	4.1549	1.7561	0.774	2.42393	1.64694	0.00536209	0.0405971	hypothetical protein [Rosa rugosa]	-
Unigene0007669	90.3333	18.3333	2.0464	2.3837	3.3551	0.4861	0.4589	0.3466	2.59507	0.430533	-2.59157	9.64e-06	0.000151764	PREDICTED: disease resistance protein RGA2-like [Pyrus x bretschneideri]	-
Unigene0007670	192	4181.67	0.8171	0.6558	0.8044	8.9319	20.4848	9.6777	0.7591	13.0315	4.10157	2.24e-26	2.84e-24	PREDICTED: uncharacterized protein LOC101310482, partial [Fragaria vesca subsp. vesca]	-
Unigene0007672	17.3333	0	1.0374	0.5035	0.4895	0	0	0	0.6768	0.001	-9.40259	5.45e-06	9.03e-05	PREDICTED: disease resistance protein RGA2-like [Pyrus x bretschneideri]	-
Unigene0007673	3096	8.33333	13.1473	11.5891	10.6182	0.0246	0.0261	0.0234	11.7849	0.0247	-8.89821	8.57e-100	4.8e-96	PREDICTED: disease resistance protein RGA2-like [Pyrus x bretschneideri]	-
Unigene0007679	977	3860.67	4.0946	2.7506	2.6132	7.0957	13.9504	7.6408	3.1528	9.5623	1.60072	1.41e-06	2.62e-05	PREDICTED: uncharacterized protein LOC105351346 [Fragaria vesca subsp. vesca]	-
Unigene0007686	5.33333	69.6667	0.0293	0.0853	0.2488	0.668	2.3455	1.1513	0.121133	1.38827	3.51862	5.84e-05	0.000777011	PREDICTED: short-chain dehydrogenase TIC 32, chloroplastic-like [Fragaria vesca subsp. vesca]	-
Unigene0007688	1119.33	497	18.4698	13.5445	15.3891	3.4369	8.064	4.9075	15.8011	5.46947	-1.53056	2.72e-05	0.000387907	PREDICTED: secretory carrier-associated membrane protein 3 [Fragaria vesca subsp. vesca]	-
Unigene0007699	0	51.6667	0	0	0	1.1962	1.4899	1.1132	0.001	1.26643	10.3066	1.89e-10	6.02e-09	TIR-NBS type disease resistance protein [Populus trichocarpa]	-
Unigene0007708	273.667	65.3333	2.049	3.1048	2.0939	0.6695	0.2825	0.4064	2.4159	0.4528	-2.41561	5.54e-07	1.1e-05	--	-
Unigene0007709	104.333	0.666667	2.4461	2.4324	3.1035	0	0	0.0404	2.66067	0.0134667	-7.62625	8.91e-17	5.34e-15	--	-
Unigene0007718	2	958.667	0.0168	0.0082	0.0178	4.6457	6.1218	5.7894	0.0142667	5.51897	8.59561	1.79e-50	8.59e-48	PREDICTED: disease resistance protein RPS2-like [Fragaria vesca subsp. vesca]	-
Unigene0007726	1578.33	1063.33	16.2119	20.5325	20.1895	11.2648	9.0071	10.2965	18.978	10.1895	-0.897247	0.0013961	0.0129271	PREDICTED: protease Do-like 1, chloroplastic-like [Glycine max]	-
Unigene0007729	134.333	41.3333	3.8015	5.9205	4.9078	1.161	1.2929	1.1039	4.8766	1.18593	-2.03985	4.12e-05	0.00056548	PREDICTED: glutamyl-tRNA(Gln) amidotransferase subunit B, chloroplastic/mitochondrial [Fragaria vesca subsp. vesca]	ko00970//Aminoacyl-tRNA biosynthesis//Translation//Genetic Information Processing
Unigene0007730	35	10	2.6368	2.6422	2.5283	0.7273	0.6295	0.4034	2.60243	0.586733	-2.14908	0.00224852	0.0195164	PREDICTED: glutamyl-tRNA(Gln) amidotransferase subunit B, chloroplastic/mitochondrial [Fragaria vesca subsp. vesca]	ko00970//Aminoacyl-tRNA biosynthesis//Translation//Genetic Information Processing
Unigene0007732	9	0	0.4422	0.3005	0.3129	0	0	0	0.351867	0.001	-8.45889	0.000390268	0.00424965	--	-
Unigene0007738	26.3333	2.33333	1.3654	0.6465	0.4242	0.1187	0.0224	0.0226	0.812033	0.0545667	-3.89545	0.000156347	0.00188916	--	-
Unigene0007741	60	1	3.19	1.6245	3.22	0	0.0352	0.0709	2.67817	0.0353667	-6.24271	1.3e-10	4.2e-09	PREDICTED: TMV resistance protein N-like isoform X1 [Fragaria vesca subsp. vesca]	-
Unigene0007746	5.33333	167.667	0.1767	0.0572	0.0556	0.6994	4.847	1.1438	0.0965	2.23007	4.53041	3.12e-07	6.45e-06	--	-
Unigene0007750	15	76.6667	0.1543	0.6741	0.628	2.3092	1.8948	1.9082	0.485467	2.0374	2.06929	0.00234264	0.0202002	--	-
Unigene0007752	0.333333	251.333	0	0.0439	0	9.5457	7.2165	6.7769	0.0146333	7.84637	9.06662	1.66e-24	1.85e-22	--	-
Unigene0007754	275	0.333333	8.7292	13.2455	10.9901	0.0327	0	0	10.9883	0.0109	-9.97742	1.12e-31	2.03e-29	--	-
Unigene0007757	161.333	79	7.2204	7.0089	10.3904	2.6155	2.4695	4.6885	8.20657	3.25783	-1.33287	0.00596029	0.0443152	PREDICTED: DNA-directed RNA polymerases II and IV subunit 5A-like [Fragaria vesca subsp. vesca]	ko00230//Purine metabolism//Nucleotide metabolism//Metabolism;ko00240//Pyrimidine metabolism//Nucleotide metabolism//Metabolism;ko03020//RNA polymerase//Transcription//Genetic Information Processing
Unigene0007759	4.66667	38	0.0643	0.0832	0.1062	0.2597	0.9087	0.4939	0.0845667	0.5541	2.71199	0.00182823	0.0163388	--	-
Unigene0007761	264.667	56.6667	6.0483	3.9625	4.8402	0.3807	1.8118	0.2751	4.95033	0.822533	-2.58938	8.05e-05	0.00103532	PREDICTED: DNA-directed RNA polymerases II and IV subunit 5A-like [Fragaria vesca subsp. vesca]	ko00230//Purine metabolism//Nucleotide metabolism//Metabolism;ko00240//Pyrimidine metabolism//Nucleotide metabolism//Metabolism;ko03020//RNA polymerase//Transcription//Genetic Information Processing
Unigene0007762	297.333	75.3333	4.8552	4.5708	4.7977	0.457	1.8368	0.5214	4.74123	0.9384	-2.33699	2.82e-05	0.000401039	PREDICTED: DNA-directed RNA polymerases II and IV subunit 5A-like [Fragaria vesca subsp. vesca]	ko00230//Purine metabolism//Nucleotide metabolism//Metabolism;ko00240//Pyrimidine metabolism//Nucleotide metabolism//Metabolism;ko03020//RNA polymerase//Transcription//Genetic Information Processing
Unigene0007763	182.333	0	9.7985	12.1455	13.3892	0	0	0	11.7777	0.001	-13.5238	2.59e-25	3.07e-23	--	-
Unigene0007764	1366.33	438.333	18.2035	12.4004	12.6134	1.9512	6.216	2.4927	14.4058	3.5533	-2.01942	2.53e-06	4.47e-05	PREDICTED: DNA-directed RNA polymerases II and IV subunit 5A-like [Fragaria vesca subsp. vesca]	ko00230//Purine metabolism//Nucleotide metabolism//Metabolism;ko00240//Pyrimidine metabolism//Nucleotide metabolism//Metabolism;ko03020//RNA polymerase//Transcription//Genetic Information Processing
Unigene0007774	8	104.667	0.5673	0.4589	0.8699	7.9505	4.8349	7.688	0.632033	6.82447	3.43264	1.72e-07	3.71e-06	--	-
Unigene0007775	0	27.3333	0	0	0	1.0671	1.2595	0.6886	0.001	1.00507	9.97308	5.82e-07	1.15e-05	--	-
Unigene0007782	1.66667	34.6667	0.2572	0	0.1214	0.4277	5.4232	0.1743	0.1262	2.0084	3.99226	0.00583615	0.0435005	--	-
Unigene0007789	97.3333	556.667	2.4843	2.4733	3.0204	13.4811	10.5431	12.603	2.65933	12.2091	2.19882	6.73e-09	1.76e-07	PREDICTED: phosphoenolpyruvate carboxylase 4 isoform X1 [Fragaria vesca subsp. vesca]	ko01200//Carbon metabolism//Global and Overview//Metabolism;ko00620//Pyruvate metabolism//Carbohydrate metabolism//Metabolism;ko00710//Carbon fixation in photosynthetic organisms//Energy metabolism//Metabolism
Unigene0007791	738.667	2000	4.3476	4.148	3.6256	7.4777	10.0774	7.955	4.0404	8.50337	1.07354	0.000165736	0.00198919	PREDICTED: phosphoenolpyruvate carboxylase 4 isoform X2 [Fragaria vesca subsp. vesca]	ko01200//Carbon metabolism//Global and Overview//Metabolism;ko00620//Pyruvate metabolism//Carbohydrate metabolism//Metabolism;ko00710//Carbon fixation in photosynthetic organisms//Energy metabolism//Metabolism
Unigene0007794	0	11	0	0	0	0.4088	0.2672	0.3289	0.001	0.334967	8.38787	0.000435963	0.00468438	PREDICTED: long chain base biosynthesis protein 1 [Prunus mume]	ko00600//Sphingolipid metabolism//Lipid metabolism//Metabolism
Unigene0007797	3382.67	1195	49.0679	59.8676	56.9574	16.7709	13.6671	16.0619	55.2976	15.5	-1.83495	1.84e-12	7.36e-11	PREDICTED: F-box protein PP2-A15 [Fragaria vesca subsp. vesca]	-
Unigene0007798	19.6667	240.333	0.6366	0.8426	1.3515	10.5153	8.2153	9.9987	0.943567	9.57643	3.34329	2.49e-10	7.81e-09	--	-
Unigene0007805	13	125.333	1.3635	1.0589	0.772	7.0604	7.2781	9.1157	1.0648	7.81807	2.87623	8.56e-07	1.64e-05	--	-
Unigene0007806	26.6667	478	0.7333	0.7939	0.499	10.3296	8.5198	9.0004	0.6754	9.28327	3.78082	4.04e-17	2.47e-15	--	-
Unigene0007819	17	1	0.4903	0.4125	0.532	0.0699	0	0	0.478267	0.0233	-4.35941	0.000492449	0.00521497	PREDICTED: F-box/LRR-repeat protein 13-like isoform X2 [Fragaria vesca subsp. vesca]	-
Unigene0007820	157.333	2	7.1891	5.3488	5.3926	0.0307	0.1159	0.0292	5.97683	0.0586	-6.67234	3.44e-19	2.57e-17	PREDICTED: F-box/LRR-repeat protein 13-like isoform X2 [Fragaria vesca subsp. vesca]	-
Unigene0007823	191.333	1113	5.6064	1.4513	1.3006	9.6548	15.9163	10.0246	2.7861	11.8652	2.09042	6.98e-05	0.000911851	--	-
Unigene0007827	4497.33	2562.33	35.1613	37.3459	37.9711	16.2085	16.4783	17.1317	36.8261	16.6062	-1.14901	5.71e-07	1.13e-05	PREDICTED: diacylglycerol kinase 5-like [Pyrus x bretschneideri]	-
Unigene0007828	0.333333	545.333	0	0	0.0175	9.059	9.9486	8.731	0.00583333	9.2462	10.6303	4.59e-40	1.26e-37	--	-
Unigene0007834	14.6667	371.667	0.2757	0.2676	0.3252	6.3349	5.1468	6.1482	0.2895	5.87663	4.34335	1.16e-18	8.24e-17	PREDICTED: pentatricopeptide repeat-containing protein At1g08070-like [Fragaria vesca subsp. vesca]	-
Unigene0007835	1.33333	26	0.1799	0	0	1.1215	0.4841	0.8227	0.0599667	0.809433	3.75468	0.00116778	0.0110928	--	-
Unigene0007838	3.66667	136	0.1366	0.0568	0.0138	0.8902	3.533	0.992	0.0690667	1.80507	4.70792	1.12e-07	2.47e-06	--	-
Unigene0007844	125.333	460	2.0241	1.9648	2.6878	5.8586	6.6829	7.2109	2.22557	6.58413	1.56482	4.41e-05	0.000601978	gag-pol polyprotein [Rosa rugosa]	-
Unigene0007847	7.33333	89.6667	0.0609	0.133	0.097	1.0199	0.8298	0.9698	0.0969667	0.939833	3.27684	7.95e-07	1.53e-05	PREDICTED: 3beta-hydroxysteroid-dehydrogenase/decarboxylase isoform 2 [Fragaria vesca subsp. vesca]	ko00100//Steroid biosynthesis//Lipid metabolism//Metabolism
Unigene0007848	96.3333	472.667	2.5109	1.7778	2.9686	10.0406	9.3213	9.4472	2.4191	9.60303	1.98902	6.12e-07	1.2e-05	PREDICTED: probable disease resistance protein At4g27220 [Fragaria vesca subsp. vesca]	-
Unigene0007855	21	2.66667	0.7916	0.0831	0.3331	0.0305	0.072	0.0145	0.4026	0.039	-3.3678	0.00322366	0.0264715	PREDICTED: DNA-directed RNA polymerases II and IV subunit 5A-like [Fragaria vesca subsp. vesca]	ko00230//Purine metabolism//Nucleotide metabolism//Metabolism;ko00240//Pyrimidine metabolism//Nucleotide metabolism//Metabolism;ko03020//RNA polymerase//Transcription//Genetic Information Processing
Unigene0007856	60.6667	1	1.2603	0.986	0.812	0.0134	0.0253	0	1.01943	0.0129	-6.30425	1.7e-11	6.13e-10	PREDICTED: DNA-directed RNA polymerases II and IV subunit 5A-like [Fragaria vesca subsp. vesca]	ko00230//Purine metabolism//Nucleotide metabolism//Metabolism;ko00240//Pyrimidine metabolism//Nucleotide metabolism//Metabolism;ko03020//RNA polymerase//Transcription//Genetic Information Processing
Unigene0007857	119.667	7.33333	2.9111	1.7208	1.4263	0.0798	0.1004	0.1012	2.0194	0.0938	-4.42819	1.33e-11	4.85e-10	PREDICTED: probable disease resistance RPP8-like protein 2 [Prunus mume]	-
Unigene0007858	2217	56	22.882	16.8124	15.3318	0.3248	0.4131	0.334	18.3421	0.3573	-5.68188	2.62e-53	1.46e-50	PREDICTED: probable disease resistance RPP8-like protein 2 [Prunus mume]	-
Unigene0007863	5.66667	881	0.0596	0.0578	0.059	6.2475	9.225	6.102	0.0588	7.1915	6.93433	4.25e-41	1.23e-38	--	-
Unigene0007867	2.33333	22	0.0704	0.1366	0.0249	0.4262	0.7101	0.4529	0.0773	0.529733	2.77673	0.00568166	0.0425652	PREDICTED: disease resistance protein At4g27190-like [Fragaria vesca subsp. vesca]	-
Unigene0007868	3	41.3333	0.0499	0.0726	0.0706	0.2489	1.4099	0.4395	0.0643667	0.699433	3.4418	0.000395978	0.00430433	PREDICTED: disease resistance protein RPS2-like [Fragaria vesca subsp. vesca]	-
Unigene0007873	143.667	24.6667	1.7166	1.5766	1.6634	0.2352	0.2488	0.1879	1.6522	0.223967	-2.88303	2.06e-08	5.05e-07	PREDICTED: disease resistance protein At4g27190-like [Fragaria vesca subsp. vesca]	-
Unigene0007876	20.3333	1	1.2459	0.4838	1.4549	0.0444	0.0838	0	1.06153	0.0427333	-4.63464	6e-05	0.000796263	--	-
Unigene0007877	30.6667	4	0.6991	0.5278	0.8063	0.0185	0.1394	0.0526	0.677733	0.0701667	-3.27186	0.000229578	0.00265508	--	-
Unigene0007879	967.333	233.333	4.1882	3.2679	3.2637	0.5616	0.9224	0.5255	3.57327	0.669833	-2.41537	1.21e-11	4.4e-10	polyprotein [Solanum lycopersicum]	-
Unigene0007880	13.6667	0	0.6544	1.2705	0.3368	0	0	0	0.7539	0.001	-9.55823	5.29e-05	0.000710671	--	-
Unigene0007881	195.333	18.6667	3.5906	4.0507	4.5672	0.363	0.3591	0.2137	4.0695	0.311933	-3.70554	1.7e-12	6.83e-11	PREDICTED: U1 small nuclear ribonucleoprotein 70 kDa [Jatropha curcas]	-
Unigene0007884	18.3333	1.33333	0.6658	0.4847	0.7951	0	0.112	0	0.648533	0.0373333	-4.11864	0.000459242	0.004908	polyprotein [Musa acuminata subsp. malaccensis]	-
Unigene0007886	1.33333	18	0.0468	0.0908	0.0331	0.2999	0.8494	0.5702	0.0569	0.573167	3.33245	0.00341856	0.0278495	--	-
Unigene0007889	430.333	204.333	7.4019	6.367	6.8594	2.2195	3.0202	2.458	6.8761	2.5659	-1.42213	8e-05	0.00103008	PREDICTED: enhancer of mRNA-decapping protein 4-like [Fragaria vesca subsp. vesca]	ko03018//RNA degradation//Folding, sorting and degradation//Genetic Information Processing
Unigene0007892	80.6667	15.3333	2.4785	2.1143	3.1361	0.3479	0.4548	0.3817	2.5763	0.3948	-2.70611	6.6e-06	0.000107733	gag-pol polyprotein [Rosa rugosa]	-
Unigene0007894	137.667	1	5.7218	4.7927	5.9435	0	0.0931	0	5.486	0.0310333	-7.46579	6.55e-19	4.77e-17	--	-
Unigene0007897	167.667	18.6667	4.4569	5.3987	6.4703	0.57	0.3332	0.5678	5.44197	0.490333	-3.47229	1.43e-10	4.63e-09	PREDICTED: cyclic nucleotide-gated ion channel 1-like [Fragaria vesca subsp. vesca]	ko04626//Plant-pathogen interaction//Environmental adaptation//Organismal Systems
Unigene0007898	183.667	30.3333	4.0255	3.4223	4.9158	0.6374	0.6019	0.41	4.1212	0.549767	-2.90617	6.85e-09	1.79e-07	PREDICTED: cyclic nucleotide-gated ion channel 1-like [Fragaria vesca subsp. vesca]	ko04626//Plant-pathogen interaction//Environmental adaptation//Organismal Systems
Unigene0007899	9.33333	1640.67	0.19	0	0.0747	11.293	10.2366	14.165	0.0882333	11.8982	7.0752	2.21e-28	3.21e-26	PREDICTED: cyclic nucleotide-gated ion channel 1-like [Fragaria vesca subsp. vesca]	ko04626//Plant-pathogen interaction//Environmental adaptation//Organismal Systems
Unigene0007902	202	726.667	0.9858	0.7983	1.1362	2.5248	3.1495	2.7481	0.973433	2.80747	1.52811	1.02e-05	0.000160415	Tetratricopeptide repeat-like superfamily protein [Theobroma cacao]	-
Unigene0007906	376.333	3.66667	5.2205	8.2682	8.5724	0.0163	0.077	0.0776	7.3537	0.0569667	-7.01221	7.54e-29	1.14e-26	PREDICTED: L-type lectin-domain containing receptor kinase IV.1 [Fragaria vesca subsp. vesca]	-
Unigene0007912	1	693	0.1056	0	0.0374	22.7328	27.6122	24.9801	0.0476667	25.1084	9.04097	5.9e-43	1.96e-40	PREDICTED: probable leucine-rich repeat receptor-like serine/threonine-protein kinase At3g14840 [Fragaria vesca subsp. vesca]	-
Unigene0007915	14	78	0.2324	0.0282	0.2467	1.0662	0.4789	0.8071	0.1691	0.784067	2.2131	0.00378605	0.0303222	PREDICTED: LOW QUALITY PROTEIN: probable leucine-rich repeat receptor-like protein kinase At1g35710 [Fragaria vesca subsp. vesca]	-
Unigene0007922	2889.33	1833.67	20.2895	15.7724	16.8109	6.7904	11.5313	7.8565	17.6243	8.72607	-1.01416	0.000360499	0.00396	ion channel pollux-like protein [Medicago truncatula]	-
Unigene0007925	0.333333	102.333	0	0	0.0266	2.2746	2.4509	3.1806	0.00886667	2.63537	8.2154	1.45e-14	7.21e-13	PREDICTED: disease resistance protein RGA2-like [Prunus mume]	-
Unigene0007928	1799.33	4872.67	24.4044	28.6499	29.1559	50.2874	68.8567	57.3682	27.4034	58.8374	1.10238	1.03e-05	0.000161431	PREDICTED: protein argonaute 4-like [Fragaria vesca subsp. vesca]	-
Unigene0007935	125	18.6667	3.1874	2.0403	2.3865	0.1975	0.4507	0.2347	2.53807	0.2943	-3.10837	1.25e-07	2.74e-06	PREDICTED: decapping nuclease DXO homolog, chloroplastic [Fragaria vesca subsp. vesca]	-
Unigene0007946	6.33333	0	0.4645	0.7214	0.3945	0	0	0	0.5268	0.001	-9.04111	0.00195852	0.0173302	--	-
Unigene0007947	1394.33	788.667	11.4607	8.6667	8.0841	2.986	5.828	3.4834	9.40383	4.09913	-1.19793	0.00038429	0.00419101	PREDICTED: pentatricopeptide repeat-containing protein At1g02060, chloroplastic [Fragaria vesca subsp. vesca]	-
Unigene0007953	334	195.333	3.9746	4.651	3.4487	1.2706	2.7475	1.4296	4.02477	1.8159	-1.14822	0.00672642	0.0490223	PREDICTED: ABC transporter C family member 12-like [Fragaria vesca subsp. vesca]	-
Unigene0007954	14.3333	0.333333	1.2927	0.3378	0.3519	0	0	0.0337	0.6608	0.0112333	-5.87836	0.000266756	0.00302919	PREDICTED: uncharacterized protein LOC101301561 [Fragaria vesca subsp. vesca]	-
Unigene0007955	364.333	177.667	5.4253	3.3141	3.3476	1.1501	2.0632	1.3123	4.029	1.50853	-1.41728	0.000683771	0.00695641	PREDICTED: uncharacterized protein LOC101301561 [Fragaria vesca subsp. vesca]	-
Unigene0007956	35	0.666667	1.3056	1.7368	1.4031	0	0.0325	0.0328	1.48183	0.0217667	-6.08912	1.13e-08	2.87e-07	PREDICTED: protein AIG1 [Fragaria vesca subsp. vesca]	-
Unigene0007959	86.6667	295	1.7884	0.5165	1.0774	2.8542	3.4507	2.6739	1.12743	2.99293	1.40852	0.00471599	0.036535	PREDICTED: LOW QUALITY PROTEIN: probable leucine-rich repeat receptor-like protein kinase At1g35710 [Fragaria vesca subsp. vesca]	-
Unigene0007973	121.333	16.6667	2.6713	0.6668	0.9003	0.145	0.1883	0.1034	1.4128	0.145567	-3.27881	2.18e-06	3.9e-05	PREDICTED: kinesin light chain 1 [Fragaria vesca subsp. vesca]	-
Unigene0007975	22.3333	1.33333	1.1932	0.7239	0.9852	0.1417	0	0	0.967433	0.0472333	-4.35628	9.72e-05	0.00122953	--	-
Unigene0007984	0	30	0	0	0	0.6925	0.9696	0.4087	0.001	0.690267	9.43101	3.67e-07	7.51e-06	--	-
Unigene0007986	40.6667	4.66667	0.7111	1.3065	0.7369	0.0724	0.1367	0.0344	0.918167	0.0811667	-3.4998	2.22e-05	0.000322802	BnaA09g08990D [Brassica napus]	-
Unigene0007987	167.333	0	4.8795	5.1141	5.3802	0	0	0	5.1246	0.001	-12.3232	1.34e-24	1.5e-22	PREDICTED: nucleolar complex protein 4 homolog B-like [Malus domestica]	-
Unigene0007989	96.6667	4.33333	3.6006	3.6185	3.5075	0.0604	0.171	0.1435	3.57553	0.124967	-4.83854	5.54e-12	2.1e-10	--	-
Unigene0007992	0	9.66667	0	0	0	0.1629	1.2302	0.1032	0.001	0.498767	8.96222	0.00546321	0.0412426	--	-
Unigene0008002	240.333	121.333	5.9362	4.9798	4.6334	1.1663	2.7942	2.1022	5.18313	2.0209	-1.35883	0.00266116	0.0224771	PREDICTED: OTU domain-containing protein DDB_G0284757 [Fragaria vesca subsp. vesca]	-
Unigene0008013	42.6667	14.3333	2.3604	1.6101	2.9347	0.4091	0.5151	0.951	2.30173	0.625067	-1.88064	0.00640676	0.0470603	--	-
Unigene0008014	163.333	55.3333	1.0071	1.0356	1.1193	0.1542	0.3514	0.3387	1.054	0.281433	-1.90501	0.000136878	0.00167458	PREDICTED: receptor-like protein kinase THESEUS 1 [Fragaria vesca subsp. vesca]	-
Unigene0008016	25.3333	0	1.8455	3.0711	1.1817	0	0	0	2.03277	0.001	-10.9892	1.99e-07	4.26e-06	--	-
Unigene0008017	0	275	0	0	0	2.3119	3.0901	2.5409	0.001	2.64763	11.3705	4.7e-27	6.24e-25	PREDICTED: outer envelope pore protein 16-3, chloroplastic/mitochondrial [Fragaria vesca subsp. vesca]	-
Unigene0008019	669.667	433.333	21.434	26.4806	25.7519	12.5871	11.2862	13.9779	24.5555	12.6171	-0.96067	0.00232109	0.020051	--	-
Unigene0008023	61.6667	439.333	0.4685	0.5495	0.5457	3.3454	2.7516	2.7644	0.521233	2.9538	2.50257	6.83e-10	2.04e-08	--	-
Unigene0008024	199.333	56	1.6587	1.1943	1.8124	0.2857	0.5151	0.247	1.55513	0.349267	-2.15464	1.32e-05	0.000201253	PREDICTED: probable LRR receptor-like serine/threonine-protein kinase At1g34110 [Fragaria vesca subsp. vesca]	-
Unigene0008030	18.3333	201.333	0.6698	0.0897	0.3596	1.8269	4.9418	2.7387	0.373033	3.16913	3.08671	1.02e-05	0.000159219	PREDICTED: protein SUPPRESSOR OF npr1-1, CONSTITUTIVE 1-like [Fragaria vesca subsp. vesca]	-
Unigene0008033	94	9.66667	2.6799	0.4615	0.6424	0.0205	0.1842	0.0781	1.26127	0.0942667	-3.74198	3.52e-05	0.000491141	PREDICTED: TMV resistance protein N-like [Fragaria vesca subsp. vesca]	-
Unigene0008035	40.6667	363.333	1.1496	0.3381	0.4438	2.2217	6.4806	4.2251	0.643833	4.30913	2.74264	3.61e-06	6.17e-05	PREDICTED: protein SUPPRESSOR OF npr1-1, CONSTITUTIVE 1-like [Fragaria vesca subsp. vesca]	-
Unigene0008039	2602.67	922.667	20.8889	8.2949	8.9418	1.0289	7.9571	1.1135	12.7085	3.3665	-1.91648	0.00328568	0.0269019	--	-
Unigene0008044	636	187.333	30.0048	18.6639	15.8665	2.8633	7.1757	4.3511	21.5117	4.7967	-2.16501	6.28e-07	1.23e-05	PREDICTED: kanadaptin [Pyrus x bretschneideri]	-
Unigene0008050	24.3333	107.333	0.433	1.1464	0.8916	2.6089	2.9931	3.0943	0.823667	2.89877	1.81531	0.0017145	0.0154488	PREDICTED: GMP synthase [glutamine-hydrolyzing] [Nelumbo nucifera]	ko00230//Purine metabolism//Nucleotide metabolism//Metabolism
Unigene0008051	1786.33	4647	18.6825	18.5855	18.3308	38.7778	39.5984	35.5834	18.5329	37.9865	1.0354	1.23e-05	0.000189847	PREDICTED: GMP synthase [glutamine-hydrolyzing] [Fragaria vesca subsp. vesca]	ko00230//Purine metabolism//Nucleotide metabolism//Metabolism
Unigene0008055	0.333333	402.333	0.013	0	0	3.0966	4.6008	3.0948	0.00433333	3.5974	9.69726	1.88e-31	3.35e-29	PREDICTED: uncharacterized protein LOC101310942 [Fragaria vesca subsp. vesca]	-
Unigene0008058	561.333	17.6667	13.2956	15.1372	14.2277	0.2695	0.4111	0.3745	14.2202	0.3517	-5.33745	7.65e-32	1.41e-29	PREDICTED: TMV resistance protein N-like [Prunus mume]	-
Unigene0008059	0.333333	23.3333	0	0.0423	0	0.1553	1.7886	0.1181	0.0141	0.687333	5.60724	0.000872765	0.00859406	PREDICTED: disease resistance protein RGA2-like [Prunus mume]	-
Unigene0008060	166.333	5	6.5545	8.0719	6.7505	0.3834	0.0658	0.0663	7.12563	0.171833	-5.37394	2.31e-14	1.13e-12	PREDICTED: TMV resistance protein N-like isoform X1 [Fragaria vesca subsp. vesca]	-
Unigene0008062	37.3333	1.33333	1.892	1.6835	1.5994	0	0.1414	0	1.72497	0.0471333	-5.19368	4.01e-07	8.14e-06	PREDICTED: TMV resistance protein N-like [Pyrus x bretschneideri]	-
Unigene0008064	39.3333	165.333	1.5894	1.1403	0.9292	2.4128	6.2999	2.9732	1.21963	3.8953	1.67529	0.00255432	0.021716	ABCF_EF-3, partial [Trifolium repens]	-
Unigene0008069	195.667	58	6.1445	8.9016	8.4995	2.3551	1.4407	1.7978	7.84853	1.86453	-2.07361	9.62e-06	0.00015146	PREDICTED: uncharacterized protein LOC103428056 [Malus domestica]	-
Unigene0008074	15.6667	67.6667	0.2411	0.7802	0.5973	1.6897	2.0821	1.8245	0.539533	1.86543	1.78973	0.00642663	0.0471869	--	-
Unigene0008079	1529.33	198.667	8.7541	5.1748	6.1639	0.4602	1.0697	0.4915	6.6976	0.6738	-3.31325	1.18e-15	6.46e-14	PREDICTED: G-type lectin S-receptor-like serine/threonine-protein kinase At4g03230 isoform X2 [Fragaria vesca subsp. vesca]	-
Unigene0008080	30.6667	1	1.2442	0.5898	0.5734	0	0.0389	0.0196	0.802467	0.0195	-5.3629	6.35e-07	1.24e-05	PREDICTED: G-type lectin S-receptor-like serine/threonine-protein kinase At4g03230 isoform X3 [Fragaria vesca subsp. vesca]	-
Unigene0008085	6.33333	217.667	0.0899	0.131	0.0424	1.6663	3.3987	1.625	0.0877667	2.23	4.66723	1.53e-12	6.2e-11	--	-
Unigene0008089	52.3333	252.333	0.7284	0.5575	0.6345	2.0063	2.6201	2.6386	0.640133	2.42167	1.91956	1.72e-05	0.000257014	PREDICTED: probable disease resistance protein At4g27220 [Fragaria vesca subsp. vesca]	-
Unigene0008100	169.333	38.6667	4.5246	2.8251	3.531	0.5228	0.8063	0.6131	3.6269	0.6474	-2.48601	5.43e-07	1.08e-05	PREDICTED: methyltransferase-like protein 13 [Fragaria vesca subsp. vesca]	-
Unigene0008102	2505.33	1244	11.7612	10.99	12.1782	3.5067	5.5472	4.6347	11.6431	4.56287	-1.35147	1.26e-06	2.35e-05	PREDICTED: ankyrin repeat-containing protein At5g02620-like [Fragaria vesca subsp. vesca]	-
Unigene0008108	407	153	6.9482	6.7808	6.2357	1.792	2.3312	1.7418	6.6549	1.955	-1.76725	2.08e-06	3.73e-05	--	-
Unigene0008110	268.667	4744.33	1.9024	2.4433	2.4373	29.6497	32.5899	33.0714	2.261	31.7703	3.81265	6.63e-40	1.8e-37	Selenium-binding protein 2 [Morus notabilis]	-
Unigene0008115	111	518.667	2.2886	0.9797	1.0161	5.2976	5.7958	4.1127	1.42813	5.0687	1.82749	4.11e-05	0.000563677	PREDICTED: TMV resistance protein N-like [Malus domestica]	-
Unigene0008116	300.333	92.6667	4.5993	3.8926	4.3439	1.1547	1.0792	0.8983	4.2786	1.04407	-2.03492	4.96e-07	9.91e-06	PREDICTED: TMV resistance protein N-like [Prunus mume]	-
Unigene0008117	32.3333	151.667	0.8454	0.4657	0.6306	2.9631	1.445	2.7711	0.647233	2.39307	1.8865	0.000571335	0.00593457	PREDICTED: TMV resistance protein N-like [Fragaria vesca subsp. vesca]	-
Unigene0008118	9.33333	320.667	0.1121	0.0777	0.1813	4.6544	2.165	3.8291	0.1237	3.5495	4.8427	5.6e-16	3.14e-14	PREDICTED: TMV resistance protein N-like [Fragaria vesca subsp. vesca]	-
Unigene0008119	0	52.3333	0	0	0	2.6022	0.9828	3.0104	0.001	2.19847	11.1023	1.77e-09	5.02e-08	PREDICTED: TMV resistance protein N-like [Malus domestica]	-
Unigene0008123	7	0	0.3296	0.56	0.5832	0	0	0	0.490933	0.001	-8.93938	0.00154869	0.0141498	PREDICTED: TMV resistance protein N-like [Fragaria vesca subsp. vesca]	-
Unigene0008126	1331	3022.33	12.8618	12.0962	11.8707	21.5081	24.0673	20.08	12.2762	21.8851	0.834083	0.00106363	0.0102162	PREDICTED: TMV resistance protein N-like [Fragaria vesca subsp. vesca]	-
Unigene0008127	12.3333	69.3333	0.5098	0.5848	0.4264	2.3778	1.5279	2.732	0.507	2.21257	2.12566	0.00100383	0.00969806	PREDICTED: TMV resistance protein N-like [Fragaria vesca subsp. vesca]	-
Unigene0008128	386	1060.67	9.0062	8.7692	9.8046	11.3243	28.7971	19.6137	9.19333	19.9117	1.11496	0.00266725	0.0225093	PREDICTED: TMV resistance protein N-like [Fragaria vesca subsp. vesca]	-
[truncated: 9,693 more rows]

## Sheet: SVM-GIG vs. TM-GIG
The list of DEGs in the SVM-GIG vs. TM-GIG comparison.
GeneID	SVM-GIG_count	TM-GIG_count	SVM-GIG-1_rpkm	SVM-GIG-2_rpkm	SVM-GIG-3_rpkm	TM-GIG-1_rpkm	TM-GIG-2_rpkm	TM-GIG-3_rpkm	SVM-GIG_rpkm	TM-GIG_rpkm	log2 Ratio(TM-GIG/SVM-GIG)	Pvalue	FDR	Description	Pathway
Unigene0000004	61.6667	4.66667	0.9902	1.6637	1.4736	0.1427	0	0.1018	1.37583	0.0815	-4.07736	1.67448e-06	3.97791e-05	PREDICTED: E3 ubiquitin-protein ligase Praja-1 [Prunus mume]	-
Unigene0000005	16.6667	226	0.3328	0.8133	0.9604	9.7206	2.8984	8.4525	0.702167	7.02383	3.32237	6.56956e-07	1.74347e-05	xyloglucan endotransglucosylase/hydrolase [Rosa hybrid cultivar]	-
Unigene0000008	519.333	1467.33	2.6799	2.0019	3.0684	4.6118	7.7484	5.4086	2.5834	5.92293	1.19704	0.00115698	0.0100899	PREDICTED: poly(A) RNA polymerase cid14-like isoform X2 [Tarenaya hassleriana]	-
Unigene0000020	98.3333	1.66667	1.7608	2.4891	0.9192	0	0.0705	0	1.72303	0.0235	-6.19615	1.97666e-10	1.13966e-08	PREDICTED: alanine--glyoxylate aminotransferase 2 homolog 1, mitochondrial [Cicer arietinum]	ko00270//Cysteine and methionine metabolism//Amino acid metabolism//Metabolism;ko00250//Alanine, aspartate and glutamate metabolism//Amino acid metabolism//Metabolism;ko00260//Glycine, serine and threonine metabolism//Amino acid metabolism//Metabolism;ko00280//Valine, leucine and isoleucine degradation//Amino acid metabolism//Metabolism
Unigene0000024	21	105	0.3659	0.3974	1.1615	3.7966	0.9515	2.4513	0.6416	2.3998	1.90317	0.00890798	0.0495167	hypothetical protein POPTR_0006s04290g [Populus trichocarpa]	-
Unigene0000029	1384.67	429	13.5723	13.7931	12.9257	2.4076	3.6573	4.0491	13.4304	3.37133	-1.99411	3.29614e-08	1.20719e-06	PREDICTED: soyasaponin III rhamnosyltransferase-like [Prunus mume]	-
Unigene0000032	2618.33	6178.67	24.1225	22.2019	26.0288	37.0262	51.8951	49.0866	24.1177	46.0026	0.931622	0.000871078	0.00804254	PREDICTED: pinin [Fragaria vesca subsp. vesca]	-
Unigene0000033	36	392.333	0.1353	0.7384	0.246	3.3305	2.7101	2.8331	0.373233	2.9579	2.98642	1.41056e-06	3.41508e-05	TPA: alpha tubulin [Zea mays]	ko04145//Phagosome//Transport and catabolism//Cellular Processes
Unigene0000037	599	138.333	11.8531	5.4669	5.9903	0.6947	3.2798	0.7631	7.7701	1.5792	-2.29874	0.000205635	0.00243235	PREDICTED: uncharacterized protein LOC101300171 [Fragaria vesca subsp. vesca]	-
Unigene0000040	40	208.333	0.3848	0.285	0.4846	1.0648	2.6886	1.0738	0.3848	1.60907	2.06404	0.000369648	0.00396127	--	-
Unigene0000048	188.333	1491.67	0.7016	1.5354	1.2149	4.6766	11.1227	4.7199	1.15063	6.83973	2.57151	6.12816e-08	2.09592e-06	Meiotic recombination protein DMC1-like protein [Morus notabilis]	-
Unigene0000053	233.333	797.333	2.8645	2.2558	2.2873	6.248	8.3856	6.4819	2.4692	7.0385	1.51122	5.85243e-05	0.00085462	PREDICTED: retrovirus-related Pol polyprotein from transposon 297 [Fragaria vesca subsp. vesca]	-
Unigene0000056	47.3333	1.33333	1.0013	0.2237	0.014	0	0	0.0354	0.413	0.0118	-5.12928	0.000675253	0.0065404	--	-
Unigene0000057	238	624	1.021	0.6727	0.9662	1.5697	2.694	1.5201	0.886633	1.92793	1.12065	0.00709079	0.0417178	PREDICTED: pleiotropic drug resistance protein 1-like [Fragaria vesca subsp. vesca]	-
Unigene0000058	1140.33	467	6.7293	9.7828	18.4621	3.233	3.6184	3.7864	11.6581	3.54593	-1.71709	4.15419e-05	0.00063925	PREDICTED: laccase-14-like [Jatropha curcas]	-
Unigene0000063	1767	104	9.6507	16.6014	26.6972	0.8743	0.9196	0.5177	17.6498	0.770533	-4.51765	1.28839e-20	3.35825e-18	RecName: Full=(3S,6E)-nerolidol synthase 2, chloroplastic/mitochondrial; Short=FaNES2; Flags: Precursor [Fragaria x ananassa]	ko00902//Monoterpenoid biosynthesis//Metabolism of terpenoids and polyketides//Metabolism
Unigene0000064	1358.67	3334.67	4.7108	3.9505	3.1738	7.5374	9.6296	7.2684	3.94503	8.14513	1.0459	0.000843104	0.00783373	PREDICTED: pentatricopeptide repeat-containing protein At3g24000, mitochondrial-like [Pyrus x bretschneideri]	-
Unigene0000073	1652.67	563.667	14.5536	10.9703	10.7568	2.929	4.3355	3.1317	12.0936	3.4654	-1.80315	3.18016e-07	9.14128e-06	PREDICTED: protein ENDOSPERM DEFECTIVE 1-like [Fragaria vesca subsp. vesca]	-
Unigene0000077	648.333	1902.33	4.402	4.0452	4.4424	9.9888	10.2884	10.5422	4.29653	10.2731	1.25763	8.26344e-05	0.00114032	PREDICTED: DNA repair protein recA homolog 2, mitochondrial [Fragaria vesca subsp. vesca]	ko03440//Homologous recombination//Replication and repair//Genetic Information Processing
Unigene0000080	218.667	632.667	6.162	5.1157	6.1848	14.0969	12.6693	14.6737	5.82083	13.8133	1.24676	0.000918972	0.00838055	PREDICTED: F-box/kelch-repeat protein At3g06240-like [Fragaria vesca subsp. vesca]	-
Unigene0000089	53.6667	228	2.105	4.365	2.3859	7.9875	10.0835	10.9521	2.95197	9.67437	1.71249	0.000829517	0.00773668	--	ko01212//Fatty acid metabolism//Global and Overview//Metabolism;ko01040//Biosynthesis of unsaturated fatty acids//Lipid metabolism//Metabolism
Unigene0000096	1841.67	259.667	30.6057	36.2432	39.6123	3.8245	3.2828	4.7636	35.4871	3.95697	-3.16483	3.46786e-18	6.74646e-16	PREDICTED: photosystem I subunit O [Fragaria vesca subsp. vesca]	ko00195//Photosynthesis//Energy metabolism//Metabolism
Unigene0000101	167.667	0	4.5858	3.7358	1.3147	0	0	0	3.2121	0.001	-11.6493	3.06e-17	5.17793e-15	PREDICTED: uncharacterized aarF domain-containing protein kinase At1g71810, chloroplastic [Fragaria vesca subsp. vesca]	-
Unigene0000119	132	49.3333	2.4274	1.2868	2.3933	0.7633	0.4931	0.6622	2.03583	0.639533	-1.67053	0.00211114	0.0163602	PREDICTED: zinc finger protein WIP3 [Fragaria vesca subsp. vesca]	-
Unigene0000121	495.667	1387.67	3.819	2.9499	2.9896	5.932	10.5827	6.2806	3.25283	7.59843	1.22401	0.00106272	0.00942953	MLH1, partial [Fragaria vesca]	ko03430//Mismatch repair//Replication and repair//Genetic Information Processing
Unigene0000128	417.667	1144.33	25.2547	23.2706	15.0663	58.9051	40.9487	47.6538	21.1972	49.1692	1.21388	0.00118147	0.0102556	PREDICTED: DEAD-box ATP-dependent RNA helicase 53-like [Fragaria vesca subsp. vesca]	-
Unigene0000129	31.6667	0	0	0.6627	1.3233	0	0	0	0.662	0.001	-9.37069	4.68336e-05	0.000707418	PREDICTED: subtilisin-like protease [Fragaria vesca subsp. vesca]	-
Unigene0000135	104.667	0	4.5862	3.0293	2.3181	0	0	0	3.3112	0.001	-11.6931	1.4929e-15	2.00715e-13	PREDICTED: beta-glucosidase 12-like isoform X1 [Fragaria vesca subsp. vesca]	ko00500//Starch and sucrose metabolism//Carbohydrate metabolism//Metabolism;ko00940//Phenylpropanoid biosynthesis//Biosynthesis of other secondary metabolites//Metabolism;ko00460//Cyanoamino acid metabolism//Metabolism of other amino acids//Metabolism
Unigene0000140	5839.67	3802.33	16.9868	20.1598	24.5643	9.948	11.8798	9.6636	20.5703	10.4971	-0.970567	0.000504201	0.00513726	PREDICTED: inositol transporter 1 isoform X2 [Fragaria vesca subsp. vesca]	-
Unigene0000153	18.3333	0	0.6962	0.2836	1.8085	0	0	0	0.929433	0.001	-9.86021	2.08306e-05	0.000355633	PREDICTED: von Willebrand factor A domain-containing protein DDB_G0286969 [Fragaria vesca subsp. vesca]	-
Unigene0000159	17.6667	0	0	1.9674	2.3419	0	0	0	1.43643	0.001	-10.4883	0.00034116	0.00371046	--	-
Unigene0000183	6260	3163.67	35.362	28.5593	24.8422	11.9138	13.7631	12.0665	29.5878	12.5811	-1.23374	9.57991e-06	0.000182463	PREDICTED: LRR receptor-like serine/threonine-protein kinase ERL1 [Fragaria vesca subsp. vesca]	-
Unigene0000188	25	2.66667	0.0386	1.0065	1.3707	0	0.1261	0.0423	0.805267	0.0561333	-3.84254	0.00425526	0.0282341	PREDICTED: cyclic nucleotide-gated ion channel 1-like [Fragaria vesca subsp. vesca]	-
Unigene0000202	3830.33	9306.67	31.3584	38.4948	31.4042	73.8263	56.6687	67.5202	33.7525	66.0051	0.967584	0.000298233	0.003314	PREDICTED: quinone oxidoreductase PIG3-like [Fragaria vesca subsp. vesca]	-
Unigene0000216	48.3333	260	0.4263	0.4996	0.6087	1.2419	3.6481	1.5417	0.511533	2.1439	2.06734	0.000232343	0.0026908	PREDICTED: peroxisome biogenesis protein 7 [Fragaria vesca subsp. vesca]	ko04146//Peroxisome//Transport and catabolism//Cellular Processes
Unigene0000219	35.3333	1.33333	1.5266	1.1055	1.3707	0	0.1231	0	1.33427	0.0410333	-5.02311	2.54783e-06	5.76017e-05	PREDICTED: proteinase inhibitor type-2 CEVI57 [Prunus mume]	-
Unigene0000222	1998	4630.67	11.0338	15.4631	18.201	30.4298	23.3315	26.4313	14.8993	26.7309	0.843262	0.00561194	0.0349103	PREDICTED: protein SSUH2 homolog [Fragaria vesca subsp. vesca]	-
Unigene0000223	773.333	287.333	4.8623	3.5303	2.6828	0.9081	1.1392	1.4837	3.6918	1.177	-1.64921	4.50981e-05	0.000685408	PREDICTED: pentatricopeptide repeat-containing protein At5g55740, chloroplastic [Fragaria vesca subsp. vesca]	-
Unigene0000225	168	790.667	7.5226	5.5889	7.2948	6.1064	59.9168	12.1076	6.8021	26.0436	1.93688	0.00394843	0.0266616	sucrose nonfermenting 1-related protein kinase 2.5 [Fragaria x ananassa]	ko04075//Plant hormone signal transduction//Signal transduction//Environmental Information Processing
Unigene0000228	23.3333	1.66667	0.3298	0.7853	0.1318	0	0.0552	0.0139	0.415633	0.0230333	-4.17352	0.000486656	0.0049922	PREDICTED: LOW QUALITY PROTEIN: probable myosin-binding protein 6 [Fragaria vesca subsp. vesca]	-
Unigene0000230	10980.3	27457.3	30.8735	31.3477	26.0749	60.8148	57.4945	62.9484	29.432	60.4192	1.03762	2.34526e-05	0.000393293	PREDICTED: probable beta-D-xylosidase 7 [Fragaria vesca subsp. vesca]	-
Unigene0000241	57.6667	0.666667	1.0706	0.623	1.3021	0	0.0278	0	0.998567	0.00926667	-6.75166	2.13036e-10	1.22e-08	--	-
Unigene0000243	465.667	1957.33	7.0027	8.7717	8.91	24.7152	30.2631	26.817	8.22813	27.2651	1.72842	2.64371e-07	7.79167e-06	PREDICTED: ribosome biogenesis regulatory protein homolog [Fragaria vesca subsp. vesca]	-
Unigene0000249	19.3333	72.6667	1.4959	1.1425	0.8905	3.4497	3.9188	3.9465	1.1763	3.77167	1.68095	0.00694682	0.0411111	PREDICTED: ubiquitin-like-specific protease 1-like [Citrus sinensis]	-
Unigene0000254	1818	6235.33	8.0464	8.6344	7.9579	15.0318	35.2408	17.6836	8.2129	22.6521	1.46368	2.82407e-05	0.000461755	--	-
Unigene0000255	615	0.333333	6.0784	3.3902	13.4561	0	0.0094	0	7.64157	0.00313333	-11.252	5.59579e-30	4.18901e-27	--	-
Unigene0000264	114	1.33333	0.4075	1.016	1.871	0.0142	0.0134	0	1.09817	0.0092	-6.89925	1.3817e-12	1.17432e-10	--	-
Unigene0000269	16.3333	0	1.1869	0.2762	0.5285	0	0	0	0.663867	0.001	-9.37475	7.4817e-05	0.00104962	--	-
Unigene0000283	190.333	518.667	7.8672	10.9945	8.2209	25.9231	16.17	16.9163	9.02753	19.6698	1.12358	0.00658812	0.0395156	PREDICTED: tRNA wybutosine-synthesizing protein 4 [Fragaria vesca subsp. vesca]	-
Unigene0000293	9598	2160.67	88.3576	71.8505	74.0468	14.475	15.1049	14.271	78.085	14.617	-2.4174	6.88455e-19	1.46414e-16	PREDICTED: DNA topoisomerase 2 [Fragaria vesca subsp. vesca]	-
Unigene0000299	1242.33	3475	13.7333	15.2758	13.9617	36.8102	34.4284	25.9235	14.3236	32.3874	1.17704	0.000109959	0.00144758	PREDICTED: von Willebrand factor A domain-containing protein DDB_G0286969-like [Tarenaya hassleriana]	-
Unigene0000301	284.667	744.333	7.7582	7.1676	10.9953	16.2919	23.1685	14.2322	8.64037	17.8975	1.0506	0.00739509	0.0431338	PREDICTED: probable non-specific lipid-transfer protein AKCS9 [Fragaria vesca subsp. vesca]	-
Unigene0000303	144.333	0	2.8899	3.2928	5.6583	0	0	0	3.947	0.001	-11.9465	1.65844e-19	3.81299e-17	PREDICTED: threonine--tRNA ligase, mitochondrial [Fragaria vesca subsp. vesca]	ko00970//Aminoacyl-tRNA biosynthesis//Translation//Genetic Information Processing
Unigene0000305	13	0	0.2696	0.5591	0.5942	0	0	0	0.4743	0.001	-8.88966	4.36244e-05	0.000667236	PREDICTED: valine--tRNA ligase [Fragaria vesca subsp. vesca]	ko00970//Aminoacyl-tRNA biosynthesis//Translation//Genetic Information Processing
Unigene0000307	288.333	32.6667	0.374	1.4035	4.1548	0.1502	0.215	0.0921	1.97743	0.152433	-3.69738	2.01885e-06	4.67955e-05	PREDICTED: TMV resistance protein N-like [Fragaria vesca subsp. vesca]	-
Unigene0000311	14.6667	1	0	0.3299	0.7514	0.0334	0.0157	0	0.360433	0.0163667	-4.4609	0.00874525	0.0488559	PREDICTED: probable disease resistance protein At5g66900 isoform X1 [Fragaria vesca subsp. vesca]	-
Unigene0000312	820.333	3093.33	0.9725	3.2333	5.3983	6.5174	10.7757	8.0645	3.20137	8.45253	1.4007	0.004462	0.0292328	PREDICTED: probable disease resistance protein At5g66900 [Prunus mume]	-
Unigene0000321	1018.67	640	18.3501	36.4279	39.982	16.8497	11.7048	16.1363	31.5867	14.8969	-1.0843	0.00587155	0.0361515	PREDICTED: probable calcium-binding protein CML10 [Malus domestica]	-
Unigene0000326	1908.67	3978	27.1617	28.7776	24.9775	49.7992	45.5334	42.1795	26.9723	45.8374	0.765047	0.00690667	0.040933	--	-
Unigene0000335	364	9.66667	0.1716	1.6592	8.4051	0.1021	0.0362	0.0425	3.41197	0.0602667	-5.8231	1.45469e-07	4.56789e-06	PREDICTED: protein NRT1/ PTR FAMILY 5.14-like isoform X2 [Pyrus x bretschneideri]	-
Unigene0000337	6.66667	0	0.6712	0.0781	0.4151	0	0	0	0.388133	0.001	-8.60041	0.00691068	0.0409516	--	-
Unigene0000342	806.667	296.667	7.9921	5.4111	5.218	1.4198	2.6941	1.7136	6.20707	1.9425	-1.676	4.00882e-05	0.000620452	PREDICTED: intracellular protein transport protein USO1 [Jatropha curcas]	-
Unigene0000346	2251	24	28.2553	22.3957	5.6027	0.2085	0.248	0.0808	18.7512	0.1791	-6.71008	1.72184e-22	5.46172e-20	PREDICTED: (-)-alpha-pinene synthase-like [Fragaria vesca subsp. vesca]	-
Unigene0000347	643.667	1611.33	10.5359	6.2334	3.4961	15.65	14.5828	15.3927	6.75513	15.2085	1.17082	0.00459953	0.0299077	--	-
Unigene0000349	43	188.333	0.4382	1.0133	1.3218	3.2923	2.4315	3.1771	0.924433	2.96697	1.68235	0.00249761	0.0186271	PREDICTED: F-box protein CPR30-like [Fragaria vesca subsp. vesca]	-
Unigene0000350	119.333	626.667	0.9046	0.5806	0.6487	1.18	6.8839	1.3625	0.7113	3.14213	2.14321	0.000802642	0.00752653	PREDICTED: MADS-box protein SOC1-like isoform X2 [Fragaria vesca subsp. vesca]	-
Unigene0000354	7368.33	5399.67	49.3181	49.879	46.537	30.1515	25.7284	31.2342	48.578	29.038	-0.74236	0.00396905	0.0267563	PREDICTED: dnaJ protein ERDJ3B [Fragaria vesca subsp. vesca]	ko04141//Protein processing in endoplasmic reticulum//Folding, sorting and degradation//Genetic Information Processing
Unigene0000362	26.6667	250.333	0.2382	0.6791	0.2406	0.5607	6.828	0.7616	0.385967	2.71677	2.81534	0.0016812	0.0136135	--	-
Unigene0000364	30.3333	179.667	0.47	0.4977	0.5087	1.3277	3.9655	1.6876	0.492133	2.32693	2.24131	0.000185326	0.00224058	PREDICTED: transcriptional corepressor LEUNIG [Prunus mume]	-
Unigene0000365	107.667	14.6667	0.6456	1.1516	1.4593	0.1097	0.0814	0.1416	1.0855	0.1109	-3.29103	3.33367e-07	9.53387e-06	PREDICTED: uncharacterized protein LOC103342209 [Prunus mume]	-
Unigene0000366	4891.33	3525.33	43.0249	36.7165	30.894	22.8386	22.2881	21.7415	36.8785	22.2894	-0.726421	0.00825981	0.0468346	PREDICTED: protoporphyrinogen oxidase 1, chloroplastic [Fragaria vesca subsp. vesca]	ko00860//Porphyrin and chlorophyll metabolism//Metabolism of cofactors and vitamins//Metabolism
Unigene0000379	3948	9863.67	13.8612	14.0985	15.789	30.3082	28.2157	29.4136	14.5829	29.3125	1.00724	8.36321e-05	0.0011512	PREDICTED: COPII coat assembly protein SEC16-like [Malus domestica]	-
Unigene0000380	268.667	44	4.6694	5.718	6.8598	0.3126	1.0167	0.8587	5.74907	0.729333	-2.97868	7.65927e-08	2.56336e-06	PREDICTED: HMG1/2-like protein isoform X1 [Fragaria vesca subsp. vesca]	-
Unigene0000382	43.3333	0	1.0477	1.13	0.3066	0	0	0	0.8281	0.001	-9.69366	1.07742e-08	4.42383e-07	PREDICTED: tafazzin [Fragaria vesca subsp. vesca]	ko00564//Glycerophospholipid metabolism//Lipid metabolism//Metabolism
Unigene0000386	642	2272	6.6698	8.915	8.794	23.0408	21.1516	23.6047	8.12627	22.599	1.4756	5.31039e-06	0.000109377	PREDICTED: MIP18 family protein At1g68310-like [Pyrus x bretschneideri]	-
Unigene0000393	45	15	0.9681	1.9059	1.0128	0.5349	0.1757	0.3096	1.2956	0.340067	-1.92973	0.00801773	0.0457615	hypothetical protein PRUPE_ppa012150mg [Prunus persica]	-
Unigene0000398	1857.67	3895	11.4315	10.2752	11.0557	18.7458	18.0485	19.4526	10.9208	18.749	0.779733	0.00558896	0.0348055	PREDICTED: chaperone protein ClpB1-like isoform X1 [Fragaria vesca subsp. vesca]	-
Unigene0000404	1387.33	3175.33	8.4567	7.8317	9.2289	12.8466	18.6762	15.6343	8.50577	15.719	0.885999	0.00370256	0.0253692	DUF789 family protein [Medicago truncatula]	-
Unigene0000407	136.333	378.333	1.3261	1.1866	1.3088	2.3926	3.8973	2.3504	1.27383	2.8801	1.17694	0.006598	0.0395571	PREDICTED: 2-alkenal reductase (NADP(+)-dependent)-like [Malus domestica]	-
Unigene0000408	644.333	1791	3.5504	3.1023	2.8827	7.4825	7.073	7.4582	3.17847	7.3379	1.20704	0.000203233	0.00241034	PREDICTED: uncharacterized mitochondrial protein ymf11 [Fragaria vesca subsp. vesca]	-
Unigene0000409	2258.33	6187.33	10.2391	8.2287	7.2665	19.4037	21.8999	18.0278	8.5781	19.7771	1.2051	2.27721e-05	0.0003836	U3snoRNP10 and NUC211 domain-containing protein [Arabidopsis thaliana]	ko03008//Ribosome biogenesis in eukaryotes//Translation//Genetic Information Processing
Unigene0000420	14.6667	1.33333	0.38	0.3784	0.5484	0	0.069	0.0231	0.4356	0.0307	-3.82669	0.000891987	0.0081877	--	-
Unigene0000422	250.667	685.667	6.0397	8.5568	6.7509	14.9062	17.615	13.6423	7.1158	15.3878	1.11269	0.00321265	0.0227057	--	-
Unigene0000426	73	20.3333	0.7372	0.5739	1.2198	0.1983	0.2408	0.1167	0.843633	0.185267	-2.18701	0.000779812	0.00735149	OSJNBa0085H03.2 [Oryza sativa Japonica Group]	-
Unigene0000427	1792.67	4900.67	11.4945	11.8537	10.2984	26.1628	23.7272	25.3108	11.2155	25.0669	1.16029	3.30946e-05	0.000527479	mitochondrial alternative oxidase 2 [Olea europaea]	-
Unigene0000437	125	6.66667	0.3764	0.6331	6.5601	0.028	0.2115	0.0266	2.5232	0.0887	-4.83018	3.77996e-05	0.000590698	hypothetical protein VITISV_001866 [Vitis vinifera]	ko00100//Steroid biosynthesis//Lipid metabolism//Metabolism
Unigene0000442	2760	5915.67	17.6578	14.9822	13.5939	21.1044	37.5628	23.6564	15.4113	27.4412	0.832355	0.00696185	0.0411688	DENN domain-containing protein isoform 1 [Theobroma cacao]	-
Unigene0000443	16	83.6667	1.5707	0.3877	0.8242	3.4027	4.7156	5.1142	0.927533	4.41083	2.24958	0.00118966	0.0103095	PREDICTED: importin subunit beta-3-like [Fragaria vesca subsp. vesca]	-
Unigene0000444	366.667	2597.67	4.4326	1.8995	1.0338	9.7737	29.1015	9.5221	2.4553	16.1324	2.71599	2.53701e-06	5.73848e-05	PREDICTED: malate dehydrogenase, mitochondrial-like [Pyrus x bretschneideri]	ko01200//Carbon metabolism//Global and Overview//Metabolism;ko00620//Pyruvate metabolism//Carbohydrate metabolism//Metabolism;ko00270//Cysteine and methionine metabolism//Amino acid metabolism//Metabolism;ko00710//Carbon fixation in photosynthetic organisms//Energy metabolism//Metabolism;ko00630//Glyoxylate and dicarboxylate metabolism//Carbohydrate metabolism//Metabolism;ko00020//Citrate cycle (…
Unigene0000455	77.3333	346	0.7925	0.6053	0.4718	0.8067	5.2579	0.9843	0.6232	2.34963	1.91467	0.00519142	0.0328678	--	-
Unigene0000466	11.3333	94	0.342	0.9118	0.2692	1.434	6.6682	1.534	0.507667	3.21207	2.66155	0.00137179	0.011553	--	-
Unigene0000469	306	881.333	2.0403	3.3447	2.8917	5.2407	7.7779	5.3825	2.7589	6.1337	1.15266	0.00280747	0.0204506	PREDICTED: uncharacterized protein LOC101298433 [Fragaria vesca subsp. vesca]	-
Unigene0000473	37	6.33333	0.3954	0.3469	0.8954	0.0351	0.0883	0.0889	0.5459	0.0707667	-2.94749	0.000361922	0.0038923	PREDICTED: UNC93-like protein 3 isoform X1 [Fragaria vesca subsp. vesca]	-
Unigene0000477	1889.67	5630.33	3.4606	4.9581	5.4644	8.5423	14.0908	9.2417	4.6277	10.6249	1.19909	0.00018153	0.00220692	PREDICTED: MADS-box protein AGL24-like isoform X1 [Fragaria vesca subsp. vesca]	-
Unigene0000478	10567	6456.33	95.6613	100.5	84.3057	50.8528	38.831	50.5563	93.4889	46.7467	-0.99993	0.000123765	0.00159808	PREDICTED: cytochrome P450 77A4 [Fragaria vesca subsp. vesca]	ko00945//Stilbenoid, diarylheptanoid and gingerol biosynthesis//Biosynthesis of other secondary metabolites//Metabolism;ko00903//Limonene and pinene degradation//Metabolism of terpenoids and polyketides//Metabolism
Unigene0000482	65.3333	7.33333	3.283	3.4733	5.0943	0.0492	0.9748	0	3.9502	0.341333	-3.53267	0.000861645	0.00797354	--	-
Unigene0000488	2744.67	1471	30.3801	32.5819	24.319	12.8733	11.2435	14.291	29.0937	12.8026	-1.18427	0.00010867	0.00143425	PREDICTED: clp protease-related protein At4g12060, chloroplastic [Fragaria vesca subsp. vesca]	-
Unigene0000489	79	0.333333	3.831	1.5604	0.4423	0	0.0232	0	1.94457	0.00773333	-7.97414	1.0704e-08	4.40276e-07	--	-
Unigene0000490	724	3075.67	3.6186	3.663	3.7713	12.2824	13.4116	12.284	3.6843	12.6593	1.78074	6.44027e-09	2.77846e-07	PREDICTED: probable acyl-activating enzyme 1, peroxisomal [Fragaria vesca subsp. vesca]	-
Unigene0000493	620.667	3131	5.5324	5.01	5.6224	19.6364	22.9557	23.7741	5.38827	22.1221	2.03759	9.15745e-11	5.64871e-09	PREDICTED: protein TRANSPARENT TESTA 12-like [Fragaria vesca subsp. vesca]	-
Unigene0000495	471	37.6667	2.6513	1.4504	1.7307	0.1408	0.1504	0.1128	1.94413	0.134667	-3.85166	7.05727e-15	8.63247e-13	PREDICTED: probable GPI-anchored adhesin-like protein PGA55 [Malus domestica]	-
Unigene0000500	150.333	1011	1.7903	1.1776	0.8267	5.1379	9.2114	7.888	1.26487	7.41243	2.55096	8.01703e-09	3.40378e-07	PREDICTED: GABA transporter 1-like [Fragaria vesca subsp. vesca]	-
Unigene0000510	48.3333	201.667	0.7575	1.012	1.4166	3.8081	2.7709	3.6376	1.06203	3.40553	1.68105	0.000963217	0.00870767	PREDICTED: disease resistance protein RPM1-like [Fragaria vesca subsp. vesca]	ko04626//Plant-pathogen interaction//Environmental adaptation//Organismal Systems
Unigene0000517	827.333	2577.33	6.2012	4.374	5.4027	9.7437	22.8658	8.7135	5.32597	13.7743	1.37087	0.000777904	0.00733646	--	-
Unigene0000519	1934.67	4416.33	15.4702	15.2303	13.9982	27.8776	28.1673	27.4714	14.8996	27.8388	0.901825	0.00116618	0.0101559	PREDICTED: ATP-dependent Clp protease ATP-binding subunit clpX-like, mitochondrial isoform X3 [Fragaria vesca subsp. vesca]	-
Unigene0000520	1159.33	98.6667	29.87	35.9122	37.8748	2.0547	2.2172	2.6981	34.5523	2.32333	-3.89452	9.33416e-23	3.07551e-20	PREDICTED: protein ASPARTIC PROTEASE IN GUARD CELL 2-like [Fragaria vesca subsp. vesca]	-
Unigene0000521	13243.3	1105	114.907	118.912	112.636	8.0748	6.8826	8.5296	115.485	7.829	-3.88273	1.03804e-42	2.49062e-39	PREDICTED: protein ASPARTIC PROTEASE IN GUARD CELL 2-like [Fragaria vesca subsp. vesca]	-
Unigene0000531	258	0	5.0865	2.6398	1.5473	0	0	0	3.0912	0.001	-11.594	4.36785e-21	1.19161e-18	PREDICTED: ankyrin repeat-containing protein At3g12360-like isoform X3 [Pyrus x bretschneideri]	-
Unigene0000532	363.333	900.333	3.6925	4.0567	3.8444	8.4529	7.7378	6.998	3.86453	7.72957	1.00009	0.00429341	0.0284167	--	-
Unigene0000536	2498.67	74.3333	29.7221	50.028	59.0454	0.7561	1.6337	0.7189	46.2652	1.03623	-5.48051	2.38449e-29	1.62867e-26	PREDICTED: major latex allergen Hev b 5-like [Fragaria vesca subsp. vesca]	-
Unigene0000551	243	1197.67	2.4514	5.8678	8.621	22.1415	17.4134	21.0205	5.64673	20.1918	1.83828	5.99962e-05	0.000871221	PREDICTED: SKP1-like protein 1A [Fragaria vesca subsp. vesca]	ko04141//Protein processing in endoplasmic reticulum//Folding, sorting and degradation//Genetic Information Processing;ko04120//Ubiquitin mediated proteolysis//Folding, sorting and degradation//Genetic Information Processing
Unigene0000554	350	0.666667	2.7042	2.5367	2.5542	0	0	0.012	2.59837	0.004	-9.34339	1.36038e-31	1.24802e-28	--	-
Unigene0000562	16.6667	0	0	0	2.2757	0	0	0	0.758567	0.001	-9.56713	0.00464315	0.0301097	PREDICTED: mediator of RNA polymerase II transcription subunit 16-like isoform X1 [Camelina sativa]	-
Unigene0000568	278.667	1218	2.7201	2.1316	1.8335	4.5958	15.5289	4.37	2.2284	8.1649	1.87343	0.000243796	0.00280054	hypothetical protein L484_023645 [Morus notabilis]	-
Unigene0000570	13	0	0.209	0.4257	0.9501	0	0	0	0.528267	0.001	-9.04512	7.90546e-05	0.00109756	--	-
Unigene0000571	10123.7	27840.3	31.784	29.3314	27.8725	65.2924	64.0791	72.0262	29.6626	67.1326	1.17837	1.44714e-06	3.4928e-05	PREDICTED: phosphoglucan, water dikinase, chloroplastic [Fragaria vesca subsp. vesca]	-
Unigene0000579	2641.67	6337	10.0889	9.2613	9.8151	16.9674	23.078	17.0177	9.72177	19.021	0.968305	0.00049904	0.00509133	peptidase M16 inactive domain protein [Medicago truncatula]	-
Unigene0000596	1343.67	638.333	6.7681	14.3388	23.3526	2.8672	8.9064	3.4376	14.8198	5.0704	-1.54736	0.00298364	0.021432	PREDICTED: hyoscyamine 6-dioxygenase-like [Fragaria vesca subsp. vesca]	-
Unigene0000602	892	2033.33	5.775	5.8009	4.6922	10.1153	10.134	10.2796	5.4227	10.1763	0.90813	0.00387499	0.0262736	PREDICTED: splicing factor 1 isoform X1 [Fragaria vesca subsp. vesca]	-
Unigene0000623	26	104.667	1.2213	1.1224	0.9218	4.8744	2.5228	3.6049	1.0885	3.66737	1.7524	0.00288979	0.0208942	--	-
Unigene0000624	28.6667	134	1.0991	0.9768	0.7786	1.0657	7.3971	2.547	0.9515	3.66993	1.94748	0.00716376	0.0420519	--	-
Unigene0000626	3196	1873	31.0482	28.6282	21.3561	12.6882	12.9076	14.1001	27.0108	13.232	-1.02951	0.000604107	0.00595672	PREDICTED: phenylalanine--tRNA ligase, chloroplastic/mitochondrial [Fragaria vesca subsp. vesca]	ko00970//Aminoacyl-tRNA biosynthesis//Translation//Genetic Information Processing
Unigene0000627	6339.33	4802.67	168.42	189.232	181.825	112.591	96.2286	119.614	179.826	109.478	-0.715958	0.0063621	0.0384881	ADP-ribosylation factor, partial [Panax ginseng]	ko04144//Endocytosis//Transport and catabolism//Cellular Processes
Unigene0000648	8112.67	5802.33	35.2868	30.5561	28.3577	19.2493	17.4916	19.2996	31.4002	18.6802	-0.749266	0.00356553	0.0246105	PREDICTED: probable glutamyl endopeptidase, chloroplastic isoform X1 [Fragaria vesca subsp. vesca]	-
Unigene0000649	97.3333	628	0.2994	3.1976	4.4929	15.0925	7.442	12.5093	2.6633	11.6813	2.13291	0.00238032	0.0179367	Late embryogenesis abundant hydroxyproline-rich glycofamily protein [Theobroma cacao]	-
Unigene0000650	2956.67	7104.33	22.3705	33.7935	35.0879	61.0537	50.8639	57.6782	30.4173	56.5319	0.894174	0.00183729	0.0146132	--	-
Unigene0000652	1168	2682	9.5806	8.203	7.2948	16.5299	14.8587	16.7193	8.35947	16.036	0.939829	0.0021471	0.0165704	PREDICTED: pentatricopeptide repeat-containing protein At4g19440, chloroplastic-like [Fragaria vesca subsp. vesca]	-
Unigene0000667	286.667	1.33333	1.5727	1.3573	1.8859	0.0094	0.0088	0	1.6053	0.00606667	-8.04772	1.89563e-26	9.38017e-24	PREDICTED: alpha-latrotoxin-Lh1a-like [Fragaria vesca subsp. vesca]	-
Unigene0000668	399.333	156.333	8.6503	6.9773	7.1201	2.0178	2.9275	2.449	7.58257	2.46477	-1.62124	9.53087e-05	0.00128416	--	-
Unigene0000675	21.6667	131	0.4584	0.5532	0.5292	0.6851	5.6373	0.9865	0.5136	2.4363	2.24597	0.00526645	0.0332484	--	-
Unigene0000688	1004.67	2600.33	4.7668	5.4011	6.2648	12.0579	11.3428	10.3121	5.47757	11.2376	1.03673	0.000824286	0.00769786	PREDICTED: alpha/beta hydrolase domain-containing protein 17B [Fragaria vesca subsp. vesca]	-
Unigene0000692	243.667	1175	1.8487	1.2605	1.1528	5.0671	6.4004	6.1201	1.42067	5.86253	2.04496	7.99937e-08	2.66669e-06	PREDICTED: wall-associated receptor kinase 2-like [Fragaria vesca subsp. vesca]	-
Unigene0000705	47.3333	8	0.9112	0.9707	1.6992	0.0606	0.1335	0.269	1.1937	0.154367	-2.95101	0.000205463	0.00243123	PREDICTED: diacylglycerol O-acyltransferase 1 [Fragaria vesca subsp. vesca]	ko00561//Glycerolipid metabolism//Lipid metabolism//Metabolism
Unigene0000718	35.3333	166.333	0.849	1.3449	1.4294	4.9764	4.0568	4.0855	1.20777	4.3729	1.85625	0.000422484	0.00443255	PREDICTED: phytosulfokines 3-like [Fragaria vesca subsp. vesca]	-
Unigene0000723	711.333	4840	3.2098	6.2523	6.654	19.6467	38.3675	23.9184	5.37203	27.3109	2.34593	1.44595e-09	7.09302e-08	PREDICTED: cytochrome P450 CYP72A219-like isoform X1 [Fragaria vesca subsp. vesca]	-
Unigene0000724	17.6667	1.66667	0	1.8345	2.356	0.0541	0.1532	0.0514	1.39683	0.0862333	-4.01777	0.00534875	0.0336205	PREDICTED: (-)-germacrene D synthase-like [Fragaria vesca subsp. vesca]	ko00909//Sesquiterpenoid and triterpenoid biosynthesis//Metabolism of terpenoids and polyketides//Metabolism
Unigene0000736	52	2.33333	0.6021	0.3217	1.282	0.0228	0.0322	0.0216	0.735267	0.0255333	-4.84781	3.16812e-07	9.11332e-06	PREDICTED: DNA repair helicase XPB1 [Cucumis melo]	ko03420//Nucleotide excision repair//Replication and repair//Genetic Information Processing;ko03022//Basal transcription factors//Transcription//Genetic Information Processing
Unigene0000741	15.3333	0.666667	0.935	1.2796	0	0	0.0814	0	0.7382	0.0271333	-4.76587	0.00875465	0.0488822	PREDICTED: TMV resistance protein N-like [Fragaria vesca subsp. vesca]	-
Unigene0000745	65607.3	36901.7	421.848	367.85	372.579	139.416	218.67	179.277	387.426	179.121	-1.11299	2.13793e-05	0.000363673	PREDICTED: endoplasmin homolog [Fragaria vesca subsp. vesca]	ko04626//Plant-pathogen interaction//Environmental adaptation//Organismal Systems;ko04141//Protein processing in endoplasmic reticulum//Folding, sorting and degradation//Genetic Information Processing
Unigene0000748	129.333	33	2.4842	2.1778	1.8561	0.2617	0.7825	0.3318	2.1727	0.458667	-2.24397	0.000203491	0.00241278	PREDICTED: protein ODORANT1-like [Fragaria vesca subsp. vesca]	-
Unigene0000751	29.6667	2	0.2371	0.2483	1.9353	0.039	0.0184	0.0557	0.8069	0.0377	-4.41975	0.000195215	0.00233227	PREDICTED: F-box protein At1g78280 [Fragaria vesca subsp. vesca]	-
Unigene0000757	366.333	60	5.9228	6.5202	6.2476	0.3408	1.287	0.81	6.2302	0.8126	-2.93866	4.53527e-08	1.60086e-06	PREDICTED: glycine-rich cell wall structural protein 1.8 [Fragaria vesca subsp. vesca]	-
Unigene0000760	119.333	918.667	0.8973	2.1498	1.6147	8.1244	10.2472	8.5354	1.55393	8.969	2.52902	5.9825e-09	2.59413e-07	PREDICTED: paramyosin [Fragaria vesca subsp. vesca]	-
Unigene0000765	33.3333	0	1.1166	0.3369	1.2891	0	0	0	0.9142	0.001	-9.83637	1.25289e-07	3.99181e-06	--	-
Unigene0000766	4125.33	8512.33	54.0702	56.2329	42.9054	88.4849	85.4121	86.3069	51.0695	86.7346	0.764146	0.00373472	0.0255334	PREDICTED: probable protein arginine N-methyltransferase 1.2 [Prunus mume]	-
Unigene0000767	841.333	71.6667	15.3612	11.9501	11.1034	0.6649	1.356	0.7207	12.8049	0.913867	-3.80857	7.75281e-17	1.24224e-14	PREDICTED: serine carboxypeptidase-like 17 [Fragaria vesca subsp. vesca]	-
Unigene0000770	18	2	0.4653	0.824	0.2102	0	0.1322	0	0.499833	0.0440667	-3.50369	0.00610768	0.0372899	--	-
Unigene0000775	503	86.3333	13.2124	21.0455	19.0446	2.6667	1.6875	2.7515	17.7675	2.36857	-2.90715	1.00805e-10	6.14117e-09	hypothetical protein PRUPE_ppa013698mg [Prunus persica]	-
Unigene0000781	776.667	108.333	8.4652	4.6379	5.4889	0.4658	0.9879	0.7768	6.19733	0.7435	-3.05924	2.8569e-11	1.9358e-09	--	-
Unigene0000796	37	6	1.0628	0.2734	0.557	0.0322	0.0609	0.184	0.631067	0.0923667	-2.77235	0.00328779	0.0230903	PREDICTED: LRR receptor-like serine/threonine-protein kinase EFR [Prunus mume]	ko04626//Plant-pathogen interaction//Environmental adaptation//Organismal Systems
Unigene0000798	2173.33	7200.67	15.0624	9.685	11.0205	28.031	41.4575	31.0218	11.9226	33.5034	1.49061	9.29357e-07	2.36317e-05	PREDICTED: TLD domain-containing protein 2 [Fragaria vesca subsp. vesca]	-
Unigene0000804	184.333	627	1.6485	2.2562	2.6406	6.2252	5.1868	5.8561	2.18177	5.75603	1.39958	0.000391892	0.00415785	PREDICTED: laccase-15-like [Prunus mume]	-
Unigene0000808	158	477.333	3.0547	2.914	4.6045	6.4421	9.8908	8.7633	3.5244	8.3654	1.24706	0.00331592	0.0232512	--	-
Unigene0000815	63	7	1.5378	0.6013	0.7243	0.1277	0.1071	0.054	0.954467	0.0962667	-3.30959	1.8818e-05	0.000325609	--	-
Unigene0000818	510	1171.67	9.5526	6.7814	6.3804	14.2533	16.2436	13.9146	7.57147	14.8038	0.967326	0.00622497	0.0378395	PREDICTED: disease resistance protein RGA2-like [Pyrus x bretschneideri]	-
Unigene0000827	30.3333	5.66667	1.7452	2.4693	1.5906	0.2648	0.3	0.3021	1.93503	0.288967	-2.74338	0.000670486	0.00650028	PREDICTED: disease resistance protein RGA2-like [Malus domestica]	-
Unigene0000834	203	49	5.946	4.8273	5.974	0.9828	1.2593	1.068	5.58243	1.10337	-2.33898	1.53715e-06	3.68817e-05	PREDICTED: actin-related protein 2/3 complex subunit 2A isoform X2 [Fragaria vesca subsp. vesca]	ko04144//Endocytosis//Transport and catabolism//Cellular Processes
Unigene0000836	208.333	102.667	9.0203	8.2059	6.4549	3.2482	2.974	3.5254	7.8937	3.2492	-1.28062	0.00480063	0.0309296	PREDICTED: jmjC domain-containing protein 7-like [Malus domestica]	-
Unigene0000839	650	2492.33	2.9624	3.7378	3.4327	6.3435	18.0534	6.219	3.37763	10.2053	1.59523	0.000239072	0.00275609	PREDICTED: phosphoenolpyruvate carboxylase 4 isoform X2 [Fragaria vesca subsp. vesca]	ko01200//Carbon metabolism//Global and Overview//Metabolism;ko00620//Pyruvate metabolism//Carbohydrate metabolism//Metabolism;ko00710//Carbon fixation in photosynthetic organisms//Energy metabolism//Metabolism
Unigene0000840	55.3333	8	2.9643	3.5753	2.1333	0.4439	0.0838	0.5065	2.89097	0.344733	-3.068	8.6981e-05	0.00119012	PREDICTED: disease resistance protein RGA2-like [Malus domestica]	-
Unigene0000842	52	244.333	0.4829	0.3171	0.7738	1.0472	3.1074	1.6674	0.5246	1.94067	1.88726	0.00119469	0.0103405	--	-
Unigene0000843	107.667	474	2.126	1.4036	2.5987	4.1657	12.0265	5.5911	2.04277	7.2611	1.82966	0.000389123	0.00413352	PREDICTED: probable trehalase [Fragaria vesca subsp. vesca]	ko04146//Peroxisome//Transport and catabolism//Cellular Processes;ko01212//Fatty acid metabolism//Global and Overview//Metabolism;ko00071//Fatty acid degradation//Lipid metabolism//Metabolism;ko00061//Fatty acid biosynthesis//Lipid metabolism//Metabolism
Unigene0000855	44.6667	0	2.4586	0.8775	0.2433	0	0	0	1.19313	0.001	-10.2205	4.40491e-07	1.22639e-05	PREDICTED: DUF21 domain-containing protein At5g52790-like [Fragaria vesca subsp. vesca]	-
Unigene0000869	41210	29459.7	361.923	319.332	301.849	177.921	204.024	199.258	327.701	193.734	-0.758301	0.00180491	0.0144034	PREDICTED: calnexin homolog [Fragaria vesca subsp. vesca]	ko04141//Protein processing in endoplasmic reticulum//Folding, sorting and degradation//Genetic Information Processing;ko04145//Phagosome//Transport and catabolism//Cellular Processes
Unigene0000874	18	0	0.7613	0.6802	0.2552	0	0	0	0.565567	0.001	-9.14355	1.60634e-05	0.000284846	PREDICTED: disease resistance protein RGA2-like [Fragaria vesca subsp. vesca]	-
Unigene0000876	6	37.3333	0.3138	0.2191	0.621	2.0675	1.9521	1.5727	0.384633	1.8641	2.27692	0.00441526	0.0290037	--	-
Unigene0000877	120	517	1.292	2.1213	1.7038	6.4977	4.3498	6.3419	1.7057	5.7298	1.74812	4.80489e-05	0.000722277	--	-
Unigene0000891	163	70	6.3937	7.0193	4.7043	1.6769	2.3004	2.4069	6.0391	2.12807	-1.50479	0.0022979	0.0174548	PREDICTED: serine/arginine-rich splicing factor SR30-like isoform X1 [Fragaria vesca subsp. vesca]	ko03040//Spliceosome//Transcription//Genetic Information Processing
Unigene0000897	2360.67	11842	6.6029	6.5539	6.6544	26.9059	30.32	23.4562	6.60373	26.894	2.02593	3.93916e-14	4.24174e-12	PREDICTED: peptidyl-prolyl cis-trans isomerase NIMA-interacting 4 [Fragaria vesca subsp. vesca]	-
Unigene0000902	75	396.333	0.8197	0.6624	0.4732	1.0451	6.5882	1.0595	0.651767	2.8976	2.15243	0.00201185	0.0157171	PREDICTED: serine/threonine-protein kinase SMG1-like [Fragaria vesca subsp. vesca]	ko03015//mRNA surveillance pathway//Translation//Genetic Information Processing
Unigene0000916	49	5.66667	1.8443	2.2119	0.9758	0.2363	0.1673	0.0843	1.67733	0.162633	-3.36647	2.92561e-05	0.000474873	disease resistance protein [Glycine max]	-
Unigene0000922	76.3333	1.66667	0.1487	4.5439	9.6589	0.0858	0.081	0.0408	4.78383	0.0692	-6.11125	2.08701e-06	4.82082e-05	PREDICTED: probable LRR receptor-like serine/threonine-protein kinase At1g53420 [Pyrus x bretschneideri]	-
Unigene0000926	8	47.3333	0.2827	0.5067	0.1469	1.858	1.0157	1.6118	0.3121	1.49517	2.26023	0.00362859	0.0249592	--	-
Unigene0000935	7.66667	0	0.5358	0.1247	0.4639	0	0	0	0.3748	0.001	-8.54998	0.00283694	0.0206172	PREDICTED: cyclic nucleotide-gated ion channel 1-like [Fragaria vesca subsp. vesca]	ko04626//Plant-pathogen interaction//Environmental adaptation//Organismal Systems
Unigene0000936	57	14.6667	1.9053	1.0865	1.1877	0.2636	0.4563	0.2089	1.39317	0.3096	-2.16989	0.00173528	0.0139686	PREDICTED: TMV resistance protein N-like [Fragaria vesca subsp. vesca]	-
Unigene0000940	27.3333	0	1.486	1.1333	0.7117	0	0	0	1.11033	0.001	-10.1168	2.47818e-07	7.34546e-06	--	-
Unigene0000946	830.333	430	5.6097	5.5313	5.3574	2.2961	2.0569	2.6146	5.49947	2.32253	-1.24359	0.000384353	0.00409214	YbaK/aminoacyl-tRNA synthetase-associated domain isoform 2 [Theobroma cacao]	-
Unigene0000947	52.6667	252	0.8623	2.3415	2.0675	4.9968	8.4491	5.0665	1.7571	6.1708	1.81226	0.000896995	0.00822582	FB_MR5 [Malus x robusta]	-
Unigene0000950	30	2.33333	0.4698	1.3916	1.0353	0	0.1627	0	0.965567	0.0542333	-4.15412	0.000363744	0.00390965	--	-
Unigene0000951	3581.67	7684.67	21.9125	20.8525	19.4313	37.0954	34.6345	37.8975	20.7321	36.5425	0.817708	0.00166818	0.0135233	PREDICTED: probable WRKY transcription factor 32 [Fragaria vesca subsp. vesca]	-
Unigene0000957	31.3333	427.333	0.2153	0.2004	1.0827	3.9829	6.9968	3.5737	0.499467	4.85113	3.27986	1.64861e-06	3.9304e-05	PREDICTED: TMV resistance protein N-like [Fragaria vesca subsp. vesca]	-
Unigene0000964	2002.67	1049.33	10.8771	9.4704	8.7071	4.3639	3.9669	4.3319	9.68487	4.2209	-1.19818	0.000123278	0.00159356	PREDICTED: multiple C2 and transmembrane domain-containing protein 1 [Fragaria vesca subsp. vesca]	-
Unigene0000966	282.333	779	4.7135	4.3606	3.0959	10.8696	9.2957	8.0665	4.05667	9.4106	1.21399	0.00133246	0.0112674	PREDICTED: TMV resistance protein N-like [Pyrus x bretschneideri]	-
Unigene0000968	11.3333	0	0.777	0.779	1.3455	0	0	0	0.967167	0.001	-9.91762	0.000123985	0.00160048	--	-
Unigene0000969	82	20.6667	0.4058	2.8901	1.1644	0.0668	0.3534	0.3686	1.48677	0.262933	-2.49941	0.00297143	0.0213557	PREDICTED: DNA repair helicase XPB1-like isoform X2 [Fragaria vesca subsp. vesca]	ko03420//Nucleotide excision repair//Replication and repair//Genetic Information Processing;ko03022//Basal transcription factors//Transcription//Genetic Information Processing
Unigene0000970	11.6667	0	0.8334	0.639	0.8489	0	0	0	0.773767	0.001	-9.59575	0.000104067	0.00138305	PREDICTED: pentatricopeptide repeat-containing protein At1g62680, mitochondrial-like [Fragaria vesca subsp. vesca]	-
Unigene0000981	1605.67	6215.33	24.6433	21.1461	26.9889	87.7147	69.5559	72.3606	24.2594	76.5437	1.65774	7.52646e-09	3.2086e-07	PREDICTED: NAC domain-containing protein 7-like [Fragaria vesca subsp. vesca]	-
Unigene0000984	28	206.333	0.5346	0.7586	0.7764	0.9346	10.1949	0.5483	0.689867	3.8926	2.49634	0.00650455	0.0391574	PREDICTED: nardilysin isoform X1 [Fragaria vesca subsp. vesca]	-
Unigene0000995	31	0	2.2064	0.4858	0.4647	0	0	0	1.0523	0.001	-10.0393	2.91926e-06	6.47321e-05	PREDICTED: CASP-like protein ARALYDRAFT_482607 [Prunus mume]	-
Unigene0001000	355.333	67	4.9929	4.678	5.8676	0.426	1.3446	0.5671	5.1795	0.779233	-2.73269	2.92496e-07	8.51333e-06	--	-
Unigene0001001	194	4	0.6381	0.7997	14.5346	0.0189	0.1425	0.0538	5.32413	0.0717333	-6.21376	6.51772e-07	1.73168e-05	--	-
Unigene0001004	16.6667	137.333	0.4624	0.6954	1.5398	2.0916	11.4235	2.5738	0.8992	5.36297	2.57632	0.00131244	0.0111374	--	-
Unigene0001005	3496	2378.33	30.4925	32.7224	29.1787	18.28	15.8181	16.9802	30.7979	17.0261	-0.855082	0.0022569	0.0172119	PREDICTED: thioredoxin-like 4, chloroplastic [Fragaria vesca subsp. vesca]	-
Unigene0001011	857.333	365.667	4.3518	3.1831	2.8273	1.21	1.5053	1.0456	3.45407	1.25363	-1.46218	0.00010639	0.00140893	PREDICTED: B3 domain-containing transcription factor NGA1 [Fragaria vesca subsp. vesca]	-
Unigene0001014	744.333	4067	9.6266	5.7878	1.9286	29.8307	27.8665	29.1933	5.781	28.9635	2.32484	7.81581e-07	2.02734e-05	--	-
Unigene0001016	44.6667	2	0.7337	1.3312	1.1838	0	0.0545	0.0548	1.0829	0.0364333	-4.8935	2.16639e-07	6.51373e-06	--	-
Unigene0001026	9.66667	0.333333	0.6614	0.1702	0.422	0	0.0379	0	0.417867	0.0126333	-5.04774	0.00379068	0.0258349	PREDICTED: probable disease resistance protein At4g27220 [Prunus mume]	-
Unigene0001038	255.333	1443.33	1.889	2.3925	3.0399	8.6353	13.4728	9.9089	2.44047	10.6723	2.12865	2.7731e-08	1.03383e-06	PREDICTED: flocculation protein FLO11-like [Malus domestica]	-
Unigene0001039	93.3333	10	6.4037	5.512	2.5804	0.3251	0.4823	0.5299	4.83203	0.445767	-3.43827	7.59051e-07	1.97685e-05	--	-
Unigene0001045	96.3333	30	2.8857	1.843	4.5972	1.0381	0.6535	0.6328	3.10863	0.7748	-2.00438	0.00109967	0.00968755	PREDICTED: probable disease resistance protein At4g27220 isoform X2 [Fragaria vesca subsp. vesca]	ko04626//Plant-pathogen interaction//Environmental adaptation//Organismal Systems
Unigene0001047	21.6667	0	1.7318	0	1.5343	0	0	0	1.0887	0.001	-10.0884	0.000304369	0.00337256	--	-
Unigene0001054	918.333	3431	6.4474	5.0712	2.3855	11.499	21.4468	12.2704	4.6347	15.0721	1.70133	3.78075e-05	0.000590722	PREDICTED: disease resistance protein RGA2-like [Malus domestica]	-
Unigene0001059	190.333	1069.33	3.1324	3.2544	6.0792	17.5527	19.6209	16.7733	4.15533	17.9823	2.11354	2.09565e-07	6.31564e-06	PREDICTED: disease resistance protein RGA2-like [Malus domestica]	-
Unigene0001073	380.667	1438	8.447	12.3976	6.7092	30.0844	23.9785	29.7927	9.1846	27.9519	1.60566	1.78847e-05	0.000312232	FB_MR5 [Malus x robusta]	-
Unigene0001077	237	749	1.5372	1.2969	1.145	3.6517	2.7648	4.1188	1.32637	3.51177	1.40472	0.000245704	0.00281935	PREDICTED: protein TOC75-3, chloroplastic-like isoform X1 [Fragaria vesca subsp. vesca]	-
Unigene0001081	35	492	0.346	0.4412	0.2996	3.9379	3.6281	4.7754	0.362267	4.1138	3.50535	1.04866e-13	1.05855e-11	PREDICTED: pentatricopeptide repeat-containing protein At1g74850, chloroplastic-like [Fragaria vesca subsp. vesca]	-
Unigene0001085	3509	7536	16.448	14.5294	13.2953	23.7788	25.3088	29.7069	14.7576	26.2648	0.831678	0.0019545	0.0153511	double Clp-N motif P-loop nucleoside triphosphate hydrolase superfamily protein [Medicago truncatula]	-
Unigene0001086	2095	1454.67	13.3663	12.4862	11.4358	7.1128	6.9839	7.2406	12.4294	7.11243	-0.805345	0.00732837	0.042814	PREDICTED: lysosomal beta glucosidase-like [Fragaria vesca subsp. vesca]	ko00500//Starch and sucrose metabolism//Carbohydrate metabolism//Metabolism;ko00940//Phenylpropanoid biosynthesis//Biosynthesis of other secondary metabolites//Metabolism;ko00460//Cyanoamino acid metabolism//Metabolism of other amino acids//Metabolism
Unigene0001090	10	0.666667	0.2935	0.4303	0.559	0.0338	0	0.0322	0.4276	0.022	-4.28069	0.00271608	0.0199011	TIR-NBS-LRR [Rosa rugosa]	-
Unigene0001096	1744.67	515	12.1422	9.3449	8.7855	1.9668	3.2893	2.2452	10.0909	2.50043	-2.0128	3.06679e-08	1.13003e-06	PREDICTED: armadillo repeat-containing kinesin-like protein 1 [Fragaria vesca subsp. vesca]	-
Unigene0001108	17	78.3333	0.6317	0.7411	0.3501	2.4183	2.3934	1.8008	0.5743	2.20417	1.94036	0.00236358	0.0178364	Armadillo repeat-containing protein 7 [Morus notabilis]	-
Unigene0001121	27	228.667	0.5401	0.5694	0.6877	0.8242	10.3418	0.7489	0.599067	3.97163	2.72894	0.00255216	0.0189478	PREDICTED: mitotic spindle checkpoint protein BUBR1 [Fragaria vesca subsp. vesca]	-
Unigene0001124	437.667	1869	0.8435	1.3003	1.8463	2.668	7.0791	3.0117	1.33003	4.25293	1.677	0.000235441	0.00272215	PREDICTED: TMV resistance protein N-like [Prunus mume]	-
Unigene0001129	197.333	49.3333	3.6461	2.5643	4.406	0.5898	0.6854	0.8772	3.5388	0.717467	-2.30228	6.10342e-06	0.000123011	PREDICTED: protein SUPPRESSOR OF npr1-1, CONSTITUTIVE 1-like [Prunus mume]	-
Unigene0001130	52.3333	5.66667	1.761	2.184	1.7751	0.2424	0.1431	0.1153	1.9067	0.166933	-3.51373	3.18533e-06	6.98212e-05	PREDICTED: disease resistance protein RGA2-like [Prunus mume]	-
Unigene0001142	48	4.66667	1.598	0.7313	0.9328	0.1035	0.1173	0.0591	1.08737	0.0933	-3.54282	1.4136e-05	0.000255336	PREDICTED: probable disease resistance protein At4g27220 [Fragaria vesca subsp. vesca]	-
Unigene0001143	45	4.66667	0.1434	1.2146	1.8123	0.0827	0.1093	0.0314	1.05677	0.0744667	-3.82692	0.000153837	0.00191824	PREDICTED: probable disease resistance protein At4g27220 [Fragaria vesca subsp. vesca]	-
Unigene0001147	14.3333	75	0.418	0.3831	0.8144	2.3799	1.6782	2.4921	0.5385	2.1834	2.01956	0.00224093	0.017125	PREDICTED: allantoate deiminase [Fragaria vesca subsp. vesca]	ko00230//Purine metabolism//Nucleotide metabolism//Metabolism
Unigene0001150	7122.67	2774.67	29.5088	60.46	66.6525	19.7547	9.5805	16.4597	52.2071	15.265	-1.77402	1.69161e-06	4.01758e-05	PREDICTED: probable galactinol--sucrose galactosyltransferase 6 [Fragaria vesca subsp. vesca]	ko00052//Galactose metabolism//Carbohydrate metabolism//Metabolism
Unigene0001155	25.3333	244.667	0.2224	0.7729	0.7444	2.3246	6.4554	3.218	0.5799	3.99933	2.78588	1.54893e-05	0.000276025	--	-
Unigene0001156	44	0.333333	2.4091	0.4797	1.4369	0	0	0.0293	1.4419	0.00976667	-7.20589	2.27297e-07	6.80183e-06	--	-
Unigene0001162	29.3333	3.33333	0.2316	0.9702	0.2482	0.0254	0.048	0.0484	0.483333	0.0406	-3.57347	0.000394718	0.0041825	--	-
Unigene0001165	33.3333	1.33333	0.1014	0.8729	1.4041	0.0668	0	0	0.7928	0.0222667	-5.154	0.000145128	0.00183043	--	-
Unigene0001168	137	35	5.5943	6.7776	8.6317	0.6202	1.4446	2.0838	7.0012	1.38287	-2.33994	8.89224e-05	0.00121296	PREDICTED: TMV resistance protein N-like [Fragaria vesca subsp. vesca]	-
Unigene0001173	240.667	916.667	6.4005	5.0732	1.5477	16.7547	10.2954	17.1643	4.34047	14.7381	1.76363	0.000488467	0.00500646	PREDICTED: TMV resistance protein N-like [Fragaria vesca subsp. vesca]	-
Unigene0001174	20.6667	0	1.2923	0.8829	1.2993	0	0	0	1.15817	0.001	-10.1776	1.57882e-06	3.78041e-05	PREDICTED: TMV resistance protein N-like [Fragaria vesca subsp. vesca]	-
Unigene0001176	376.667	5.33333	10.0338	4.1038	5.1958	0.0317	0.1648	0.0453	6.44447	0.0806	-6.32114	6.82573e-18	1.25732e-15	PREDICTED: phosphate transporter PHO1 homolog 9 [Gossypium raimondii]	-
Unigene0001178	179.667	571	2.1476	1.0863	1.6772	3.9491	6.0363	3.3473	1.63703	4.44423	1.44085	0.00114562	0.0100123	--	-
Unigene0001184	80.3333	4	1.0714	1.1692	1.1202	0	0.088	0.0443	1.12027	0.0441	-4.66692	1.51361e-08	5.99645e-07	--	-
Unigene0001186	8	40.3333	0.9027	0.5253	0.5583	2.3048	3.0185	3.3226	0.6621	2.88197	2.12193	0.00500415	0.0319493	--	-
[truncated: 12,434 more rows]

## Sheet: VM-OB vs. TM-OB
The list of DEGs in the VM-OB vs. TM-OB comparison.
[truncated: 791 more rows]
