# Supplementary material for: Comparative transcriptome analysis of the floral transition in Rosa chinensis ‘Old Blush’ and R. odorata var. gigantea
Source: Sci Rep. 2017 Jul 20;7:6068. doi: 10.1038/s41598-017-05850-8 (PMC5519770; doi:10.1038/s41598-017-05850-8)
Supplement: Supplementary file 3 — Supplementary Table S2 [file 41598_2017_5850_MOESM3_ESM.xlsx]

## Sheet: VM-GIG vs. TM-GIG
Table S2. GO terms were identified in each comparison.
GO terms	p-value
GO:0034728	0.000100881
GO:0071824	0.000132803
GO:0006305	0.000138037
GO:0006304	0.000178466
GO:0006259	0.000231844
GO:0009813	0.000300837
GO:0009808	0.00036389
GO:0009812	0.000693148
GO:0009718	0.00076751
GO:0046283	0.00076751
GO:0009620	0.00157611
GO:0006306	0.00240556
GO:0044728	0.00240556
GO:0032776	0.0028409
GO:0006722	0.00343718
GO:0006528	0.00375092
GO:0034968	0.00405059
GO:0018022	0.00453391
GO:0006325	0.00495902
GO:0040029	0.00517292
GO:0050794	0.00604459
GO:0007017	0.00648642
GO:0061640	0.00808707
GO:0051276	0.00818697
GO:1902410	0.0107822
GO:0032259	0.0118888
GO:0018205	0.01225
GO:0070542	0.0127816
GO:0000281	0.0132589
GO:0001101	0.0132984
GO:1901987	0.0142671
GO:1901990	0.0142671
GO:0043414	0.0149976
GO:0022402	0.0154666
GO:0006529	0.0162971
GO:0000910	0.016431
GO:0016568	0.0221018
GO:0030003	0.0226963
GO:0046148	0.0226963
GO:0009692	0.0231935
GO:0043449	0.0231935
GO:1900673	0.0231935
GO:0006873	0.0232419
GO:0055082	0.0232419
GO:0009698	0.025007
GO:0042440	0.0251144
GO:0006816	0.0253304
GO:0010243	0.0256206
GO:0045892	0.0277189
GO:1903507	0.0277189
GO:0032506	0.0279335
GO:0005985	0.0314233
GO:0051253	0.0326092
GO:1902679	0.0326092
GO:0007049	0.0335532
GO:2000113	0.0352833
GO:0006915	0.0354564
GO:0009233	0.0354564
GO:0009753	0.0354564
GO:0010039	0.0354564
GO:0010359	0.0354564
GO:0010360	0.0354564
GO:0018105	0.0354564
GO:0018209	0.0354564
GO:0032410	0.0354564
GO:0032413	0.0354564
GO:0034763	0.0354564
GO:0034766	0.0354564
GO:0035404	0.0354564
GO:0043271	0.0354564
GO:0044070	0.0354564
GO:1903792	0.0354564
GO:1903959	0.0354564
GO:1903960	0.0354564
GO:0051656	0.0355979
GO:0035556	0.0357784
GO:0031324	0.0365211
GO:0009408	0.0366942
GO:0045934	0.0381168
GO:0051172	0.0381168
GO:0051640	0.0385702
GO:0009225	0.0396147
GO:0010558	0.0411143
GO:0006342	0.0419198
GO:0045814	0.0419198
GO:0014070	0.0435825
GO:0031327	0.0442805
GO:0050832	0.0448242
GO:0045165	0.0461779
GO:0070838	0.0485367
GO:0072511	0.0485367
GO:0016458	0.0496556
GO:0036094	1.62734e-09
GO:1901363	6.14033e-09
GO:0097159	4.03513e-07
GO:0005488	7.73982e-06
GO:0004672	4.10611e-05
GO:0016773	0.000109929
GO:0001883	0.000128365
GO:0032549	0.000128365
GO:0032550	0.000128365
GO:0097367	0.000136217
GO:0003774	0.000168198
GO:0001882	0.000171663
GO:0046983	0.000669433
GO:0010333	0.000908739
GO:0016682	0.000944208
GO:0016772	0.00101337
GO:0016679	0.00112061
GO:0010334	0.00185112
GO:0016301	0.00196674
GO:0004180	0.00282533
GO:0015631	0.00300734
GO:0004673	0.00391575
GO:0016775	0.00391575
GO:0035251	0.00501649
GO:0016724	0.00672305
GO:0051748	0.0104594
GO:0015645	0.0120984
GO:0015197	0.0152712
GO:0070569	0.0170776
GO:0016838	0.0186014
GO:0005102	0.0224223
GO:0004033	0.0271585
GO:0046527	0.030629
GO:0008172	0.0359634
GO:0004564	0.0367654
GO:0004702	0.0379588
GO:0016725	0.0379906
GO:0015929	0.0415407
GO:0035174	0.0415407
GO:0005057	0.0417492

## Sheet: SVM-GIG vs. TM-GIG
GO terms	p-value
GO:0006091	6.27948e-16
GO:0019684	1.83273e-13
GO:0006739	3.54836e-12
GO:0015979	5.00552e-12
GO:0046496	1.18465e-10
GO:0072524	1.4476e-10
GO:0019362	3.5862e-10
GO:0016072	3.13205e-09
GO:0009767	4.47376e-08
GO:0006733	6.64011e-08
GO:0009765	1.65186e-07
GO:0006721	2.31318e-07
GO:0006779	6.33015e-07
GO:0051186	6.77931e-07
GO:0033014	1.29729e-06
GO:0016114	1.43987e-06
GO:0015977	1.65892e-06
GO:0006461	2.97648e-06
GO:0006778	3.84202e-06
GO:0070271	3.862e-06
GO:0016109	4.23186e-06
GO:0043623	4.31765e-06
GO:0033013	4.5925e-06
GO:0016108	9.22585e-06
GO:0006720	9.78033e-06
GO:1903046	1.17482e-05
GO:0006873	1.24571e-05
GO:0055082	1.24571e-05
GO:0022402	1.40599e-05
GO:0008299	1.4434e-05
GO:0016043	1.63936e-05
GO:0065003	1.92527e-05
GO:0009808	2.46612e-05
GO:0034622	3.09751e-05
GO:0007049	3.45884e-05
GO:0006732	3.59357e-05
GO:0022900	3.84343e-05
GO:0034728	4.40884e-05
GO:0007126	5.15759e-05
GO:1903047	5.19025e-05
GO:0050801	5.65217e-05
GO:0000278	5.7718e-05
GO:0071824	6.52546e-05
GO:0048285	7.04009e-05
GO:0006026	7.10875e-05
GO:0071822	7.39545e-05
GO:0022607	8.34963e-05
GO:0071840	9.55503e-05
GO:0051321	0.000104977
GO:0000272	0.000119754
GO:0048878	0.000123898
GO:0034968	0.000125239
GO:1902410	0.000137344
GO:0061640	0.000143693
GO:0018022	0.000154572
GO:0000280	0.000165233
GO:0016052	0.00016764
GO:0000281	0.000212881
GO:0009886	0.000249223
GO:0007017	0.000251926
GO:0045229	0.000312974
GO:0006022	0.000423034
GO:0051188	0.000457568
GO:0000910	0.000500401
GO:0042592	0.000615361
GO:0005982	0.000621026
GO:0000003	0.000645684
GO:1901987	0.000704794
GO:1901990	0.000704794
GO:0044085	0.000777041
GO:0006305	0.000907508
GO:0009698	0.000996161
GO:0042548	0.00101519
GO:0043467	0.00101519
GO:0032506	0.00102203
GO:0009892	0.00103803
GO:0051301	0.00111776
GO:1901136	0.00111832
GO:0006304	0.00121975
GO:0048519	0.0013364
GO:0055114	0.0013379
GO:0019725	0.00154887
GO:0031399	0.00154887
GO:0043933	0.00168763
GO:0031323	0.00182971
GO:0051726	0.00191714
GO:0007275	0.00195234
GO:0051052	0.00207913
GO:0010073	0.00224923
GO:0065007	0.00230877
GO:0009668	0.00248725
GO:0006090	0.00255605
GO:0006996	0.00260104
GO:0044707	0.00285695
GO:0006722	0.00304547
GO:0032501	0.00316212
GO:0010109	0.00338067
GO:0006790	0.00378514
GO:1901565	0.00379622
GO:0005976	0.00400028
GO:0044802	0.00479627
GO:0019222	0.0048208
GO:0032268	0.00509706
GO:0051246	0.00509706
GO:0044710	0.00516822
GO:0010074	0.00524202
GO:0044767	0.00557678
GO:0080090	0.00599484
GO:0065008	0.00604469
GO:0006972	0.00609428
GO:0061024	0.00666975
GO:0044272	0.00697705
GO:0019748	0.00704694
GO:0071555	0.00716974
GO:0009233	0.00721929
GO:0009896	0.00721929
GO:0051276	0.00831823
GO:2000113	0.00910651
GO:0019219	0.00918564
GO:0009657	0.00967569
GO:0009890	0.0100189
GO:0009887	0.0101434
GO:0009658	0.010382
GO:0044042	0.0107195
GO:0044550	0.0109109
GO:0008643	0.0114086
GO:0010558	0.0118006
GO:0016104	0.012782
GO:0009791	0.0132676
GO:0018205	0.0132695
GO:0051171	0.0133375
GO:0031327	0.0133736
GO:0009813	0.0144959
GO:1990066	0.0149754
GO:0042374	0.0169327
GO:0050789	0.0169809
GO:0044699	0.0173603
GO:0045934	0.0177397
GO:0051172	0.0177397
GO:0048646	0.0178535
GO:0009408	0.0181871
GO:0045892	0.0184743
GO:1903507	0.0184743
GO:0000097	0.0190511
GO:0031324	0.0194859
GO:0048856	0.0215202
GO:0032502	0.0221008
GO:0009894	0.0221414
GO:0000096	0.0227001
GO:0051253	0.023377
GO:1902679	0.023377
GO:0006342	0.0244012
GO:0045814	0.0244012
GO:0006885	0.0246931
GO:0016572	0.0246931
GO:0030004	0.0246931
GO:0030641	0.0246931
GO:0016144	0.0251643
GO:0019758	0.0251643
GO:0048444	0.0274022
GO:0048563	0.0274022
GO:0005977	0.0285409
GO:0006112	0.0285409
GO:0045132	0.0285409
GO:0009653	0.0293899
GO:0070192	0.0297085
GO:0060255	0.0308428
GO:0009893	0.0314398
GO:0001101	0.032063
GO:0071229	0.0329593
GO:0006529	0.0332276
GO:0006633	0.0350145
GO:0009751	0.035447
GO:0009863	0.035447
GO:0071446	0.035447
GO:0014070	0.0359654
GO:0000912	0.0373612
GO:0007067	0.0373612
GO:0015717	0.0373612
GO:0018131	0.0373612
GO:0046484	0.0373612
GO:1902407	0.0373612
GO:0015851	0.0383952
GO:0010605	0.0384622
GO:0016458	0.0389167
GO:0009311	0.039495
GO:0010629	0.0403643
GO:0048449	0.0409633
GO:0016143	0.0410133
GO:0019757	0.0410133
GO:0006325	0.041646
GO:0006306	0.0434433
GO:0044728	0.0434433
GO:1901606	0.0434433
GO:0005984	0.0474092
GO:0009314	0.0474776
GO:0016679	4.26612e-10
GO:0046906	5.45492e-10
GO:0016682	1.13046e-09
GO:0016798	6.6251e-09
GO:0046983	6.00056e-07
GO:0004180	2.88849e-06
GO:0003774	3.61734e-06
GO:0016413	1.17209e-05
GO:0016491	2.27254e-05
GO:0004553	0.000102342
GO:0005372	0.000270938
GO:0005515	0.000296744
GO:0019900	0.000508507
GO:0016705	0.000580343
GO:0008374	0.000841874
GO:0016712	0.0019129
GO:0016835	0.00349936
GO:0016838	0.00550049
GO:0016837	0.00577622
GO:0051119	0.00722437
GO:0004712	0.00724381
GO:0015631	0.00769911
GO:0005402	0.00890658
GO:0016160	0.00890658
GO:0016728	0.00898542
GO:0016829	0.00973324
GO:0031559	0.00986582
GO:0008238	0.00990584
GO:0004497	0.0102662
GO:0016830	0.011703
GO:0004567	0.0150374
GO:0005102	0.0192162
GO:0016709	0.0207714
GO:0016628	0.021845
GO:0004611	0.0227652
GO:0016724	0.024772
GO:0035173	0.024772
GO:0043169	0.0272896
GO:0008092	0.0291026
GO:0016627	0.0335447
GO:0015144	0.0339078
GO:1901476	0.0339078
GO:0015293	0.036006
GO:0015294	0.036006
GO:0052689	0.0371276
GO:0050263	0.0374449
GO:0004133	0.0443464
GO:0004564	0.0443464
GO:0030246	0.0443464
GO:0016831	0.0486204

## Sheet: VM-OB vs. TM-OB
GO terms	p-value
GO:0006026	0.000146325
GO:0006694	0.000344812
GO:0008202	0.000344812
GO:0033865	0.000524146
GO:0033875	0.000524146
GO:0034032	0.000524146
GO:0005985	0.000608215
GO:0008152	0.00130988
GO:0015976	0.00138386
GO:0043086	0.00141813
GO:0044092	0.00141813
GO:0055114	0.00153914
GO:0006020	0.0015665
GO:0015936	0.00162656
GO:0071554	0.00228408
GO:0010951	0.00230316
GO:0006011	0.00233967
GO:0006508	0.00236722
GO:0005975	0.00279247
GO:0006027	0.00280094
GO:0005984	0.00294404
GO:0010466	0.00378814
GO:0051346	0.00378814
GO:0050790	0.00455396
GO:0044262	0.00512986
GO:0006096	0.0054222
GO:0006757	0.0054222
GO:0009135	0.0054222
GO:0009179	0.0054222
GO:0009185	0.0054222
GO:0046031	0.0054222
GO:1901136	0.00554359
GO:0006021	0.00560763
GO:0044723	0.00567159
GO:0030244	0.00585245
GO:0016052	0.00593756
GO:0065009	0.00595577
GO:0042545	0.00629233
GO:0006000	0.00643343
GO:0009132	0.00689487
GO:0044710	0.00726786
GO:1901135	0.00796736
GO:0009311	0.0079817
GO:0030243	0.00884374
GO:0006022	0.00962958
GO:0006165	0.010461
GO:0046939	0.0108188
GO:0006013	0.0120446
GO:0005982	0.0120516
GO:0006629	0.0127255
GO:0044724	0.0127471
GO:0009259	0.0131374
GO:0006073	0.014276
GO:0044042	0.014276
GO:0006094	0.0144651
GO:0006040	0.015506
GO:0008207	0.0162082
GO:0008209	0.0162082
GO:0008210	0.0162082
GO:0009150	0.0164101
GO:0019319	0.0173547
GO:0006032	0.0176755
GO:0046348	0.0176755
GO:1901072	0.0176755
GO:0046364	0.0184054
GO:0009119	0.0191641
GO:0006163	0.0191894
GO:0052548	0.0192534
GO:0009225	0.0200503
GO:0071555	0.0200503
GO:1901657	0.020689
GO:0016055	0.0212782
GO:0006006	0.0218348
GO:0006098	0.0224481
GO:0052547	0.0228038
GO:0019318	0.0230921
GO:0051156	0.0237116
GO:0044036	0.0274098
GO:0045229	0.0284398
GO:0051274	0.0284521
GO:0009116	0.0288149
GO:0006739	0.0300282
GO:0005996	0.0322115
GO:0030203	0.0337052
GO:0006081	0.0353523
GO:0019693	0.0354583
GO:0051273	0.0365429
GO:0019299	0.0393604
GO:0016051	0.039576
GO:0019751	0.0401557
GO:0042278	0.0405296
GO:0046128	0.0405296
GO:0022406	0.0476714
GO:0034754	0.0484626
GO:0019682	0.049129
P
GO:0042302	2.92759e-06
GO:0019203	7.36744e-05
GO:0050308	7.36744e-05
GO:0070011	0.000332587
GO:0042132	0.000386018
GO:0020037	0.000387916
GO:0008233	0.000496112
GO:0004175	0.000781021
GO:0046906	0.000872414
GO:0016491	0.00100454
GO:0016705	0.00153622
GO:0004420	0.00165392
GO:0005506	0.00183921
GO:0004197	0.00185122
GO:0016760	0.00186327
GO:0003824	0.0019517
GO:0016759	0.00204821
GO:0001071	0.00208814
GO:0003700	0.00208814
GO:0048037	0.0022706
GO:0004185	0.00255014
GO:0005549	0.00371827
GO:0017137	0.00411149
GO:0008236	0.00416523
GO:0017171	0.00416523
GO:0030599	0.00428818
GO:0004512	0.00505905
GO:0004332	0.0059781
GO:0004180	0.00607439
GO:0052689	0.00649636
GO:0004857	0.00669282
GO:0050662	0.00847006
GO:0070008	0.00969068
GO:0008238	0.010258
GO:0003854	0.0128219
GO:0033764	0.0128219
GO:0016229	0.0134053
GO:0004565	0.0139184
GO:0015925	0.0139184
GO:0004568	0.0153746
GO:0005507	0.0181029
GO:0008762	0.0185352
GO:0009044	0.018852
GO:0045330	0.018852
GO:0008234	0.0188686
GO:0016832	0.0202403
GO:0004190	0.0203021
GO:0070001	0.0203021
GO:0004097	0.0206557
GO:0004506	0.0206557
GO:0016757	0.0213246
GO:0005198	0.0229721
GO:0016616	0.0234024
GO:0035251	0.0244215
GO:0016614	0.0245499
GO:0004553	0.0263384
GO:0030414	0.0277666
GO:0061134	0.0277666
GO:0016872	0.0277831
GO:0046527	0.028943
GO:0030170	0.0302657
GO:0004252	0.0308886
GO:0016646	0.0322202
GO:0004372	0.0357436
GO:0050660	0.0365336
GO:0008745	0.0373493
GO:0008791	0.0373493
GO:0097599	0.0373493
GO:0016787	0.0418664
GO:0017016	0.0432033
GO:0031267	0.0432033
GO:0051020	0.0432033
GO:0016798	0.0438201
GO:0004488	0.0444653
C
GO:0005667	0.00292619
GO:0009341	0.0109082
GO:0019028	0.0172438
GO:0030430	0.0173704
GO:0005618	0.0296213
GO:0044161	0.0341867
GO:0005795	0.037776
GO:0031225	0.0458727
GO:0044423	0.0483286
