# Supplementary material for: Comparative transcriptome analysis of the floral transition in Rosa chinensis ‘Old Blush’ and R. odorata var. gigantea
Source: Sci Rep. 2017 Jul 20;7:6068. doi: 10.1038/s41598-017-05850-8 (PMC5519770; doi:10.1038/s41598-017-05850-8)
Supplement: Supplementary file 4 — Supplementary Table S3 [file 41598_2017_5850_MOESM4_ESM.xlsx]

## Sheet: VM-GIG vs. TM-GIG
Stage-specific DEGs in the VM-GIG vs. TM-GIG comparison were annotated by Mercator software.
BINCODE	NAME	IDENTIFIER	DESCRIPTION	TYPE
'0'	'control genes'	''	''
'1'	'PS'	''	''
'1.1'	'PS.lightreaction'	''	''
'1.1.1'	'PS.lightreaction.photosystem II'	''	''
'1.1.1.1'	'PS.lightreaction.photosystem II.LHC-II'	''	''
'1.1.1.2'	'PS.lightreaction.photosystem II.PSII polypeptide subunits'	''	''
'1.1.1.3'	'PS.lightreaction.photosystem II.biogenesis'	''	''
'1.1.1.4'	'PS.lightreaction.photosystem II.LHC biogenesis'	''	''
'1.1.2'	'PS.lightreaction.photosystem I'	''	''
'1.1.2.1'	'PS.lightreaction.photosystem I.LHC-I'	''	''
'1.1.2.2'	'PS.lightreaction.photosystem I.PSI polypeptide subunits'	''	''
'1.1.2.3'	'PS.lightreaction.photosystem I.biogenesis'	''	''
'1.1.3'	'PS.lightreaction.cytochrome b6/f'	''	''
'1.1.3.1'	'PS.lightreaction.cytochrome b6/f.iron sulfur subunit'	''	''
'1.1.3.2'	'PS.lightreaction.cytochrome b6/f.subunit 4 (PETD)'	''	''
'1.1.3.3'	'PS.lightreaction.cytochrome b6/f.cytochrome b6 (CYB6)'	''	''
'1.1.3.4'	'PS.lightreaction.cytochrome b6/f.apocytochrome f (CYF)'	''	''
'1.1.3.5'	'PS.lightreaction.cytochrome b6/f.biogenesis'	''	''
'1.1.4'	'PS.lightreaction.ATP synthase'	''	''
'1.1.4.1'	'PS.lightreaction.ATP synthase.alpha subunit'	''	''
'1.1.4.2'	'PS.lightreaction.ATP synthase.beta subunit'	''	''
'1.1.4.3'	'PS.lightreaction.ATP synthase.epsilon chain'	''	''
'1.1.4.4'	'PS.lightreaction.ATP synthase.gamma chain'	''	''
'1.1.4.5'	'PS.lightreaction.ATP synthase.subunit C'	''	''
'1.1.4.6'	'PS.lightreaction.ATP synthase.chloroplastic subunit a'	''	''
'1.1.4.7'	'PS.lightreaction.ATP synthase.delta chain'	''	''
'1.1.4.8'	'PS.lightreaction.ATP synthase.subunit B (ATPF)'	''	''
'1.1.4.9'	'PS.lightreaction.ATP synthase.subunit B_ (ATPX)'	''	''
'1.1.5'	'PS.lightreaction.other electron carrier (ox/red)'	''	''
'1.1.5.1'	'PS.lightreaction.other electron carrier (ox/red).plastocyanin'	''	''
'1.1.5.2'	'PS.lightreaction.other electron carrier (ox/red).ferredoxin'	Unigene0015729'	'(at1g02180 : 142.0) ferredoxin-related; FUNCTIONS IN: molecular_function unknown; INVOLVED IN: biological_process unknown; LOCATED IN: endomembrane system; EXPRESSED IN: 23 plant structures; EXPRESSED DURING: 15 growth stages; Has 54 Blast hits to 54 proteins in 11 species: Archae - 0; Bacteria - 0; Metazoa - 0; Fungi - 0; Plants - 54; Viruses - 0; Other Eukaryotes - 0 (source: NCBI BLink). & (r…	T
'1.1.5.3'	'PS.lightreaction.other electron carrier (ox/red).ferredoxin reductase'	''	''
'1.1.5.4'	'PS.lightreaction.other electron carrier (ox/red).ferredoxin oxireductase'	''	''
'1.1.6'	'PS.lightreaction.NADH DH'	''	''
'1.1.30'	'PS.lightreaction.state transition'	''	''
'1.1.40'	'PS.lightreaction.cyclic electron flow-chlororespiration'	''	''
'1.1.50'	'PS.lightreaction.NPQ'	''	''
'1.1.60'	'PS.lightreaction.state transition'	''	''
'1.1.70'	'PS.lightreaction.hydrogenase'	''	''
'1.1.70.1'	'PS.lightreaction.hydrogenase.FeFe-hydrogenase'	''	''
'1.1.70.2'	'PS.lightreaction.hydrogenase.NiFe-hydrogenase'	''	''
'1.1.99'	'PS.lightreaction.unspecified'	''	''
'1.1.99.1'	'PS.lightreaction.unspecified.TEF'	''	''
'1.1.1001'	'PS.lightreaction'	'phytol'	'PS.lightreaction, chlorophyll'	M
'1.1.1002'	'PS.lightreaction.binding proteins.Chlorophyll a'	'chlorophyll a'	'PS.lightreaction, chlorophyll'	M
'1.1.1003'	'PS.lightreaction.binding proteins.Chlorophyll b'	'chlorophyll b'	'PS.lightreaction, chlorophyll'	M
'1.1.1004'	'PS.lightreaction.PS II.PQ'	decyl-plastoqUinone'	'PS.lightreaction'	M
'1.2'	'PS.photorespiration'	''	''
'1.2.1'	'PS.photorespiration.phosphoglycolate phosphatase'	''	''
'1.2.2'	'PS.photorespiration.glycolate oxydase'	Unigene0004168'	'(at3g14130 : 176.0) Aldolase-type TIM barrel family protein; FUNCTIONS IN: glycolate oxidase activity, oxidoreductase activity, FMN binding, catalytic activity; INVOLVED IN: oxidation reduction, metabolic process; CONTAINS InterPro DOMAIN/s: Aldolase-type TIM barrel (InterPro:IPR013785), FMN-dependent alpha-hydroxy acid dehydrogenase, active site (InterPro:IPR008259), FMN-dependent dehydrogenase…	T
'1.2.3'	'PS.photorespiration.aminotransferases peroxisomal'	''	''
'1.2.4'	'PS.photorespiration.glycine cleavage'	''	''
'1.2.4.1'	'PS.photorespiration.glycine cleavage.P subunit'	''	''
'1.2.4.2'	'PS.photorespiration.glycine cleavage.T subunit'	''	''
'1.2.4.3'	'PS.photorespiration.glycine cleavage.L subunit'	''	''
'1.2.4.4'	'PS.photorespiration.glycine cleavage.H protein'	''	''
'1.2.5'	'PS.photorespiration.serine hydroxymethyltransferase'	Unigene0014259'	'(at4g32520 : 806.0) Encodes a serine hydroxymethyltransferase SHMT3 located in the plastid.; serine hydroxymethyltransferase 3 (SHM3); FUNCTIONS IN: glycine hydroxymethyltransferase activity; INVOLVED IN: glycine metabolic process, L-serine metabolic process; LOCATED IN: chloroplast, plastid; EXPRESSED IN: 24 plant structures; EXPRESSED DURING: 14 growth stages; CONTAINS InterPro DOMAIN/s: Pyrid…	T
'1.2.6'	'PS.photorespiration.hydroxypyruvate reductase'	Unigene0011224'	'(at2g45630 : 202.0) D-isomer specific 2-hydroxyacid dehydrogenase family protein; FUNCTIONS IN: NAD or NADH binding, oxidoreductase activity, acting on the CH-OH group of donors, NAD or NADP as acceptor, binding, catalytic activity, cofactor binding; INVOLVED IN: metabolic process; EXPRESSED IN: stem; CONTAINS InterPro DOMAIN/s: D-isomer specific 2-hydroxyacid dehydrogenase, catalytic domain (In…	T
'1.2.7'	'PS.photorespiration.glycerate kinase'	''	''
'1.2.1001'	'PS.photorespiration.glycerate'	'glycerate'	'PS.photorepiration; lipid metabolism; amino acid degradation.serine; amino acid degradation.glycine; gluconeogenese/ glyoxylate cycle; TCA / org transformation'	M
'1.2.1002'	'PS.photorepiration.glycolate'	'glycolate'	'PS.photorepiration'	M
'1.2.1003'	'PS.photorepiration.glycine'	'glycine'	'PS.photorepiration; amino acid synthesis.serine; amino acid synthesis.glycine; amino acid degradation.glycine; redox regulation; nucleotide metabolism.synthesis; C1-metabolism'	M
'1.2.1004'	'PS.photorepiration.serine'	'serine'	'PS.photorepiration; lipid metabolism; amino acid degradation.homoserine; amino acid synthesis.serine; amino acid degradation.serine; amino acid degradation.methionine; S-assimilation'	M
'1.2.1005'	'PS.photorepiration.glyoxylate'	'glyoxylate'	'PS.photorepiration'	M
'1.2.1006'	'PS.photorepiration.hydroxypyruvate'	hydroxypyrUvate'	'PS.photorepiration'	M
'1.3'	'PS.calvin cycle'	''	''
'1.3.1'	'PS.calvin cycle.rubisco large subunit'	''	''
'1.3.2'	'PS.calvin cycle.rubisco small subunit'	''	''
'1.3.3'	'PS.calvin cycle.phosphoglycerate kinase'	''	''
'1.3.4'	'PS.calvin cycle.GAP'	''	''
'1.3.5'	'PS.calvin cycle.TPI'	''	''
'1.3.6'	'PS.calvin cycle.aldolase'	''	''
'1.3.7'	'PS.calvin cycle.FBPase'	''	''
'1.3.8'	'PS.calvin cycle.transketolase'	''	''
'1.3.9'	'PS.calvin cycle.seduheptulose bisphosphatase'	''	''
'1.3.10'	'PS.calvin cycle.Rib5P Isomerase'	''	''
'1.3.11'	'PS.calvin cycle.RPE'	''	''
'1.3.12'	'PS.calvin cycle.PRK'	''	''
'1.3.13'	'PS.calvin cycle.rubisco interacting'	Unigene0047695'	'(at4g20130 : 99.4) plastid transcriptionally active 14 (PTAC14); LOCATED IN: plastid chromosome, chloroplast, nucleoid; EXPRESSED IN: 22 plant structures; EXPRESSED DURING: 13 growth stages; CONTAINS InterPro DOMAIN/s: SET domain (InterPro:IPR001214), Rubisco LSMT substrate-binding (InterPro:IPR015353); BEST Arabidopsis thaliana protein match is: Rubisco methyltransferase family protein (TAIR:AT…	T
'1.3.1001'	'PS.calvin cycle.ribulose-1,5-bisP'	ribUlose-1,5-bisp'	'major CHO metabolism; PS.calvin cycle'	M
'1.3.1002'	'PS.calvin cycle'	'glycerate-3-p'	'major CHO metabolism; PS.calvin cycle; glycolysis; OPP.oxidative PP'	M
'1.3.1003'	'PS.calvin cycle'	'glycerate-1,3-bisp'	'major CHO metabolism; PS.calvin cycle; glycolysis; OPP.oxidative PP'	M
'1.3.1004'	'PS.calvin cycle'	'glyceraldehyde-3-p'	'major CHO metabolism; PS.calvin cycle; glycolysis; OPP.oxidative PP'	M
'1.3.1005'	'PS.calvin cycle'	'dihydroxyacetone-p'	'major CHO metabolism; PS.calvin cycle; glycolysis; OPP.oxidative PP'	M
'1.3.1006'	'PS.calvin cycle'	frUctose-1,6-bisp'	'major CHO metabolism; PS.calvin cycle; glycolysis; OPP.oxidative PP'	M
'1.3.1007'	'PS.calvin cycle'	frUctose-6-p'	'cell wall synthesis.cellulose synthesis; major CHO metabolism.synthesis.sucrose; major CHO metabolism.synthesis.starch; calvin cycle; glycolysis; OPP.oxidative PP'	M
'1.4'	'PS.reductive PP'	''	''
'1.5'	'PS.carbon concentrating mechanism'	''	''
'1.5.1'	'PS.carbon concentrating mechanism.C4'	''	''
'1.5.2'	'PS.carbon concentrating mechanism.CAM'	''	''
'1.5.3'	'PS.carbon concentrating mechanism.algal'	''	''
'2'	'major CHO metabolism'	''	''
'2.1'	'major CHO metabolism.synthesis'	''	''
'2.1.1'	'major CHO metabolism.synthesis.sucrose'	''	''
'2.1.1.1'	'major CHO metabolism.synthesis.sucrose.SPS'	Unigene0011292'	'(at1g04920 : 446.0) Encodes a protein with putative sucrose-phosphate synthase activity.; sucrose phosphate synthase 3F (SPS3F); FUNCTIONS IN: sucrose-phosphate synthase activity, transferase activity, transferring glycosyl groups; INVOLVED IN: biosynthetic process, sucrose metabolic process; LOCATED IN: cellular_component unknown; EXPRESSED IN: 9 plant structures; EXPRESSED DURING: LP.04 four l…	T
'2.1.1.1'	'major CHO metabolism.synthesis.sucrose.SPS'	Unigene0048771'	'(at1g04920 : 609.0) Encodes a protein with putative sucrose-phosphate synthase activity.; sucrose phosphate synthase 3F (SPS3F); FUNCTIONS IN: sucrose-phosphate synthase activity, transferase activity, transferring glycosyl groups; INVOLVED IN: biosynthetic process, sucrose metabolic process; LOCATED IN: cellular_component unknown; EXPRESSED IN: 9 plant structures; EXPRESSED DURING: LP.04 four l…	T
'2.1.1.1'	'major CHO metabolism.synthesis.sucrose.SPS'	Unigene0048772'	'(at1g04920 : 242.0) Encodes a protein with putative sucrose-phosphate synthase activity.; sucrose phosphate synthase 3F (SPS3F); FUNCTIONS IN: sucrose-phosphate synthase activity, transferase activity, transferring glycosyl groups; INVOLVED IN: biosynthetic process, sucrose metabolic process; LOCATED IN: cellular_component unknown; EXPRESSED IN: 9 plant structures; EXPRESSED DURING: LP.04 four l…	T
'2.1.1.1'	'major CHO metabolism.synthesis.sucrose.SPS'	Unigene0048773'	'(q43802|sps_orysa : 93.6) Probable sucrose-phosphate synthase (EC 2.4.1.14) (UDP-glucose-fructose-phosphate glucosyltransferase) - Oryza sativa (Rice) & (at1g04920 : 86.7) Encodes a protein with putative sucrose-phosphate synthase activity.; sucrose phosphate synthase 3F (SPS3F); FUNCTIONS IN: sucrose-phosphate synthase activity, transferase activity, transferring glycosyl groups; INVOLVED IN: b…	T
'2.1.1.2'	'major CHO metabolism.synthesis.sucrose.SPP'	''	''
'2.1.1.3'	'major CHO metabolism.synthesis.sucrose.FBPase'	Unigene0032476'	'(at1g43670 : 549.0) Inositol monophosphatase family protein; FUNCTIONS IN: fructose 1,6-bisphosphate 1-phosphatase activity, phosphoric ester hydrolase activity; INVOLVED IN: carbohydrate metabolic process, fructose metabolic process; LOCATED IN: cellular_component unknown; EXPRESSED IN: 25 plant structures; EXPRESSED DURING: 16 growth stages; CONTAINS InterPro DOMAIN/s: Fructose-1,6-bisphosphat…	T
'2.1.1.1001'	'major CHO metabolism.synthesis.sucrose'	frUctose-6-p'	'cell wall synthesis.cellulose synthesis; major CHO metabolism.synthesis.sucrose; major CHO metabolism.synthesis.starch; glycolysis; OPP.oxidative PP'	M
'2.1.1.1002'	'major CHO metabolism.synthesis.sucrose'	glUcose-6-p'	'cell wall synthesis.cellulose synthesis; major CHO metabolism.synthesis.sucrose; major CHO metabolism.synthesis.starch; glycolysis; OPP.oxidative PP'	M
'2.1.1.1003'	'major CHO metabolism.synthesis.sucrose'	glUcose-1-p'	'cell wall synthesis.cellulose synthesis; major CHO metabolism.synthesis.sucrose; major CHO metabolism.synthesis.starch'	M
'2.1.1.1004'	'major CHO metabolism.synthesis.sucrose'	glUcose-1,6-bisp'	'cell wall synthesis.cellulose synthesis; major CHO metabolism.synthesis.sucrose; major CHO metabolism.synthesis.starch'	M
'2.1.1.1005'	'major CHO metabolism.synthesis.sucrose'	frUctose-2,6-bisp'	'major CHO metabolism.synthesis.sucrose'	M
'2.1.1.1006'	'major CHO metabolism.synthesis.sucrose'	Udp-glUcose'	'cell wall synthesis.cellulose synthesis; major CHO metabolism.synthesis.sucrose'	M
'2.1.1.1007'	'major CHO metabolism.synthesis.sucrose'	sUcrose-6-p'	'major CHO metabolism.synthesis.sucrose'	M
'2.1.1.1008'	'major CHO metabolism.synthesis.sucrose'	sUcrose'	'major CHO metabolism.synthesis.sucrose; major CHO metabolism.degradation.sucrose'	M
'2.1.2'	'major CHO metabolism.synthesis.starch'	''	''
'2.1.2.1'	'major CHO metabolism.synthesis.starch.AGPase'	''	''
'2.1.2.2'	'major CHO metabolism.synthesis.starch.starch synthase'	''	''
'2.1.2.3'	'major CHO metabolism.synthesis.starch.starch branching'	''	''
'2.1.2.4'	'major CHO metabolism.synthesis.starch.debranching'	''	''
'2.1.2.5'	'major CHO metabolism.synthesis.starch.transporter'	''	''
'2.1.2.60'	'major CHO metabolism.synthesis.starch.ADP Glucose Phosphorylase'	''	''
'2.1.2.1001'	'major CHO metabolism.synthesis.starch'	frUctose-6-p'	'cell wall synthesis.cellulose synthesis; major CHO metabolism.synthesis.sucrose; major CHO metabolism.synthesis.starch; glycolysis; OPP.oxidative PP'	M
'2.1.2.1002'	'major CHO metabolism.synthesis.starch'	glUcose-6-p'	'cell wall synthesis.cellulose synthesis; major CHO metabolism.synthesis.sucrose; major CHO metabolism.synthesis.starch; glycolysis; OPP.oxidative PP'	M
'2.1.2.1003'	'major CHO metabolism.synthesis.starch'	glUcose-1-p'	'cell wall synthesis.cellulose synthesis; major CHO metabolism.synthesis.sucrose; major CHO metabolism.synthesis.starch'	M
'2.1.2.1004'	'major CHO metabolism.synthesis.starch'	adp-glUcose'	'major CHO metabolism.synthesis.starch'	M
'2.2'	'major CHO metabolism.degradation'	''	''
'2.2.1'	'major CHO metabolism.degradation.sucrose'	''	''
'2.2.1.1'	'major CHO metabolism.degradation.sucrose.fructokinase'	''	''
'2.2.1.3'	'major CHO metabolism.degradation.sucrose.invertases'	''	''
'2.2.1.3.1'	'major CHO metabolism.degradation.sucrose.invertases.neutral'	''	''
'2.2.1.3.2'	'major CHO metabolism.degradation.sucrose.invertases.cell wall'	Unigene0065017'	'(q43089|inv1_pea : 135.0) Beta-fructofuranosidase, cell wall isozyme precursor (EC 3.2.1.26) (Sucrose hydrolase) (Acid invertase) - Pisum sativum (Garden pea) & (at3g13790 : 134.0) Encodes a protein with invertase activity.; ATBFRUCT1; CONTAINS InterPro DOMAIN/s: Glycoside hydrolase, family 32 (InterPro:IPR001362), Glycosyl hydrolases family 32, N-terminal (InterPro:IPR013148), Glycosyl hydrolas…	T
'2.2.1.3.3'	'major CHO metabolism.degradation.sucrose.invertases.vacuolar'	''	''
'2.2.1.3.30'	'major CHO metabolism.degradation.sucrose.invertases.inhibitors'	''	''
'2.2.1.4'	'major CHO metabolism.degradation.sucrose.hexokinase'	Unigene0013736'	'(at4g37840 : 388.0) Encodes a putative hexokinase.; hexokinase-like 3 (HKL3); CONTAINS InterPro DOMAIN/s: Hexokinase, N-terminal (InterPro:IPR022672), Hexokinase, C-terminal (InterPro:IPR022673), Hexokinase (InterPro:IPR001312); BEST Arabidopsis thaliana protein match is: hexokinase 1 (TAIR:AT4G29130.1); Has 2260 Blast hits to 1998 proteins in 311 species: Archae - 0; Bacteria - 87; Metazoa - 12…	T
'2.2.1.5'	'major CHO metabolism.degradation.sucrose.Susy'	''	''
'2.2.1.99'	'major CHO metabolism.degradation.sucrose.misc'	''	''
'2.2.1.1001'	'major CHO metabolism.degradation.sucrose'	frUctose'	'major CHO metabolism.synthesis.sucrose; major CHO metabolism.degradation.sucrose'	M
'2.2.1.1002'	'major CHO metabolism.degradation.sucrose'	glUcose'	'cell wall degradation; major CHO metabolism.synthesis.sucrose; major CHO metabolism.degradation.starch'	M
'2.2.2'	'major CHO metabolism.degradation.starch'	''	''
'2.2.2.1'	'major CHO metabolism.degradation.starch.starch cleavage'	Unigene0041602'	'(at3g23640 : 102.0) heteroglycan glucosidase 1 (HGL1); FUNCTIONS IN: hydrolase activity, hydrolyzing O-glycosyl compounds; INVOLVED IN: carbohydrate metabolic process; LOCATED IN: chloroplast; EXPRESSED IN: 22 plant structures; EXPRESSED DURING: 13 growth stages; CONTAINS InterPro DOMAIN/s: Glycoside hydrolase, family 31 (InterPro:IPR000322), Glycoside hydrolase, catalytic core (InterPro:IPR0178…	T
'2.2.2.1.1'	'major CHO metabolism.degradation.starch.starch cleavage.alpha amylase'	''	''
'2.2.2.1.2'	'major CHO metabolism.degradation.starch.starch cleavage.beta amylase'	''	''
'2.2.2.2'	'major CHO metabolism.degradation.starch.starch phosphorylase'	''	''
'2.2.2.3'	'major CHO metabolism.degradation.starch.glucan water dikinase'	Unigene0042916'	'(at1g10760 : 344.0) Encodes an &#945;-glucan, water dikinase required for starch degradation. Involved in cold-induced freezing tolerance. Mutations that eliminate the GWD protein or affect the dikinase domain of the enzyme dramatically reduce both the amount of phosphate in the amylopectin and the rate of starch degradation. Mature leaves of these mutants accumulate amounts of starch up to seve…	T
'2.2.2.4'	'major CHO metabolism.degradation.starch.D enzyme'	''	''
'2.2.2.6'	'major CHO metabolism.degradation.starch.transporter'	Unigene0026548'	'(at5g16150 : 716.0) Encodes a putative plastidic glucose transporter.; plastidic GLC translocator (PGLCT); FUNCTIONS IN: carbohydrate transmembrane transporter activity, sugar:hydrogen symporter activity; INVOLVED IN: response to trehalose stimulus; LOCATED IN: membrane; EXPRESSED IN: 24 plant structures; EXPRESSED DURING: 14 growth stages; CONTAINS InterPro DOMAIN/s: Sugar transporter, conserve…	T
'2.2.2.8'	'major CHO metabolism.degradation.starch.ISA3'	''	''
'2.2.2.9'	'major CHO metabolism.degradation.starch.limit dextrinase/ pullulanase'	''	''
'2.2.2.10'	'major CHO metabolism.degradation.starch.laforin like phosphoglucan phosphatase (SEX4)'	''	''
'2.2.2.1001'	'major CHO metabolism.degradation.starch'	'starch (total)'	'cell wall synthesis; major CHO metabolism.degradation.starch'	M
'2.2.2.1002'	'major CHO metabolism.degradation.starch'	'maltose'	'cell wall synthesis; major CHO metabolism.degradation.starch'	M
'2.2.2.1003'	'major CHO metabolism.degradation.starch'	'isomaltose'	'cell wall synthesis; major CHO metabolism.degradation.starch'	M
'2.2.2.1004'	'major CHO metabolism.degradation.starch'	'maltotriose'	'cell wall synthesis; major CHO metabolism.degradation.starch'	M
'2.2.10'	'major CHO metabolism.degradation.acetate metabolism'	''	''
'2.2.10.1'	'major CHO metabolism.degradation.acetate metabolism.acetate kinase'	''	''
'2.2.10.2'	'major CHO metabolism.degradation.acetate metabolism.phosphate acetyltransferase'	''	''
'2.2.10.3'	'major CHO metabolism.degradation.acetate metabolism.acetyl-CoA synthetase'	''	''
'3'	'minor CHO metabolism'	''	''
'3.1'	'minor CHO metabolism.raffinose family'	''	''
'3.1.1'	'minor CHO metabolism.raffinose family.galactinol synthases'	''	''
'3.1.1.1'	'minor CHO metabolism.raffinose family.galactinol synthases.known'	Unigene0001206'	'(at1g56600 : 186.0) galactinol synthase 2 (GolS2); CONTAINS InterPro DOMAIN/s: Glycosyl transferase, family 8 (InterPro:IPR002495); BEST Arabidopsis thaliana protein match is: galactinol synthase 3 (TAIR:AT1G09350.1); Has 1296 Blast hits to 1295 proteins in 304 species: Archae - 0; Bacteria - 134; Metazoa - 258; Fungi - 290; Plants - 471; Viruses - 73; Other Eukaryotes - 70 (source: NCBI BLink).…	T
'3.1.1.2'	'minor CHO metabolism.raffinose family.galactinol synthases.putative'	Unigene0001206'	'(at1g56600 : 186.0) galactinol synthase 2 (GolS2); CONTAINS InterPro DOMAIN/s: Glycosyl transferase, family 8 (InterPro:IPR002495); BEST Arabidopsis thaliana protein match is: galactinol synthase 3 (TAIR:AT1G09350.1); Has 1296 Blast hits to 1295 proteins in 304 species: Archae - 0; Bacteria - 134; Metazoa - 258; Fungi - 290; Plants - 471; Viruses - 73; Other Eukaryotes - 70 (source: NCBI BLink).…	T
'3.1.2'	'minor CHO metabolism.raffinose family.raffinose synthases'	''	''
'3.1.2.1'	'minor CHO metabolism.raffinose family.raffinose synthases.known'	''	''
'3.1.2.2'	'minor CHO metabolism.raffinose family.raffinose synthases.putative'	Unigene0012140'	'(at1g55740 : 838.0) seed imbibition 1 (SIP1); CONTAINS InterPro DOMAIN/s: Glycoside hydrolase, catalytic core (InterPro:IPR017853), Raffinose synthase (InterPro:IPR008811); BEST Arabidopsis thaliana protein match is: seed imbibition 2 (TAIR:AT3G57520.1); Has 563 Blast hits to 527 proteins in 159 species: Archae - 29; Bacteria - 119; Metazoa - 0; Fungi - 82; Plants - 322; Viruses - 0; Other Eukar…	T
'3.1.3'	'minor CHO metabolism.raffinose family.stachyose synthases'	''	''
'3.1.1001'	'minor CHO metabolism.raffinose family'	'raffinose'	'minor CHO metabolism.raffinose'	M
'3.1.1002'	'minor CHO metabolism.raffinose family'	'galactinol'	''	M
'3.2'	'minor CHO metabolism.trehalose'	''	''
'3.2.1'	'minor CHO metabolism.trehalose.TPS'	''	''
'3.2.2'	'minor CHO metabolism.trehalose.TPP'	''	''
'3.2.3'	'minor CHO metabolism.trehalose.potential TPS/TPP'	Unigene0027091'	'(at1g23870 : 1299.0) Encodes an enzyme putatively involved in trehalose biosynthesis. The protein has a trehalose synthase (TPS)-like domain that may or may not be active as well as a trehalose phosphatase (TPP)-like domain.; trehalose-phosphatase/synthase 9 (TPS9); FUNCTIONS IN: transferase activity, transferring glycosyl groups, trehalose-phosphatase activity; INVOLVED IN: trehalose biosynthet…	T
'3.2.4'	'minor CHO metabolism.trehalose.trehalase'	''	''
'3.2.1001'	'minor CHO metabolism.trehalose'	'trehalose'	'minor CHO metabolism.trehalose'	M
'3.3'	'minor CHO metabolism.sugar alcohols'	''	''
'3.3.1001'	'minor CHO metabolism.sugar alcohols'	'sorbitol'	'minor CHO metabolism.polyols'	M
'3.3.1002'	'minor CHO metabolism.sugar alcohols'	'mannitol'	'minor CHO metabolism.polyols'	M
'3.3.1003'	'minor CHO metabolism.sugar alcohols'	'erythritol'	'minor CHO metabolism.polyols'	M
'3.3.1004'	'minor CHO metabolism.sugar alcohols'	'maltitol'	'minor CHO metabolism.polyols'	M
'3.3.1005'	'minor CHO metabolism.sugar alcohols'	'galactitol'	'minor CHO metabolism.polyols'	M
'3.3.1006'	'minor CHO metabolism.sugar alcohols'	'pinitol'	'minor CHO metabolism.polyols'	M
'3.3.1007'	'minor CHO metabolism.sugar alcohols'	'ononitol'	'minor CHO metabolism.polyols'	M
'3.3.1008'	'minor CHO metabolism.sugar alcohols'	'ribitol'	'minor CHO metabolism.polyols'	M
'3.3.1009'	'minor CHO metabolism.sugar alcohols'	'threitol'	''	M
'3.3.1010'	'minor CHO metabolism.sugar alcohols'	seqUoyitol'	''	M
'3.3.1011'	'minor CHO metabolism.sugar alcohols'	vibUrnitol'	''	M
'3.3.1012'	'minor CHO metabolism.sugar alcohols'	qUebranchitol'	''	M
'3.4'	'minor CHO metabolism.myo-inositol'	''	''
'3.4.1'	'minor CHO metabolism.myo-inositol.poly-phosphatases'	Unigene0041491'	'(at4g18010 : 124.0) Encodes an inositol polyphosphate 5-phosphatase that appears to have Type I activity. It can dephosphorylate IP3(inositol(1,4,5)P3) and IP4 (inositol(1,3,4,5)P4), but it does not appear to be active against phosphatidylinositol 4,5 bisphosphate. Overexpression of this gene renders plants insensitive to ABA in germination and growth assays.; INOSITOL(1,4,5)P3 5-PHOSPHATASE II …	T
'3.4.2'	'minor CHO metabolism.myo-inositol.InsP-Kinases'	''	''
'3.4.3'	'minor CHO metabolism.myo-inositol.InsP Synthases'	''	''
'3.4.4'	'minor CHO metabolism.myo-inositol.myo inositol oxygenases'	''	''
'3.4.5'	'minor CHO metabolism.myo-inositol.inositol phosphatase'	Unigene0034470'	'(at3g02870 : 281.0) Encodes a L-galactose-1-phosphate phosphatase, involved in ascorbate biosynthesis.; VTC4; FUNCTIONS IN: 3'(2'),5'-bisphosphate nucleotidase activity, L-galactose-1-phosphate phosphatase activity, inositol or phosphatidylinositol phosphatase activity, inositol-1(or 4)-monophosphatase activity; INVOLVED IN: sulfur metabolic process, L-ascorbic acid biosynthetic process, respons…	T
'3.4.1001'	'minor CHO metabolism.myo-inositol'	'inositol'	'minor CHO metabolism.inositol'	M
'3.4.1002'	'minor CHO metabolism.myo-inositol'	'inositol-1-p'	'minor CHO metabolism.inositol'	M
'3.4.1003'	'minor CHO metabolism.myo-inositol'	'triphosphoinositide'	'minor CHO metabolism.inositol'	M
'3.4.1004'	'minor CHO metabolism.myo-inositol'	'inositol-2-p'	'minor CHO metabolism.inositol'	M
'3.5'	'minor CHO metabolism.others'	Unigene0010941'	'(at5g19150 : 363.0) pfkB-like carbohydrate kinase family protein; INVOLVED IN: biological_process unknown; LOCATED IN: chloroplast; EXPRESSED IN: 22 plant structures; EXPRESSED DURING: 13 growth stages; CONTAINS InterPro DOMAIN/s: Uncharacterised protein family, carbohydrate kinase-related (InterPro:IPR000631); Has 35333 Blast hits to 34131 proteins in 2444 species: Archae - 798; Bacteria - 2242…	T
'3.5.1'	'minor CHO metabolism.others.Xylose isomerase'	''	''
'3.6'	'minor CHO metabolism.callose'	Unigene0008355'	'(at4g03550 : 122.0) Encodes a callose synthase that is required for wound and papillary callose formation in response to fungal pathogens Erysiphe and Blumeria. Mutants are resistant to P. parasitica and exhibit an exaggerated PR1 response.Contributes to PAMP-induced basal defense.; glucan synthase-like 5 (GSL05); FUNCTIONS IN: transferase activity, transferring glycosyl groups, 1,3-beta-glucan …	T
'3.6'	'minor CHO metabolism.callose'	Unigene0010416'	'(at3g07160 : 186.0) Encodes GSL10, a member of the Glucan Synthase-Like (GSL) family believed to be involved in the synthesis of the cell wall component callose. GSL10 is required for male gametophyte development and plant growth. Has a role in entry of microspores into mitosis. GSL10 mutation leads to perturbation of microspore division symmetry, irregular callose deposition and failure of gene…	T
'3.7'	'minor CHO metabolism.sugar kinases'	Unigene0011018'	'(at5g49650 : 104.0) Encodes a cytosolic protein capable of phosphorylating xylulose and deoxy-xylulose. It most likely plays a role in producing precursors for isoprenoid biosynthesis.; xylulose kinase-2 (XK-2); FUNCTIONS IN: xylulokinase activity; INVOLVED IN: xylulose metabolic process; LOCATED IN: cytosol; EXPRESSED IN: 23 plant structures; EXPRESSED DURING: 13 growth stages; CONTAINS InterPr…	T
'3.8'	'minor CHO metabolism.galactose'	''	''
'3.8.1'	'minor CHO metabolism.galactose.galactokinases'	''	''
'3.8.2'	'minor CHO metabolism.galactose.alpha-galactosidases'	Unigene0012921'	'(at3g26380 : 231.0) Melibiase family protein; FUNCTIONS IN: alpha-galactosidase activity, hydrolase activity, hydrolyzing O-glycosyl compounds, catalytic activity; INVOLVED IN: N-terminal protein myristoylation, carbohydrate metabolic process, metabolic process, lactose catabolic process; LOCATED IN: cell wall; EXPRESSED IN: 23 plant structures; EXPRESSED DURING: 13 growth stages; CONTAINS Inter…	T
'3.8.3'	'minor CHO metabolism.galactose.galactose-1-phosphate uridyl transferases'	''	''
'3.99'	'minor CHO metabolism.misc'	''	''
'3.99.1001'	'minor CHO metabolism.misc'	'1-o-methyl-alpha-galactoside'	'minor CHO metabolism.misc'	M
'3.99.1002'	'minor CHO metabolism.misc'	'1-o-methyl-beta-galactoside'	'minor CHO metabolism.misc'	M
'3.99.1003'	'minor CHO metabolism.misc'	2-deoxyglUcose'	'minor CHO metabolism.misc'	M
'3.99.1004'	'minor CHO metabolism.misc'	3-deoxyglUcose'	'minor CHO metabolism.misc'	M
'3.99.1005'	'minor CHO metabolism.misc'	3-o-methylglUcose'	'minor CHO metabolism.misc'	M
'3.99.1006'	'minor CHO metabolism.misc'	'beta-gentiobiose'	'minor CHO metabolism.misc'	M
'3.99.1007'	'minor CHO metabolism.misc'	'erythrose'	'minor CHO metabolism.misc'	M
'3.99.1008'	'minor CHO metabolism.misc'	'lactose'	'minor CHO metabolism.misc'	M
'3.99.1009'	'minor CHO metabolism.misc'	'lyxose'	'minor CHO metabolism.misc'	M
'3.99.1010'	'minor CHO metabolism.misc'	'melezitose'	'minor CHO metabolism.misc'	M
'3.99.1011'	'minor CHO metabolism.misc'	'methyl-alpha-mannopyranoside'	'minor CHO metabolism.misc'	M
'3.99.1012'	'minor CHO metabolism.misc'	methyl-d-glUcoside'	'minor CHO metabolism.misc'	M
'3.99.1013'	'minor CHO metabolism.misc'	oligofrUctan (total)'	'minor CHO metabolism.misc'	M
'3.99.1014'	'minor CHO metabolism.misc'	'psicose'	'minor CHO metabolism.misc'	M
'3.99.1015'	'minor CHO metabolism.misc'	'sophorose'	'minor CHO metabolism.misc'	M
'3.99.1016'	'minor CHO metabolism.misc'	'sorbitol-6-p'	'minor CHO metabolism.misc'	M
'3.99.1017'	'minor CHO metabolism.misc'	'tagatose'	'minor CHO metabolism.misc'	M
'3.99.1018'	'minor CHO metabolism.misc'	'xylitol'	'minor CHO metabolism.misc'	M
'3.99.1019'	'minor CHO metabolism.misc'	'xylose'	'minor CHO metabolism.misc'	M
'3.99.1020'	'minor CHO metabolism.misc'	'galactonate'	'minor CHO metabolism.misc; galactose metabolism'	M
'3.99.1021'	'minor CHO metabolism.misc'	'galactose'	'minor CHO metabolism.misc; galactose metabolism; cell wall degradation'	M
'3.99.1022'	'minor CHO metabolism.misc'	'galactose-6-p'	'minor CHO metabolism.misc; galactose metabolism'	M
'3.99.1023'	'minor CHO metabolism.misc'	'stachyose'	'minor CHO metabolism.misc; galactose metabolism'	M
'3.99.1024'	'minor CHO metabolism.misc'	'erythronic acid'	''	M
'3.99.1025'	'minor CHO metabolism.misc'	gUlose'	''	M
'3.99.1026'	'minor CHO metabolism.misc'	'sorbose'	''	M
'3.99.1027'	'minor CHO metabolism.misc.Laminaribiose'	'laminaribiose'	'laminarabiose'	M
'4'	'glycolysis'	''	''
'4.1'	'glycolysis.cytosolic branch'	''	''
'4.1.1'	'glycolysis.cytosolic branch.UGPase'	''	''
'4.1.2'	'glycolysis.cytosolic branch.phosphoglucomutase (PGM)'	''	''
'4.1.3'	'glycolysis.cytosolic branch.glucose-6-phosphate isomerase'	''	''
'4.1.4'	'glycolysis.cytosolic branch.phosphofructokinase (PFK)'	Unigene0024051'	'(at4g26270 : 327.0) phosphofructokinase 3 (PFK3); CONTAINS InterPro DOMAIN/s: Pyrophosphate-dependent phosphofructokinase TP0108 (InterPro:IPR012004), Phosphofructokinase (InterPro:IPR000023); BEST Arabidopsis thaliana protein match is: phosphofructokinase 7 (TAIR:AT5G56630.1); Has 30201 Blast hits to 17322 proteins in 780 species: Archae - 12; Bacteria - 1396; Metazoa - 17338; Fungi - 3422; Pla…	T
'4.1.5'	'glycolysis.cytosolic branch.pyrophosphate-fructose-6-P phosphotransferase'	''	''
'4.1.6'	'glycolysis.cytosolic branch.fructose-2,6-bisphosphatase (Fru2,6BisPase)'	''	''
'4.1.7'	'glycolysis.cytosolic branch.triosephosphate isomerase (TPI)'	''	''
'4.1.8'	'glycolysis.cytosolic branch.glyceraldehyde 3-phosphate dehydrogenase (GAP-DH)'	''	''
'4.1.9'	'glycolysis.cytosolic branch.non-phosphorylating glyceraldehyde 3-phosphate dehydrogenase (NPGAP-DH)'	''	''
'4.1.10'	'glycolysis.cytosolic branch.aldolase'	''	''
'4.1.11'	'glycolysis.cytosolic branch.3-phosphoglycerate kinase (PGK)'	''	''
'4.1.12'	'glycolysis.cytosolic branch.phosphoglycerate mutase'	Unigene0020139'	'(at3g05170 : 301.0) Phosphoglycerate mutase family protein; FUNCTIONS IN: catalytic activity; INVOLVED IN: metabolic process; LOCATED IN: cellular_component unknown; EXPRESSED IN: 17 plant structures; EXPRESSED DURING: 6 growth stages; CONTAINS InterPro DOMAIN/s: Histidine phosphatase superfamily, clade-1 (InterPro:IPR013078), Phosphoglycerate/bisphosphoglycerate mutase, active site (InterPro:IP…	T
'4.1.13'	'glycolysis.cytosolic branch.enolase'	Unigene0005876'	'(at1g74030 : 789.0) Encodes the plastid-localized phosphoenolpyruvate enolase. Mutant plants have abnormal trichomes.; enolase 1 (ENO1); FUNCTIONS IN: phosphopyruvate hydratase activity; INVOLVED IN: trichome morphogenesis; LOCATED IN: chloroplast; EXPRESSED IN: 26 plant structures; EXPRESSED DURING: 13 growth stages; CONTAINS InterPro DOMAIN/s: Enolase (InterPro:IPR000941), Enolase, C-terminal …	T
'4.1.13'	'glycolysis.cytosolic branch.enolase'	Unigene0024511'	'(q42971|eno_orysa : 815.0) Enolase (EC 4.2.1.11) (2-phosphoglycerate dehydratase) (2-phospho-D-glycerate hydro-lyase) (OSE1) - Oryza sativa (Rice) & (at2g36530 : 774.0) Involved in light-dependent cold tolerance and encodes an enolase. Protein is tyrosine-phosphorylated and its phosphorylation state is modulated in response to ABA in Arabidopsis thaliana seeds.; LOW EXPRESSION OF OSMOTICALLY RES…	T
'4.1.14'	'glycolysis.cytosolic branch.pyruvate kinase (PK)'	''	''
'4.1.15'	'glycolysis.cytosolic branch.phospho-enol-pyruvate carboxylase (PEPC)'	''	''
'4.1.16'	'glycolysis.cytosolic branch.phospho-enol-pyruvate carboxylase kinase (PPCK)'	''	''
'4.2'	'glycolysis.plastid branch'	''	''
'4.2.1'	'glycolysis.plastid branch.UGPase'	''	''
'4.2.2'	'glycolysis.plastid branch.phosphoglucomutase (PGM)'	''	''
'4.2.3'	'glycolysis.plastid branch.glucose-6-phosphate isomerase'	''	''
'4.2.4'	'glycolysis.plastid branch.phosphofructokinase (PFK)'	Unigene0024051'	'(at4g26270 : 327.0) phosphofructokinase 3 (PFK3); CONTAINS InterPro DOMAIN/s: Pyrophosphate-dependent phosphofructokinase TP0108 (InterPro:IPR012004), Phosphofructokinase (InterPro:IPR000023); BEST Arabidopsis thaliana protein match is: phosphofructokinase 7 (TAIR:AT5G56630.1); Has 30201 Blast hits to 17322 proteins in 780 species: Archae - 12; Bacteria - 1396; Metazoa - 17338; Fungi - 3422; Pla…	T
'4.2.5'	'glycolysis.plastid branch.pyrophosphate-fructose-6-P phosphotransferase'	''	''
'4.2.6'	'glycolysis.plastid branch.fructose-2,6-bisphosphatase (Fru2,6BisPase)'	''	''
'4.2.7'	'glycolysis.plastid branch.triosephosphate isomerase (TPI)'	''	''
'4.2.8'	'glycolysis.plastid branch.glyceraldehyde 3-phosphate dehydrogenase (GAP-DH)'	''	''
'4.2.11'	'glycolysis.plastid branch.3-phosphoglycerate kinase (PGK)'	''	''
'4.2.12'	'glycolysis.plastid branch.phosphoglycerate mutase'	''	''
'4.2.13'	'glycolysis.plastid branch.enolase'	''	''
'4.2.14'	'glycolysis.plastid branch.pyruvate kinase (PK)'	''	''
'4.2.15'	'glycolysis.plastid branch.phospho-enol-pyruvate carboxylase (PEPC)'	''	''
'4.3'	'glycolysis.unclear/dually targeted'	''	''
'4.3.1'	'glycolysis.unclear/dually targeted.UGPase'	''	''
'4.3.2'	'glycolysis.unclear/dually targeted.phosphoglucomutase (PGM)'	''	''
'4.3.3'	'glycolysis.unclear/dually targeted.glucose-6-phosphate isomerase'	''	''
'4.3.4'	'glycolysis.unclear/dually targeted.phosphofructokinase (PFK)'	Unigene0024051'	'(at4g26270 : 327.0) phosphofructokinase 3 (PFK3); CONTAINS InterPro DOMAIN/s: Pyrophosphate-dependent phosphofructokinase TP0108 (InterPro:IPR012004), Phosphofructokinase (InterPro:IPR000023); BEST Arabidopsis thaliana protein match is: phosphofructokinase 7 (TAIR:AT5G56630.1); Has 30201 Blast hits to 17322 proteins in 780 species: Archae - 12; Bacteria - 1396; Metazoa - 17338; Fungi - 3422; Pla…	T
'4.3.5'	'glycolysis.unclear/dually targeted.pyrophosphate-fructose-6-P phosphotransferase'	''	''
'4.3.6'	'glycolysis.unclear/dually targeted.fructose-2,6-bisphosphatase (Fru2,6BisPase)'	''	''
'4.3.7'	'glycolysis.unclear/dually targeted.triosephosphate isomerase (TPI)'	''	''
'4.3.8'	'glycolysis.unclear/dually targeted.glyceraldehyde 3-phosphate dehydrogenase (GAP-DH)'	''	''
'4.3.9'	'glycolysis.unclear/dually targeted.non-phosphorylating glyceraldehyde 3-phosphate dehydrogenase (NPGAP-DH)'	''	''
'4.3.10'	'glycolysis.unclear/dually targeted.aldolase'	''	''
'4.3.11'	'glycolysis.unclear/dually targeted.3-phosphoglycerate kinase (PGK)'	''	''
'4.3.12'	'glycolysis.unclear/dually targeted.phosphoglycerate mutase'	Unigene0020139'	'(at3g05170 : 301.0) Phosphoglycerate mutase family protein; FUNCTIONS IN: catalytic activity; INVOLVED IN: metabolic process; LOCATED IN: cellular_component unknown; EXPRESSED IN: 17 plant structures; EXPRESSED DURING: 6 growth stages; CONTAINS InterPro DOMAIN/s: Histidine phosphatase superfamily, clade-1 (InterPro:IPR013078), Phosphoglycerate/bisphosphoglycerate mutase, active site (InterPro:IP…	T
'4.3.13'	'glycolysis.unclear/dually targeted.enolase'	''	''
'4.3.14'	'glycolysis.unclear/dually targeted.pyruvate kinase (PK)'	''	''
'4.3.15'	'glycolysis.unclear/dually targeted.phospho-enol-pyruvate carboxylase (PEPC)'	''	''
'4.3.16'	'glycolysis.unclear/dually targeted.phospho-enol-pyruvate carboxylase kinase (PEPCK)'	''	''
'4.1001'	'glycolysis'	'dihydroxyacetone-p'	'PS.calvin cycle; photorespiration; glycolysis'	M
'4.1002'	'glycolysis'	'glyceraldehyde-3-p'	'PS.calvin cycle; photorespiration; glycolysis'	M
'4.1003'	'glycolysis'	'glycerate-1,3-bisp'	'PS.calvin cycle; photorespiration; glycolysis'	M
'4.1004'	'glycolysis'	'glycerate-3-p'	'PS.calvin cycle; photorespiration; glycolysis'	M
'4.1005'	'glycolysis'	p-enolpyrUvate'	'glyclolysis'	M
'4.1006'	'glycolysis'	pyrUvate'	'glyclolysis'	M
'4.1007'	'glycolysis'	'glycerate-2-p'	'glyclolysis'	M
'5'	'fermentation'	''	''
'5.1'	'fermentation.LDH'	''	''
'5.2'	'fermentation.PDC'	Unigene0087544'	'(at5g01320 : 126.0) Thiamine pyrophosphate dependent pyruvate decarboxylase family protein; FUNCTIONS IN: in 6 functions; LOCATED IN: cellular_component unknown; CONTAINS InterPro DOMAIN/s: TPP-binding enzyme, conserved site (InterPro:IPR000399), Thiamine pyrophosphate enzyme, central domain (InterPro:IPR012000), Pyruvate decarboxylase/indolepyruvate decarboxylase (InterPro:IPR012110), Thiamine …	T
'5.3'	'fermentation.ADH'	''	''
'5.5'	'fermentation.phosphate acetyltransferase'	''	''
'5.6'	'fermentation.acetate kinase'	''	''
'5.8'	'fermentation.pyruvate::ferredoxin oxidoreductase'	''	''
'5.10'	'fermentation.aldehyde dehydrogenase'	Unigene0039727'	'(at3g24503 : 376.0) Arabidopsis thaliana aldehyde dehydrogenase AtALDH1a mRNA. a sinapaldehyde dehydrogenase catalyzes both the oxidation of coniferylaldehyde and sinapaldehyde forming ferulic acid and sinapic acid, respectively; aldehyde dehydrogenase 2C4 (ALDH2C4); FUNCTIONS IN: 3-chloroallyl aldehyde dehydrogenase activity, coniferyl-aldehyde dehydrogenase activity, aldehyde dehydrogenase (NA…	T
'5.1001'	'fermentation'	'lactate'	'fermentation'	M
'5.1002'	'fermentation'	'alanine'	'amino acid synthesis.alanine; amino acid degradation.alanine; amino acid degradation.tryptophan; Co-factor metabolism; fermentation'	M
'6'	'gluconeogenesis / glyoxylate cycle'	''	''
'6.1'	'gluconeogenesis / glyoxylate cycle.citrate synthase'	Unigene0044312'	'(p49299|cysz_cucma : 97.1) Citrate synthase, glyoxysomal precursor (EC 2.3.3.1) (GCS) - Cucurbita maxima (Pumpkin) (Winter squash) & (at3g58750 : 90.5) Encodes a peroxisomal citrate synthase that is expressed throughout seedling and shoot development.; citrate synthase 2 (CSY2); FUNCTIONS IN: citrate (SI)-synthase activity; INVOLVED IN: fatty acid beta-oxidation, tricarboxylic acid cycle; LOCATE…	T
'6.2'	'gluconeogenesis / glyoxylate cycle.malate synthase'	''	''
'6.3'	'gluconeogenesis / glyoxylate cycle.Malate DH'	Unigene0096427'	'(p37228|mdhg_soybn : 615.0) Malate dehydrogenase, glyoxysomal precursor (EC 1.1.1.37) - Glycine max (Soybean) & (at2g22780 : 592.0) encodes an peroxisomal NAD-malate dehydrogenase that is involved in fatty acid beta-oxidation through providing NAD to the process of converting fatty acyl CoA to acetyl CoA.; peroxisomal NAD-malate dehydrogenase 1 (PMDH1); FUNCTIONS IN: in 6 functions; INVOLVED IN:…	T
'6.4'	'gluconeogenesis / glyoxylate cycle.PEPCK'	Unigene0034647'	'(at4g37870 : 764.0) Encodes a putative phosphoenolpyruvate carboxykinase (ATP-dependent).; phosphoenolpyruvate carboxykinase 1 (PCK1); FUNCTIONS IN: phosphoenolpyruvate carboxykinase activity, purine nucleotide binding, phosphoenolpyruvate carboxykinase (ATP) activity, ATP binding; INVOLVED IN: defense response to fungus, incompatible interaction, response to cadmium ion, cellular response to ph…	T
'6.5'	'gluconeogenesis / glyoxylate cycle.pyruvate dikinase'	''	''
'6.9'	'gluconeogenesis / glyoxylate cycle.isocitrate lyase'	''	''
'7'	'OPP'	''	''
'7.1'	'OPP.oxidative PP'	''	''
'7.1.1'	'OPP.oxidative PP.G6PD'	''	''
'7.1.2'	'OPP.oxidative PP.6-phosphogluconolactonase'	''	''
'7.1.3'	'OPP.oxidative PP.6-phosphogluconate dehydrogenase'	Unigene0014633'	'(at1g64190 : 89.7) 6-phosphogluconate dehydrogenase family protein; FUNCTIONS IN: in 6 functions; INVOLVED IN: response to salt stress; LOCATED IN: chloroplast, membrane; EXPRESSED IN: 24 plant structures; EXPRESSED DURING: 14 growth stages; CONTAINS InterPro DOMAIN/s: 6-phosphogluconate dehydrogenase, NAD-binding (InterPro:IPR006115), 6-phosphogluconate dehydrogenase, C-terminal-like (InterPro:…	T
'7.1.1001'	'OPP.oxidative PP'	glUconate-6-p'	'OPP.oxidative PP'	M
'7.2'	'OPP.non-reductive PP'	''	''
'7.2.1'	'OPP.non-reductive PP.transketolase'	''	''
'7.2.2'	'OPP.non-reductive PP.transaldolase'	''	''
'7.2.3'	'OPP.non-reductive PP.ribulose-phosphate 3-epimerase'	''	''
'7.2.4'	'OPP.non-reductive PP.ribose 5-phosphate isomerase'	''	''
'7.3'	'OPP.electron transfer'	''	''
'8'	'TCA / org transformation'	''	''
'8.1'	'TCA / org transformation.TCA'	''	''
'8.1.1'	'TCA / org transformation.TCA.pyruvate DH'	''	''
'8.1.1.1'	'TCA / org transformation.TCA.pyruvate DH.E1'	''	''
'8.1.1.2'	'TCA / org transformation.TCA.pyruvate DH.E2'	''	''
'8.1.1.3'	'TCA / org transformation.TCA.pyruvate DH.E3'	''	''
'8.1.2'	'TCA / org transformation.TCA.CS'	''	''
'8.1.3'	'TCA / org transformation.TCA.aconitase'	''	''
'8.1.4'	'TCA / org transformation.TCA.IDH'	''	''
'8.1.5'	'TCA / org transformation.TCA.2-oxoglutarate dehydrogenase'	''	''
'8.1.6'	'TCA / org transformation.TCA.succinyl-CoA ligase'	''	''
'8.1.7'	'TCA / org transformation.TCA.succinate dehydrogenase'	''	''
'8.1.8'	'TCA / org transformation.TCA.fumarase'	''	''
'8.1.9'	'TCA / org transformation.TCA.malate DH'	''	''
'8.1.99'	'TCA / org transformation.TCA.misc'	''	''
'8.1.1001'	'TCA / org transformation.TCA'	'citrate'	'gluconeogenese/ glyoxylate cycle; TCA / org transformation'	M
'8.1.1002'	'TCA / org transformation.TCA'	'aconitate'	'gluconeogenese/ glyoxylate cycle; TCA / org transformation'	M
'8.1.1003'	'TCA / org transformation.TCA'	'isocitrate'	'gluconeogenese/ glyoxylate cycle; TCA / org transformation'	M
'8.1.1004'	'TCA / org transformation.TCA'	2-oxoglUtarate'	'gluconeogenese/ glyoxylate cycle; TCA / org transformation; N-metabolism.ammonia metabolism; amino acid metabolism'	M
'8.1.1005'	'TCA / org transformation.TCA'	sUccinate'	'amino acid synthesis.lysine; secondary metabolism; gluconeogenese/ glyoxylate cycle; TCA / org transformation'	M
'8.1.1006'	'TCA / org transformation.TCA'	fUmarate'	'amino acid synthesis.arginine; amino acid degradation.tyrosine; amino acid synthesis.asparagines; amino acid synthesis.aspartate; nucleotide metabolism.synthesis; gluconeogenese/ glyoxylate cycle; TCA / org transformation'	M
'8.1.1007'	'TCA / org transformation.TCA'	'malate'	'gluconeogenese/ glyoxylate cycle; TCA / org transformation'	M
'8.1.1008'	'TCA / org transformation.TCA'	'oxaloacetate'	'TCA cycle'	M
'8.2'	'TCA / org transformation.other organic acid transformations'	''	''
'8.2.3'	'TCA / org transformation.other organic acid transformatons.aconitase'	''	''
'8.2.4'	'TCA / org transformation.other organic acid transformatons.IDH'	''	''
'8.2.9'	'TCA / org transformation.other organic acid transformatons.cyt MDH'	''	''
'8.2.10'	'TCA / org transformation.other organic acid transformatons.malic'	''	''
'8.2.11'	'TCA / org transformation.other organic acid transformatons.atp-citrate lyase'	''	''
'8.2.99'	'TCA / org transformation.other organic acid transformatons.misc'	''	''
'8.2.1001'	'TCA / org transformation.Various'	'2-methylcitrate'	'Propanoate metabolism in bacteria'	M
'8.2.1002'	'TCA / org transformation.Various'	2-oxoglUconate'	''	M
'8.2.1003'	'TCA / org transformation.Various'	'oxalate'	''	M
'8.2.1004'	'TCA / org transformation.Various'	sUberate'	'Also called cork acid, octanedioic acid'	M
'8.2.1005'	'TCA / org transformation.Various'	'itaconate'	''	M
'8.3'	'TCA / org transformation.carbonic anhydrases'	Unigene0017051'	'(at1g08080 : 186.0) alpha carbonic anhydrase 7 (ACA7); FUNCTIONS IN: carbonate dehydratase activity, zinc ion binding; INVOLVED IN: one-carbon metabolic process; LOCATED IN: endomembrane system; CONTAINS InterPro DOMAIN/s: Carbonic anhydrase, alpha-class, catalytic domain (InterPro:IPR001148), Carbonic anhydrase, CAH1-like (InterPro:IPR018340), Carbonic anhydrase, alpha-class, conserved site (In…	T
'9'	'mitochondrial electron transport / ATP synthesis'	''	''
'9.1'	'mitochondrial electron transport / ATP synthesis.NADH-DH'	''	''
'9.1.1'	'mitochondrial electron transport / ATP synthesis.NADH-DH.complex I'	''	''
'9.1.1.5'	'mitochondrial electron transport / ATP synthesis.NADH-DH.complex I.carbonic anhydrase'	''	''
'9.1.2'	'mitochondrial electron transport / ATP synthesis.NADH-DH.localisation not clear'	''	''
'9.2'	'mitochondrial electron transport / ATP synthesis.NADH-DH'	''	''
'9.2.1'	'mitochondrial electron transport / ATP synthesis.NADH-DH.type II'	''	''
'9.2.1.2'	'mitochondrial electron transport / ATP synthesis.NADH-DH.type II.external'	''	''
'9.2.1.3'	'mitochondrial electron transport / ATP synthesis.NADH-DH.type II.mitochondrial'	''	''
'9.2.1.4'	'mitochondrial electron transport / ATP synthesis.NADH-DH.type II.internal matrix'	Unigene0005323'	'(at1g07180 : 104.0) Internal NAD(P)H dehydrogenase in mitochondria. The predicted protein sequence has high homology with other designated NAD(P)H DHs from microorganisms; the capacity for matrix NAD(P)H oxidation via the rotenone-insensitive pathway is significantly reduced in the Atndi1 mutant plant line; the in vitro translation product of AtNDI1 is imported into isolated mitochondria and loc…	T
'9.3'	'mitochondrial electron transport / ATP synthesis.electron transfer flavoprotein'	''	''
'9.4'	'mitochondrial electron transport / ATP synthesis.alternative oxidase'	''	''
'9.5'	'mitochondrial electron transport / ATP synthesis.cytochrome c reductase'	''	''
'9.6'	'mitochondrial electron transport / ATP synthesis.cytochrome c'	Unigene0011126'	'(atmg00830 : 417.0) cytochrome c biogenesis orf382; cytochrome C biogenesis 382 (CCB382); FUNCTIONS IN: heme transporter activity; INVOLVED IN: cytochrome complex assembly, respiratory chain complex IV assembly, protein complex assembly, heme transport; LOCATED IN: endomembrane system, membrane; CONTAINS InterPro DOMAIN/s: Cytochrome c-type biogenesis protein (InterPro:IPR003567), Cytochrome c a…	T
'9.7'	'mitochondrial electron transport / ATP synthesis.cytochrome c oxidase'	Unigene0018566'	'(at1g28140 : 84.3) unknown protein; FUNCTIONS IN: molecular_function unknown; INVOLVED IN: biological_process unknown; LOCATED IN: chloroplast; EXPRESSED IN: 22 plant structures; EXPRESSED DURING: 13 growth stages; CONTAINS InterPro DOMAIN/s: Protein of unknown function DUF2301, transmembrane (InterPro:IPR019275); Has 140 Blast hits to 140 proteins in 72 species: Archae - 0; Bacteria - 86; Metaz…	T
'9.8'	'mitochondrial electron transport / ATP synthesis.uncoupling protein'	Unigene0004393'	'(at3g54110 : 172.0) Member of Uncoupling protein PUMP2 family. Encodes a mitochondrial uncoupling protein AtUCP1 involved in maintain the redox poise of the mitochondrial electron transport chain to facilitate photosynthetic metabolism. Disruption of UCP1 results in a photosynthetic phenotype. Specifically there is a restriction in photorespiration with a decrease in the rate of oxidation of pho…	T
'9.8'	'mitochondrial electron transport / ATP synthesis.uncoupling protein'	Unigene0009015'	'(at3g54110 : 129.0) Member of Uncoupling protein PUMP2 family. Encodes a mitochondrial uncoupling protein AtUCP1 involved in maintain the redox poise of the mitochondrial electron transport chain to facilitate photosynthetic metabolism. Disruption of UCP1 results in a photosynthetic phenotype. Specifically there is a restriction in photorespiration with a decrease in the rate of oxidation of pho…	T
'9.9'	'mitochondrial electron transport / ATP synthesis.F1-ATPase'	''	''
'9.99'	'mitochondrial electron transport / ATP synthesis.unspecified'	''	''
'9.1001'	'mitochondrial electron transport / ATP synthesis'	UbiqUinone-20'	'Respiration; Redox electron carrier'	M
'9.1001'	'mitochondrial electron transport / ATP synthesis'	'vitamin k1'	'Respiration; Redox electron carrier'	M
'10'	'cell wall'	''	''
'10.1'	'cell wall.precursor synthesis'	''	''
'10.1.1'	'cell wall.precursor synthesis.NDP sugar pyrophosphorylase'	''	''
'10.1.1.1'	'cell wall.precursor synthesis.NDP sugar pyrophosphorylase.GDP mannose'	Unigene0022162'	'(at2g39770 : 637.0) Encodes a GDP-mannose pyrophosphorylase/ mannose-1-pyrophosphatase. This enzyme provides GDP-mannose, which is used for cell wall carbohydrate biosynthesis and protein glycosylation as well as for ascorbate (vitamin C) biosynthesis. Mutations in this gene confer hypersensitivity to NH4+.; CYTOKINESIS DEFECTIVE 1 (CYT1); CONTAINS InterPro DOMAIN/s: Trimeric LpxA-like (InterPro…	T
'10.1.1.2'	'cell wall.precursor synthesis.NDP sugar pyrophosphorylase.GDP fucose and fucokinase'	''	''
'10.1.1.20'	'cell wall.precursor synthesis.NDP sugar pyrophosphorylase.multiple NDP-Sugars'	''	''
'10.1.2'	'cell wall.precursor synthesis.UGE'	Unigene0016530'	'(at4g23920 : 545.0) Encodes a protein with UDP-D-glucose 4-epimerase activity. Involved in growth and cell wall carbohydrate biosynthesis.; UDP-D-glucose/UDP-D-galactose 4-epimerase 2 (UGE2); CONTAINS InterPro DOMAIN/s: NAD-dependent epimerase/dehydratase (InterPro:IPR001509), NAD(P)-binding domain (InterPro:IPR016040), UDP-glucose 4-epimerase (InterPro:IPR005886); BEST Arabidopsis thaliana prot…	T
'10.1.3'	'cell wall.precursor synthesis.AXS'	''	''
'10.1.4'	'cell wall.precursor synthesis.UDP-Glc dehydrogenase (UGD)'	''	''
'10.1.5'	'cell wall.precursor synthesis.UXS'	''	''
'10.1.6'	'cell wall.precursor synthesis.GAE'	Unigene0006486'	'(at4g00110 : 615.0) Encodes a putative membrane-anchored UDP-D-glucuronate 4-epimerase.; UDP-D-glucuronate 4-epimerase 3 (GAE3); FUNCTIONS IN: UDP-glucuronate 4-epimerase activity, catalytic activity; INVOLVED IN: cellular metabolic process, carbohydrate metabolic process, nucleotide-sugar metabolic process, metabolic process; LOCATED IN: membrane; EXPRESSED IN: 23 plant structures; EXPRESSED DU…	T
'10.1.6'	'cell wall.precursor synthesis.GAE'	Unigene0046821'	'(at4g00110 : 135.0) Encodes a putative membrane-anchored UDP-D-glucuronate 4-epimerase.; UDP-D-glucuronate 4-epimerase 3 (GAE3); FUNCTIONS IN: UDP-glucuronate 4-epimerase activity, catalytic activity; INVOLVED IN: cellular metabolic process, carbohydrate metabolic process, nucleotide-sugar metabolic process, metabolic process; LOCATED IN: membrane; EXPRESSED IN: 23 plant structures; EXPRESSED DU…	T
'10.1.7'	'cell wall.precursor synthesis.GMD'	''	''
'10.1.8'	'cell wall.precursor synthesis.GER'	''	''
'10.1.9'	'cell wall.precursor synthesis.MUR4'	''	''
'10.1.10'	'cell wall.precursor synthesis.RHM'	''	''
'10.1.11'	'cell wall.precursor synthesis.UER'	''	''
'10.1.12'	'cell wall.precursor synthesis.KDO pathway'	''	''
'10.1.12.1'	'cell wall.precursor synthesis.KDO pathway.arabinose-5-phosphate isomerase'	''	''
'10.1.12.2'	'cell wall.precursor synthesis.KDO pathway.KDO-8-Phosphate Synthase'	Unigene0031794'	'(at1g79500 : 82.0) Encodes a protein with 3-deoxy-8-phosphooctulonate synthase (KDOP synthase) activity which is involved in the biosynthesis of KDO, a component of cell wall rhamnogalacturonan II.; AtkdsA1; FUNCTIONS IN: 3-deoxy-8-phosphooctulonate synthase activity; INVOLVED IN: metabolic process, rhamnogalacturonan II biosynthetic process; LOCATED IN: cytoplasm; EXPRESSED IN: 22 plant structu…	T
'10.1.12.3'	'cell wall.precursor synthesis.KDO pathway.KDO-8-Phosphate Phosphatase'	''	''
'10.1.12.4'	'cell wall.precursor synthesis.KDO pathway.CMP-KDO Synthetase'	''	''
'10.1.20'	'cell wall.precursor synthesis.phosphomannose isomerase'	Unigene0006447'	'(at1g67070 : 199.0) Encodes a protein with phosphomannose isomerase activity that is involved in synthesis of ascorbic acid. Expression is induced after 24 hours of dark treatment, in senescing leaves and treatment with exogenous photosynthesis inhibitor. Induction of gene expression was suppressed in excised leaves supplied with sugar. The authors suggest that the gene's expression pattern is r…	T
'10.1.20'	'cell wall.precursor synthesis.phosphomannose isomerase'	Unigene0036578'	'(at3g02570 : 271.0) Encodes a protein with phosphomannose isomerase activity.; MATERNAL EFFECT EMBRYO ARREST 31 (MEE31); CONTAINS InterPro DOMAIN/s: Mannose-6-phosphate isomerase (InterPro:IPR016305), Cupin, RmlC-type (InterPro:IPR011051), Mannose-6-phosphate isomerase, type I (InterPro:IPR001250), RmlC-like jelly roll fold (InterPro:IPR014710), Phosphomannose isomerase, type I, conserved site (…	T
'10.1.21'	'cell wall.precursor synthesis.phosphomannomutase'	''	''
'10.1.30'	'cell wall.precursor synthesis.sugar kinases'	''	''
'10.1.30.1'	'cell wall.precursor synthesis.sugar kinases.galacturonic acid kinase'	''	''
'10.1.30.2'	'ell wall.precursor synthesis.sugar kinases.arabinose-1-kinase'	''	''
'10.1.30.3'	'cell wall.precursor synthesis.sugar kinases.glucuronic acid kinase'	''	''
'10.2'	'cell wall.cellulose synthesis'	Unigene0024115'	'(at5g49720 : 186.0) Encodes a membrane-bound endo-1,4-beta-D-glucanase, involved in cellulose biosynthesis. Loss-of-function mutants have severe cellulose-deficient phenotypes. During cell elongation, KOR1 is associated with Golgi apparatus and early endosome. Inhibition of cellulose biosynthesis promoted a redistribution of KOR1 in subcellular locations. These observations suggest that depositi…	T
'10.2.1'	'cell wall.cellulose synthesis.cellulose synthase'	Unigene0012595'	'(at4g23990 : 567.0) encodes a protein similar to cellulose synthase; cellulose synthase like G3 (CSLG3); FUNCTIONS IN: cellulose synthase activity, transferase activity, transferring glycosyl groups, transferase activity; INVOLVED IN: cellulose biosynthetic process, polysaccharide biosynthetic process; LOCATED IN: membrane; EXPRESSED IN: 13 plant structures; EXPRESSED DURING: 8 growth stages; CO…	T
'10.2.1'	'cell wall.cellulose synthesis.cellulose synthase'	Unigene0044227'	'(at1g55850 : 145.0) encodes a protein similar to cellulose synthase; cellulose synthase like E1 (CSLE1); FUNCTIONS IN: cellulose synthase activity, transferase activity, transferring glycosyl groups; INVOLVED IN: plant-type cell wall biogenesis, cellulose biosynthetic process, polysaccharide biosynthetic process; LOCATED IN: endoplasmic reticulum, plasma membrane; EXPRESSED IN: 24 plant structur…	T
'10.2.1'	'cell wall.cellulose synthesis.cellulose synthase'	Unigene0044444'	'(at5g17420 : 1080.0) Encodes a xylem-specific cellulose synthase that is phosphorylated on one or more serine residues (on either S185 or one of S180 or S181).; IRREGULAR XYLEM 3 (IRX3); FUNCTIONS IN: cellulose synthase activity; INVOLVED IN: cellulose biosynthetic process, plant-type cell wall biogenesis, secondary cell wall biogenesis, rhamnogalacturonan I side chain metabolic process; LOCATED…	T
'10.2.1'	'cell wall.cellulose synthesis.cellulose synthase'	Unigene0070744'	'(at1g55850 : 395.0) encodes a protein similar to cellulose synthase; cellulose synthase like E1 (CSLE1); FUNCTIONS IN: cellulose synthase activity, transferase activity, transferring glycosyl groups; INVOLVED IN: plant-type cell wall biogenesis, cellulose biosynthetic process, polysaccharide biosynthetic process; LOCATED IN: endoplasmic reticulum, plasma membrane; EXPRESSED IN: 24 plant structur…	T
'10.2.2'	'cell wall.cellulose synthesis.COBRA'	Unigene0028028'	'(at4g16120 : 887.0) putative membrane-anchored cell wall protein; COBRA-like protein-7 precursor (COBL7); FUNCTIONS IN: molecular_function unknown; INVOLVED IN: biological_process unknown; LOCATED IN: anchored to plasma membrane, Golgi apparatus, anchored to membrane; EXPRESSED IN: 25 plant structures; EXPRESSED DURING: 13 growth stages; CONTAINS InterPro DOMAIN/s: Glycosyl-phosphatidyl inositol…	T
'10.2.1001'	'cell wall degradation'	'ribose'	'cell wall degradation; minor CHO metabolism; auxin metabolism'	M
'10.2.1002'	'cell wall degradation'	'ribonate'	'cell wall degradation; minor CHO metabolism; auxin metabolism'	M
'10.2.1003'	'cell wall degradation'	fUcose'	'cell wall degradation'	M
'10.2.1004'	'cell wall degradation'	'mannose'	'cell wall degradation; minor CHO metabolism'	M
'10.2.1005'	'cell wall degradation'	'galactose'	'cell wall degradation; minor CHO metabolism'	M
'10.2.1006'	'cell wall degradation'	'arabinose'	'cell wall degradation; minor CHO metabolism'	M
'10.2.1007'	'cell wall degradation'	galactUronate'	'cell wall degradation'	M
'10.2.1008'	'cell wall degradation'	glUcosamine'	'cell wall degradation'	M
'10.2.1009'	'cell wall degradation'	glUcosaminate'	'cell wall degradation'	M
'10.2.1010'	'cell wall degradation'	'rhamnose'	'cell wall degradation; minor CHO metabolism'	M
'10.2.1011'	'cell wall degradation'	'melibiose'	'cell wall degradation; minor CHO metabolism'	M
'10.2.1012'	'cell wall degradation'	levoglUcosan'	'cell wall degradation, degradation of cellulose'	M
'10.2.1013'	'cell wall degradation'	'hydroxyproline'	'cell wall degradation'	M
'10.3'	'cell wall.hemicellulose synthesis'	''	''
'10.3.1'	'cell wall.hemicellulose synthesis.xyloglucan'	''	''
'10.3.1.1'	'cell wall.hemicellulose synthesis.xyloglucan.XXXG galactose Transferase'	''	''
'10.3.2'	'cell wall.hemicellulose synthesis.glucuronoxylan'	''	''
'10.3.3'	'cell wall.hemicellulose synthesis.arabinoxylan'	''	''
'10.3.4'	'cell wall.hemicellulose synthesis.glucomannan'	''	''
'10.3.5'	'cell wall.hemicellulose synthesis.galactomannan'	''	''
'10.4'	'cell wall.pectin synthesis'	''	''
'10.4.1'	'cell wall.pectin synthesis.homogalacturonan'	''	''
'10.4.1.1'	'cell wall.pectin synthesis.homogalacturonan.Galacturonic Acid Trnasferase'	''	''
'10.4.2'	'cell wall.pectin synthesis.rhamnogalacturonan I'	''	''
'10.4.3'	'cell wall.pectin synthesis.rhamnogalacturonan II'	''	''
'10.4.3.6'	'cell wall.pectin synthesis.rhamnogalacturonan II.Xylose Transferase with Fucose Acceptor'	''	''
'10.4.4'	'cell wall.pectin synthesis.Xylogalacturonan'	''	''
'10.4.4.1'	'cell wall.pectin synthesis.Xylogalacturonan.Xylose Transferase'	''	''
'10.5'	'cell wall.cell wall proteins'	''	''
'10.5.1'	'cell wall.cell wall proteins.AGPs'	''	''
'10.5.1.1'	'cell wall.cell wall proteins.AGPs.AGP'	''	''
'10.5.1.2'	'cell wall.cell wall proteins.AGPs.AGP Fucosyltransferase'	''	''
'10.5.2'	'cell wall.cell wall proteins.proline rich proteins'	''	''
'10.5.3'	'cell wall.cell wall proteins.LRR'	''	''
'10.5.4'	'cell wall.cell wall proteins.HRGP'	''	''
'10.5.5'	'cell wall.cell wall proteins.RGP'	''	''
'10.6'	'cell wall.degradation'	''	''
'10.6.1'	'cell wall.degradation.cellulases and beta -1,4-glucanases'	Unigene0011769'	'(at1g22880 : 598.0) cellulase 5 (CEL5); FUNCTIONS IN: hydrolase activity, hydrolyzing O-glycosyl compounds, catalytic activity; INVOLVED IN: carbohydrate metabolic process; LOCATED IN: cell wall, plasma membrane, plant-type cell wall; EXPRESSED IN: root; CONTAINS InterPro DOMAIN/s: Six-hairpin glycosidase (InterPro:IPR012341), Glycoside hydrolase, family 9, active site (InterPro:IPR018221), Six-…	T
'10.6.1'	'cell wall.degradation.cellulases and beta -1,4-glucanases'	Unigene0044124'	'(at3g47000 : 458.0) Glycosyl hydrolase family protein; FUNCTIONS IN: hydrolase activity, hydrolyzing O-glycosyl compounds; INVOLVED IN: carbohydrate metabolic process; LOCATED IN: cellular_component unknown; EXPRESSED IN: 23 plant structures; EXPRESSED DURING: 13 growth stages; CONTAINS InterPro DOMAIN/s: Glycoside hydrolase, family 3, N-terminal (InterPro:IPR001764), Glycoside hydrolase, family…	T
'10.6.1'	'cell wall.degradation.cellulases and beta -1,4-glucanases'	Unigene0090480'	'(at3g47000 : 107.0) Glycosyl hydrolase family protein; FUNCTIONS IN: hydrolase activity, hydrolyzing O-glycosyl compounds; INVOLVED IN: carbohydrate metabolic process; LOCATED IN: cellular_component unknown; EXPRESSED IN: 23 plant structures; EXPRESSED DURING: 13 growth stages; CONTAINS InterPro DOMAIN/s: Glycoside hydrolase, family 3, N-terminal (InterPro:IPR001764), Glycoside hydrolase, family…	T
'10.6.2'	'cell wall.degradation.mannan-xylose-arabinose-fucose'	Unigene0036176'	'(at2g28100 : 223.0) Encodes a protein with &#945;-fucosidase activity. The activity was assessed on 2'-fucosyl-lactitol. AtFUC1 was not able to act on XXFG substrates, at least when heterologously expressed in <i>Pichia pastoris</i>. The enzyme has been postulated to act on fucosylated substrates other than xyloglucan oligosaccharides. was shown (<i>Pichia pastoris</i>) to hydrolyze fucose in 3-…	T
'10.6.2'	'cell wall.degradation.mannan-xylose-arabinose-fucose'	Unigene0037258'	'(at5g64570 : 1097.0) Encodes a beta-d-xylosidase that belongs to family 3 of glycoside hydrolases.; beta-D-xylosidase 4 (XYL4); FUNCTIONS IN: xylan 1,4-beta-xylosidase activity, hydrolase activity, hydrolyzing O-glycosyl compounds; INVOLVED IN: xylan catabolic process; LOCATED IN: apoplast, cell wall; EXPRESSED IN: 24 plant structures; EXPRESSED DURING: 13 growth stages; CONTAINS InterPro DOMAIN…	T
'10.6.2'	'cell wall.degradation.mannan-xylose-arabinose-fucose'	Unigene0039521'	'(at3g19620 : 1070.0) Glycosyl hydrolase family protein; FUNCTIONS IN: hydrolase activity, hydrolyzing O-glycosyl compounds; INVOLVED IN: carbohydrate metabolic process; LOCATED IN: cell wall; EXPRESSED IN: 14 plant structures; EXPRESSED DURING: LP.04 four leaves visible, 4 anthesis, LP.10 ten leaves visible, C globular stage, petal differentiation and expansion stage; CONTAINS InterPro DOMAIN/s:…	T
'10.6.2'	'cell wall.degradation.mannan-xylose-arabinose-fucose'	Unigene0043505'	'(p48981|bgal_maldo : 471.0) Beta-galactosidase precursor (EC 3.2.1.23) (Lactase) (Acid beta-galactosidase) (Exo-(1-->4)-beta-D-galactanase) - Malus domestica (Apple) (Malus sylvestris) & (at5g56870 : 442.0) beta-galactosidase 4 (BGAL4); FUNCTIONS IN: beta-galactosidase activity; INVOLVED IN: lactose catabolic process, using glucoside 3-dehydrogenase, carbohydrate metabolic process, lactose catab…	T
'10.6.2'	'cell wall.degradation.mannan-xylose-arabinose-fucose'	Unigene0050386'	'(at2g28100 : 301.0) Encodes a protein with &#945;-fucosidase activity. The activity was assessed on 2'-fucosyl-lactitol. AtFUC1 was not able to act on XXFG substrates, at least when heterologously expressed in <i>Pichia pastoris</i>. The enzyme has been postulated to act on fucosylated substrates other than xyloglucan oligosaccharides. was shown (<i>Pichia pastoris</i>) to hydrolyze fucose in 3-…	T
'10.6.3'	'cell wall.degradation.pectate lyases and polygalacturonases'	Unigene0001273'	'(at3g61490 : 712.0) Pectin lyase-like superfamily protein; FUNCTIONS IN: polygalacturonase activity; INVOLVED IN: carbohydrate metabolic process; LOCATED IN: endomembrane system; EXPRESSED IN: 22 plant structures; EXPRESSED DURING: 14 growth stages; CONTAINS InterPro DOMAIN/s: Pectin lyase fold/virulence factor (InterPro:IPR011050), Glycoside hydrolase, family 28 (InterPro:IPR000743), Pectin lya…	T
'10.6.3'	'cell wall.degradation.pectate lyases and polygalacturonases'	Unigene0011670'	'(at1g70370 : 728.0) polygalacturonase 2 (PG2); FUNCTIONS IN: polygalacturonase activity; INVOLVED IN: biological_process unknown; LOCATED IN: endomembrane system; EXPRESSED IN: 23 plant structures; EXPRESSED DURING: 13 growth stages; CONTAINS InterPro DOMAIN/s: BURP (InterPro:IPR004873); BEST Arabidopsis thaliana protein match is: BURP domain-containing protein (TAIR:AT1G23760.1). & (reliability…	T
'10.6.3'	'cell wall.degradation.pectate lyases and polygalacturonases'	Unigene0040228'	'(at4g24430 : 556.0) Rhamnogalacturonate lyase family protein; FUNCTIONS IN: lyase activity; INVOLVED IN: biological_process unknown; LOCATED IN: plasma membrane; EXPRESSED IN: 9 plant structures; EXPRESSED DURING: 4 anthesis, petal differentiation and expansion stage; CONTAINS InterPro DOMAIN/s: Rhamnogalacturonate lyase (InterPro:IPR010325), Carbohydrate-binding-like fold (InterPro:IPR013784), …	T
'10.6.3'	'cell wall.degradation.pectate lyases and polygalacturonases'	Unigene0086021'	'(at5g14650 : 525.0) Pectin lyase-like superfamily protein; FUNCTIONS IN: polygalacturonase activity; INVOLVED IN: carbohydrate metabolic process; LOCATED IN: endomembrane system; EXPRESSED IN: 7 plant structures; EXPRESSED DURING: F mature embryo stage, LP.02 two leaves visible, petal differentiation and expansion stage; CONTAINS InterPro DOMAIN/s: Pectin lyase fold/virulence factor (InterPro:IP…	T
'10.6.1001'	'cell wall.degradation'	1,6-anhydroglUcose'	'very tentative'	M
'10.7'	'cell wall.modification'	''	''
'10.8'	'cell wall.pectin*esterases'	''	''
'10.8.1'	'cell wall.pectin*esterases.PME'	Unigene0008503'	'(at4g22010 : 103.0) SKU5 similar 4 (sks4); FUNCTIONS IN: oxidoreductase activity, copper ion binding; INVOLVED IN: oxidation reduction; LOCATED IN: membrane, plant-type cell wall; EXPRESSED IN: 22 plant structures; EXPRESSED DURING: 14 growth stages; CONTAINS InterPro DOMAIN/s: Multicopper oxidase, type 3 (InterPro:IPR011707), Cupredoxin (InterPro:IPR008972), Multicopper oxidase, type 2 (InterPr…	T
'10.8.1'	'cell wall.pectin*esterases.PME'	Unigene0009706'	'(at5g27870 : 107.0) Plant invertase/pectin methylesterase inhibitor superfamily; FUNCTIONS IN: enzyme inhibitor activity, pectinesterase activity; INVOLVED IN: cell wall modification; LOCATED IN: cell wall, plant-type cell wall; EXPRESSED IN: 9 plant structures; EXPRESSED DURING: L mature pollen stage, M germinated pollen stage, 4 anthesis, C globular stage, petal differentiation and expansion s…	T
'10.8.1'	'cell wall.pectin*esterases.PME'	Unigene0009948'	'(at1g41830 : 576.0) SKU5-similar 6 (SKS6); FUNCTIONS IN: pectinesterase activity; INVOLVED IN: oxidation reduction; LOCATED IN: apoplast, cell wall, membrane, plant-type cell wall; EXPRESSED IN: 23 plant structures; EXPRESSED DURING: 13 growth stages; CONTAINS InterPro DOMAIN/s: Cupredoxin (InterPro:IPR008972), Multicopper oxidase, type 2 (InterPro:IPR011706), Multicopper oxidase, type 3 (InterP…	T
'10.8.1'	'cell wall.pectin*esterases.PME'	Unigene0012569'	'(at1g11580 : 567.0) methylesterase PCR A (PMEPCRA); FUNCTIONS IN: enzyme inhibitor activity, pectinesterase activity; INVOLVED IN: cell wall modification; LOCATED IN: cell wall, plasma membrane, plant-type cell wall; EXPRESSED IN: 25 plant structures; EXPRESSED DURING: 13 growth stages; CONTAINS InterPro DOMAIN/s: Pectinesterase, active site (InterPro:IPR018040), Pectin lyase fold/virulence fact…	T
'10.8.1'	'cell wall.pectin*esterases.PME'	Unigene0094837'	'(at5g19730 : 355.0) Pectin lyase-like superfamily protein; FUNCTIONS IN: pectinesterase activity; INVOLVED IN: cell wall modification; LOCATED IN: cell wall, plant-type cell wall, cytoplasm; EXPRESSED IN: 17 plant structures; EXPRESSED DURING: 8 growth stages; CONTAINS InterPro DOMAIN/s: Pectinesterase, active site (InterPro:IPR018040), Pectin lyase fold/virulence factor (InterPro:IPR011050), Pe…	T
'10.8.2'	'cell wall.pectin*esterases.acetyl esterase'	Unigene0013905'	'(at5g23870 : 591.0) Pectinacetylesterase family protein; FUNCTIONS IN: carboxylesterase activity; INVOLVED IN: biological_process unknown; LOCATED IN: plant-type cell wall; EXPRESSED IN: 22 plant structures; EXPRESSED DURING: 13 growth stages; CONTAINS InterPro DOMAIN/s: Pectinacetylesterase (InterPro:IPR004963); BEST Arabidopsis thaliana protein match is: Pectinacetylesterase family protein (TA…	T
'10.8.2'	'cell wall.pectin*esterases.acetyl esterase'	Unigene0046030'	'(at3g05910 : 364.0) Pectinacetylesterase family protein; FUNCTIONS IN: carboxylesterase activity; INVOLVED IN: biological_process unknown; LOCATED IN: endomembrane system; EXPRESSED IN: 22 plant structures; EXPRESSED DURING: 13 growth stages; CONTAINS InterPro DOMAIN/s: Pectinacetylesterase (InterPro:IPR004963); BEST Arabidopsis thaliana protein match is: Pectinacetylesterase family protein (TAI…	T
'10.8.99'	'cell wall.pectin*esterases.misc'	''	''
'11'	'lipid metabolism'	''	''
'11.1'	'lipid metabolism.FA synthesis and FA elongation'	''	''
'11.1.1'	'lipid metabolism.FA synthesis and FA elongation.Acetyl CoA Carboxylation'	''	''
'11.1.1.1'	'lipid metabolism.FA synthesis and FA elongation.Acetyl CoA Carboxylation.homomeric Enzyme'	''	''
'11.1.1.2'	'lipid metabolism.FA synthesis and FA elongation.Acetyl CoA Carboxylation.heteromeric Complex'	''	''
'11.1.1.2.1'	'lipid metabolism.FA synthesis and FA elongation.Acetyl CoA Carboxylation.heteromeric Complex.alpha Carboxyltransferase'	''	''
'11.1.1.2.2'	'lipid metabolism.FA synthesis and FA elongation.Acetyl CoA Carboxylation.heteromeric Complex.beta Carboxyltransferase'	''	''
'11.1.1.2.3'	'lipid metabolism.FA synthesis and FA elongation.Acetyl CoA Carboxylation.heteromeric Complex.Biotin Carboxyl Carrier Protein'	''	''
'11.1.1.2.4'	'lipid metabolism.FA synthesis and FA elongation.Acetyl CoA Carboxylation.heteromeric Complex.Biotin Carboxylase'	''	''
'11.1.2'	'lipid metabolism.FA synthesis and FA elongation.Acetyl CoA Transacylase'	''	''
'11.1.3'	'lipid metabolism.FA synthesis and FA elongation.ketoacyl ACP synthase'	''	''
'11.1.4'	'lipid metabolism.FA synthesis and FA elongation.ACP oxoacyl reductase'	''	''
'11.1.5'	'lipid metabolism.FA synthesis and FA elongation.beta hydroxyacyl ACP dehydratase'	''	''
'11.1.6'	'lipid metabolism.FA synthesis and FA elongation.enoyl ACP reductase'	''	''
'11.1.7'	'lipid metabolism.FA synthesis and FA elongation.ACP thioesterase'	''	''
'11.1.8'	'lipid metabolism.FA synthesis and FA elongation.acyl coa ligase'	Unigene0013091'	'(at5g16370 : 768.0) acyl activating enzyme 5 (AAE5); FUNCTIONS IN: catalytic activity; INVOLVED IN: metabolic process; LOCATED IN: peroxisome; EXPRESSED IN: leaf; CONTAINS InterPro DOMAIN/s: AMP-binding, conserved site (InterPro:IPR020845), AMP-dependent synthetase/ligase (InterPro:IPR000873); BEST Arabidopsis thaliana protein match is: AMP-dependent synthetase and ligase family protein (TAIR:AT…	T
'11.1.9'	'lipid metabolism.FA synthesis and FA elongation.long chain fatty acid CoA ligase'	Unigene0001741'	'(at1g49430 : 176.0) Encodes a long chain acyl-CoA synthetase that catalyzes the synthesis of omega-hydroxy fatty acyl-CoA intermediates in the pathway to cutin synthesis. Required for repression of lateral root formation.; long-chain acyl-CoA synthetase 2 (LACS2); CONTAINS InterPro DOMAIN/s: AMP-binding, conserved site (InterPro:IPR020845), AMP-dependent synthetase/ligase (InterPro:IPR000873); B…	T
'11.1.9'	'lipid metabolism.FA synthesis and FA elongation.long chain fatty acid CoA ligase'	Unigene0003124'	'(at1g49430 : 85.9) Encodes a long chain acyl-CoA synthetase that catalyzes the synthesis of omega-hydroxy fatty acyl-CoA intermediates in the pathway to cutin synthesis. Required for repression of lateral root formation.; long-chain acyl-CoA synthetase 2 (LACS2); CONTAINS InterPro DOMAIN/s: AMP-binding, conserved site (InterPro:IPR020845), AMP-dependent synthetase/ligase (InterPro:IPR000873); BE…	T
'11.1.9'	'lipid metabolism.FA synthesis and FA elongation.long chain fatty acid CoA ligase'	Unigene0003127'	'(at1g49430 : 87.0) Encodes a long chain acyl-CoA synthetase that catalyzes the synthesis of omega-hydroxy fatty acyl-CoA intermediates in the pathway to cutin synthesis. Required for repression of lateral root formation.; long-chain acyl-CoA synthetase 2 (LACS2); CONTAINS InterPro DOMAIN/s: AMP-binding, conserved site (InterPro:IPR020845), AMP-dependent synthetase/ligase (InterPro:IPR000873); BE…	T
'11.1.9'	'lipid metabolism.FA synthesis and FA elongation.long chain fatty acid CoA ligase'	Unigene0006568'	'(at1g49430 : 102.0) Encodes a long chain acyl-CoA synthetase that catalyzes the synthesis of omega-hydroxy fatty acyl-CoA intermediates in the pathway to cutin synthesis. Required for repression of lateral root formation.; long-chain acyl-CoA synthetase 2 (LACS2); CONTAINS InterPro DOMAIN/s: AMP-binding, conserved site (InterPro:IPR020845), AMP-dependent synthetase/ligase (InterPro:IPR000873); B…	T
'11.1.9'	'lipid metabolism.FA synthesis and FA elongation.long chain fatty acid CoA ligase'	Unigene0006572'	'(at1g49430 : 118.0) Encodes a long chain acyl-CoA synthetase that catalyzes the synthesis of omega-hydroxy fatty acyl-CoA intermediates in the pathway to cutin synthesis. Required for repression of lateral root formation.; long-chain acyl-CoA synthetase 2 (LACS2); CONTAINS InterPro DOMAIN/s: AMP-binding, conserved site (InterPro:IPR020845), AMP-dependent synthetase/ligase (InterPro:IPR000873); B…	T
'11.1.9'	'lipid metabolism.FA synthesis and FA elongation.long chain fatty acid CoA ligase'	Unigene0047022'	'(at1g49430 : 80.9) Encodes a long chain acyl-CoA synthetase that catalyzes the synthesis of omega-hydroxy fatty acyl-CoA intermediates in the pathway to cutin synthesis. Required for repression of lateral root formation.; long-chain acyl-CoA synthetase 2 (LACS2); CONTAINS InterPro DOMAIN/s: AMP-binding, conserved site (InterPro:IPR020845), AMP-dependent synthetase/ligase (InterPro:IPR000873); BE…	T
'11.1.9'	'lipid metabolism.FA synthesis and FA elongation.long chain fatty acid CoA ligase'	Unigene0049598'	'(at1g49430 : 84.0) Encodes a long chain acyl-CoA synthetase that catalyzes the synthesis of omega-hydroxy fatty acyl-CoA intermediates in the pathway to cutin synthesis. Required for repression of lateral root formation.; long-chain acyl-CoA synthetase 2 (LACS2); CONTAINS InterPro DOMAIN/s: AMP-binding, conserved site (InterPro:IPR020845), AMP-dependent synthetase/ligase (InterPro:IPR000873); BE…	T
'11.1.9'	'lipid metabolism.FA synthesis and FA elongation.long chain fatty acid CoA ligase'	Unigene0050916'	'(at1g49430 : 115.0) Encodes a long chain acyl-CoA synthetase that catalyzes the synthesis of omega-hydroxy fatty acyl-CoA intermediates in the pathway to cutin synthesis. Required for repression of lateral root formation.; long-chain acyl-CoA synthetase 2 (LACS2); CONTAINS InterPro DOMAIN/s: AMP-binding, conserved site (InterPro:IPR020845), AMP-dependent synthetase/ligase (InterPro:IPR000873); B…	T
'11.1.10'	'lipid metabolism.FA synthesis and FA elongation.beta ketoacyl CoA synthase'	Unigene0009916'	'(at2g26640 : 882.0) Encodes KCS11, a member of the 3-ketoacyl-CoA synthase family involved in the biosynthesis of VLCFA (very long chain fatty acids).; 3-ketoacyl-CoA synthase 11 (KCS11); FUNCTIONS IN: transferase activity, transferring acyl groups other than amino-acyl groups, catalytic activity; INVOLVED IN: response to cold, response to light stimulus, response to osmotic stress; LOCATED IN: …	T
'11.1.10'	'lipid metabolism.FA synthesis and FA elongation.beta ketoacyl CoA synthase'	Unigene0036997'	'(at5g04530 : 216.0) Encodes KCS19, a member of the 3-ketoacyl-CoA synthase family involved in the biosynthesis of VLCFA (very long chain fatty acids).; 3-ketoacyl-CoA synthase 19 (KCS19); FUNCTIONS IN: transferase activity, transferring acyl groups other than amino-acyl groups, catalytic activity, acyltransferase activity; INVOLVED IN: response to cold, response to light stimulus, response to os…	T
'11.1.11'	'lipid metabolism.FA synthesis and FA elongation.fatty acid elongase'	''	''
'11.1.12'	'lipid metabolism.FA synthesis and FA elongation.ACP protein'	''	''
'11.1.13'	'lipid metabolism.FA synthesis and FA elongation.acyl-CoA binding protein'	''	''
'11.1.15'	'lipid metabolism.FA synthesis and FA elongation.ACP desaturase'	''	''
'11.1.20'	'lipid metabolism.FA synthesis and FA elongation.MCD'	''	''
'11.1.30'	'lipid metabolism.FA synthesis and FA elongation.pyruvate kinase'	''	''
'11.1.31'	'lipid metabolism.FA synthesis and FA elongation.pyruvate DH'	''	''
'11.1.1001'	'lipid metabolism.FA synthesis and FA elongation'	'eicosanoate'	''	M
'11.1.1002'	'lipid metabolism.FA synthesis and FA elongation'	'nonanoate'	''	M
'11.1.1003'	'lipid metabolism.FA synthesis and FA elongation'	'tetradecanoic acid'	''	M
'11.2'	'lipid metabolism.FA desaturation'	''	''
'11.2.1'	'lipid metabolism.FA desaturation.desaturase'	Unigene0010992'	'(at3g15850 : 100.0) Chloroplastic enzyme responsible for the synthesis of 16:1 fatty acids from galactolipids and sulpholipids. Uses ferredoxin as electron donor.; fatty acid desaturase 5 (FAD5); CONTAINS InterPro DOMAIN/s: Fatty acid desaturase, type 1, core (InterPro:IPR015876), Fatty acid desaturase, type 1 (InterPro:IPR005804); BEST Arabidopsis thaliana protein match is: Fatty acid desaturas…	T
'11.2.2'	'lipid metabolism.FA desaturation.a hydroxylase'	''	''
'11.2.3'	'lipid metabolism.FA desaturation.omega 3 desaturase'	''	''
'11.2.4'	'lipid metabolism.FA desaturation.omega 6 desaturase'	''	''
'11.2.1001'	'lipid metabolism.FA desaturation'	'9,12-octadecadieneoic acid'	''	M
'11.3'	'lipid metabolism.Phospholipid synthesis'	''	''
'11.3.1'	'lipid metabolism.Phospholipid synthesis.1-acylglycerol-3-phosphate O-acyltransferase'	''	''
'11.3.2'	'lipid metabolism.Phospholipid synthesis.choline kinase'	''	''
'11.3.3'	'lipid metabolism.Phospholipid synthesis.phosphatidate cytidylyltransferase'	''	''
'11.3.4'	'lipid metabolism.Phospholipid synthesis.CDP-diacylglycerol-inositol 3-phosphatidyltransferase'	''	''
'11.3.5'	'lipid metabolism.Phospholipid synthesis.diacylglycerol kinase'	Unigene0027986'	'(at5g07920 : 763.0) diacylglycerol kinase; diacylglycerol kinase1 (DGK1); FUNCTIONS IN: diacylglycerol kinase activity, calcium ion binding; INVOLVED IN: activation of protein kinase C activity by G-protein coupled receptor protein signaling pathway, intracellular signaling pathway; LOCATED IN: cellular_component unknown; EXPRESSED IN: 23 plant structures; EXPRESSED DURING: 13 growth stages; CON…	T
'11.3.6'	'lipid metabolism.Phospholipid synthesis.choline-phosphate cytidylyltransferase'	''	''
'11.3.7'	'lipid metabolism.Phospholipid synthesis.cyclopropane-fatty-acyl-phospholipid synthase'	Unigene0039228'	'(at3g23510 : 317.0) Cyclopropane-fatty-acyl-phospholipid synthase; FUNCTIONS IN: cyclopropane-fatty-acyl-phospholipid synthase activity; INVOLVED IN: lipid biosynthetic process; LOCATED IN: endomembrane system; CONTAINS InterPro DOMAIN/s: Amine oxidase (InterPro:IPR002937), Cyclopropane-fatty-acyl-phospholipid/mycolic acid synthase (InterPro:IPR003333), Adrenodoxin reductase (InterPro:IPR000759)…	T
'11.3.8'	'lipid metabolism.Phospholipid synthesis.phosphatidylserine decarboxylase'	''	''
'11.3.9'	'lipid metabolism.Phospholipid synthesis.choline monooxygenase'	Unigene0002250'	'(at4g29890 : 127.0) choline monooxygenase, putative (CMO-like); FUNCTIONS IN: electron carrier activity, oxidoreductase activity, iron ion binding, 2 iron, 2 sulfur cluster binding; INVOLVED IN: oxidation reduction, cellular aromatic compound metabolic process; LOCATED IN: chloroplast; EXPRESSED IN: 22 plant structures; EXPRESSED DURING: 13 growth stages; CONTAINS InterPro DOMAIN/s: Rieske [2Fe-…	T
'11.3.10'	'lipid metabolism.Phospholipid synthesis.(S)-coclaurine-N-methyltransferase'	''	''
'11.4'	'lipid metabolism.TAG synthesis'	''	''
'11.5'	'lipid metabolism.glyceral metabolism'	''	''
'11.5.1'	'lipid metabolism.glyceral metabolism.glycerol kinase'	''	''
'11.5.2'	'lipid metabolism.glyceral metabolism.Glycerol-3-phosphate dehydrogenase (NAD+)'	''	''
'11.5.3'	'lipid metabolism.glyceral metabolism.FAD-dependent glycerol-3-phosphate dehydrogenase'	''	''
'11.5.1001'	'lipid metabolism.glyceral metabolism'	'1-monohexadecanoglycerol'	''	M
'11.5.1002'	'lipid metabolism.glyceral metabolism'	'1-monooctodecanoglycerol'	''	M
'11.6'	'lipid metabolism.lipid transfer proteins etc'	Unigene0027813'	'(at1g64720 : 202.0) membrane related protein CP5; CP5; FUNCTIONS IN: molecular_function unknown; INVOLVED IN: biological_process unknown; LOCATED IN: vacuole; EXPRESSED IN: 23 plant structures; EXPRESSED DURING: 15 growth stages; CONTAINS InterPro DOMAIN/s: Lipid-binding START (InterPro:IPR002913); BEST Arabidopsis thaliana protein match is: Polyketide cyclase/dehydrase and lipid transport super…	T
'11.6'	'lipid metabolism.lipid transfer proteins etc'	Unigene0030095'	'(q9m5x7|nltp_maldo : 99.0) Nonspecific lipid-transfer protein precursor (LTP) (Allergen Mal d 3) - Malus domestica (Apple) (Malus sylvestris) & (at2g38540 : 90.5) Non-specific lipid transfer protein. Binds calmodulin in a Ca2+-independent manner. Localized to the cell wall. Specifically expressed in L1 epidermal layer. Predicted to be a member of PR-14 pathogenesis-related protein family with th…	T
'11.6'	'lipid metabolism.lipid transfer proteins etc'	Unigene0048171'	'(q9m5x7|nltp_maldo : 109.0) Nonspecific lipid-transfer protein precursor (LTP) (Allergen Mal d 3) - Malus domestica (Apple) (Malus sylvestris) & (at2g38530 : 98.6) Involved in lipid transfer between membranes. Belongs to a family of Lipid transfer proteins. Sequence similarity to other plant/Arabidopsis LPT genes but highest similarity to LPT1. Stress and pathogen-inducible motifs found in the u…	T
'11.7'	'lipid metabolism.unassigned'	Unigene0031728'	'(at1g54570 : 134.0) Esterase/lipase/thioesterase family protein; FUNCTIONS IN: transferase activity, transferring acyl groups other than amino-acyl groups, catalytic activity; LOCATED IN: chloroplast, plastoglobule; EXPRESSED IN: 22 plant structures; EXPRESSED DURING: 13 growth stages; CONTAINS InterPro DOMAIN/s: Diacylglycerol acyltransferase (InterPro:IPR007130); BEST Arabidopsis thaliana prot…	T
'11.8'	'lipid metabolism.'exotics'(steroids, squalene etc)'	''	''
'11.8.1'	'lipid metabolism.'exotics' (steroids, squalene etc).sphingolipids'	Unigene0007794'	'(at4g36480 : 108.0) Encodes the LCB1 subunit of serine palmitoyltransferase. Together with the LCB2 subunit, forms a functional serine palmitoyltransferase complex, which catalyzes the first reaction of sphingolipid biosynthesis. Knockout of LCB1 was embryo lethal. Partial suppression of LCB1 expression led to smaller plants due to reduced cell expansion.; long-chain base1 (LCB1); FUNCTIONS IN: …	T
'11.8.1.1'	'lipid metabolism.'exotics' (steroids, squalene etc).sphingolipids.ceramidase'	Unigene0035040'	'(at1g07380 : 125.0) Neutral/alkaline non-lysosomal ceramidase; FUNCTIONS IN: ceramidase activity; INVOLVED IN: biological_process unknown; LOCATED IN: plasma membrane; EXPRESSED IN: 23 plant structures; EXPRESSED DURING: 13 growth stages; CONTAINS InterPro DOMAIN/s: Neutral/alkaline nonlysosomal ceramidase (InterPro:IPR006823); BEST Arabidopsis thaliana protein match is: Neutral/alkaline non-lys…	T
'11.8.1.2'	'lipid metabolism.'exotics' (steroids, squalene etc).sphingolipids.serine C-palmitoyltransferase'	''	''
'11.8.1.3'	'lipid metabolism.''exotics'' (steroids, squalene etc).sphingolipids.ceramide glucosyltransferase'	''	''
'11.8.2'	'lipid metabolism.'exotics' (steroids, squalene etc).methylsterol monooxygenase'	''	''
'11.8.3'	'lipid metabolism.'exotics' (steroids, squalene etc).UDP-glucose:sterol glucosyltransferase'	Unigene0026979'	'(at3g07020 : 111.0) UDP-Glycosyltransferase superfamily protein; FUNCTIONS IN: transferase activity, transferring glycosyl groups; INVOLVED IN: lipid glycosylation, carbohydrate metabolic process, metabolic process; LOCATED IN: plasma membrane, membrane; EXPRESSED IN: 25 plant structures; EXPRESSED DURING: 15 growth stages; CONTAINS InterPro DOMAIN/s: Glycosyl transferase, family 28 (InterPro:IP…	T
'11.8.4'	'lipid metabolism.'exotics' (steroids, squalene etc).3-beta hydroxysteroid dehydrogenase/isomerase'	Unigene0007847'	'(at2g26260 : 100.0) Encodes an enzyme with 3&#946;-hydroxysteroid dehydrogenase/C4-decarboxylase activity <i>in vitro</i>. The activity of the enzyme was determined using microsomal extracts of yeast overexpressing the <i>Arabidopsis</i> gene. Cytosolic fractions failed to be associated to the activity, leading to the speculation that the enzyme is membrane-bound.; 3beta-hydroxysteroid-dehydroge…	T
'11.8.5'	'lipid metabolism.'exotics' (steroids, squalene etc).squalene monooxygenase'	''	''
'11.8.6'	'lipid metabolism.'exotics' (steroids, squalene etc).cycloartenol synthase'	Unigene0028850'	'(at2g07050 : 1184.0) Involved in the biosynthesis of brassinosteroids. Catalyzes the reaction from epoxysqualene to cycloartenol.; cycloartenol synthase 1 (CAS1); FUNCTIONS IN: cycloartenol synthase activity; INVOLVED IN: pentacyclic triterpenoid biosynthetic process, thylakoid membrane organization, pollen development; LOCATED IN: vacuole; EXPRESSED IN: 24 plant structures; EXPRESSED DURING: 13…	T
'11.8.7'	'lipid metabolism.'exotics' (steroids, squalene etc).trans-2-enoyl-CoA reductase (NADPH)'	''	''
'11.8.8'	'lipid metabolism.'exotics' (steroids, squalene etc).squalene synthase'	''	''
'11.8.10'	'lipid metabolism.'exotics' (steroids, squalene etc).phosphatidylcholinesterol O-acyltransferase'	''	''
'11.8.1001'	'lipid metabolism.'exotics' (steroids, squalene etc)'	'stigmasterol'	'secondary metabolism, steroids'	M
'11.8.1002'	'lipid metabolism.'exotics' (steroids, squalene etc)'	'stigmastanol'	'secondary metabolism, steroids'	M
'11.8.1003'	'lipid metabolism.'exotics' (steroids, squalene etc)'	'stigmasterol acetate'	'secondary metabolism, steroids'	M
'11.8.1004'	'lipid metabolism.'exotics' (steroids, squalene etc)'	'stigmastadienone'	'secondary metabolism, steroids'	M
'11.8.1005'	'lipid metabolism.'exotics' (steroids, squalene etc)'	'lanosterol'	'secondary metabolism, steroids'	M
'11.8.1006'	'lipid metabolism.'exotics' (steroids, squalene etc)'	'ergosterol'	'secondary metabolism, steroids'	M
'11.8.1007'	'lipid metabolism.'exotics' (steroids, squalene etc)'	'cholesteryl oleate'	'secondary metabolism, steroids'	M
'11.8.1008'	'lipid metabolism.'exotics' (steroids, squalene etc)'	'oleanolate'	'secondary metabolism, steroids'	M
'11.8.1009'	'lipid metabolism.'exotics' (steroids, squalene etc)'	Ursolate'	'secondary metabolism, steroids'	M
'11.8.1010'	'lipid metabolism.'exotics' (steroids, squalene etc)'	'cholesterol'	'secondary metabolism, steroids'	M
'11.8.1011'	'lipid metabolism.'exotics' (steroids, squalene etc)'	fUcosterol'	'secondary metabolism, steroids'	M
'11.8.1012'	'lipid metabolism.'exotics' (steroids, squalene etc)'	'5-alpha-cholestane'	'secondary metabolism, steroids'	M
'11.8.1013'	'lipid metabolism.'exotics' (steroids, squalene etc)'	'digoxin'	'secondary metabolism; from Digitalis (foxglove plant)'	M
'11.9'	'lipid metabolism.lipid degradation'	''	''
'11.9.1'	'lipid metabolism.lipid degradation.palmitoyl[protein] hydrolase'	''	''
'11.9.2'	'lipid metabolism.lipid degradation.lipases'	''	''
'11.9.2.1'	'lipid metabolism.lipid degradation.lipases.triacylglycerol lipase'	Unigene0012615'	'(at1g06800 : 92.4) Encodes a lipase that hydrolyzes phosphatidylcholine, glycolipids as well as triacylglycerols.; alpha/beta-Hydrolases superfamily protein; FUNCTIONS IN: galactolipase activity, triglyceride lipase activity, phospholipase A1 activity; INVOLVED IN: lipid metabolic process; LOCATED IN: chloroplast; EXPRESSED IN: 8 plant structures; EXPRESSED DURING: 4 anthesis, C globular stage, …	T
'11.9.2.1'	'lipid metabolism.lipid degradation.lipases.triacylglycerol lipase'	Unigene0020062'	'(at5g14180 : 332.0) Myzus persicae-induced lipase 1 (MPL1); FUNCTIONS IN: catalytic activity; INVOLVED IN: glycerol biosynthetic process, lipid metabolic process; LOCATED IN: endomembrane system; EXPRESSED IN: 7 plant structures; EXPRESSED DURING: L mature pollen stage, M germinated pollen stage, 4 anthesis, petal differentiation and expansion stage; CONTAINS InterPro DOMAIN/s: AB-hydrolase-asso…	T
'11.9.2.1'	'lipid metabolism.lipid degradation.lipases.triacylglycerol lipase'	Unigene0022938'	'(at4g16820 : 563.0) Encodes a lipase that hydrolyzes phosphatidylcholine, glycolipids as well as triacylglycerols.; alpha/beta-Hydrolases superfamily protein; FUNCTIONS IN: galactolipase activity, triglyceride lipase activity, phospholipase A1 activity; INVOLVED IN: lipid metabolic process; LOCATED IN: chloroplast; EXPRESSED IN: sperm cell, cultured cell; CONTAINS InterPro DOMAIN/s: Lipase, clas…	T
'11.9.2.1'	'lipid metabolism.lipid degradation.lipases.triacylglycerol lipase'	Unigene0024226'	'(at1g51440 : 664.0) Encodes a lipase that hydrolyzes phosphatidylcholine, glycolipids as well as triacylglycerols.; alpha/beta-Hydrolases superfamily protein; FUNCTIONS IN: galactolipase activity, triglyceride lipase activity, phospholipase A1 activity; INVOLVED IN: lipid metabolic process; LOCATED IN: chloroplast; EXPRESSED IN: 12 plant structures; EXPRESSED DURING: 4 anthesis, C globular stage…	T
'11.9.2.1'	'lipid metabolism.lipid degradation.lipases.triacylglycerol lipase'	Unigene0044514'	'(at1g02660 : 465.0) alpha/beta-Hydrolases superfamily protein; FUNCTIONS IN: triglyceride lipase activity; INVOLVED IN: lipid metabolic process; LOCATED IN: cellular_component unknown; EXPRESSED IN: 24 plant structures; EXPRESSED DURING: 15 growth stages; CONTAINS InterPro DOMAIN/s: Lipase, class 3 (InterPro:IPR002921); BEST Arabidopsis thaliana protein match is: alpha/beta-Hydrolases superfamil…	T
'11.9.2.1'	'lipid metabolism.lipid degradation.lipases.triacylglycerol lipase'	Unigene0062445'	'(at1g05800 : 514.0) Encodes a galactolipase. Located in the chloroplast. Involved in the initial step of jasmonic acid biosynthesis. Expressed in vegetative tissues and is necessary for the biosynthesis of basal-level JAs in vegetative tissues.; DONGLE (DGL); CONTAINS InterPro DOMAIN/s: Lipase, class 3 (InterPro:IPR002921); BEST Arabidopsis thaliana protein match is: alpha/beta-Hydrolases superf…	T
'11.9.2.2'	'lipid metabolism.lipid degradation.lipases.acylglycerol lipase'	''	''
'11.9.3'	'lipid metabolism.lipid degradation.lysophospholipases'	''	''
'11.9.3.1'	'lipid metabolism.lipid degradation.lysophospholipases.phospholipase D'	Unigene0025359'	'(at3g16785 : 1472.0) Encodes a member of the PXPH-PLD subfamily of phospholipase D proteins. This subfamily is novel structurally different from the majority of plant PLDs by having phox homology (PX) and pleckstrin homology (PH) domains. Involved regulating root development in response to nutrient limitation. Does not appear to be involved in root hair patterning. Not induced upon Pi starvation…	T
'11.9.3.1'	'lipid metabolism.lipid degradation.lysophospholipases.phospholipase D'	Unigene0043259'	'(at2g42010 : 101.0) phospholipase D (PLDbeta); phospholipase D beta 1 (PLDBETA1); FUNCTIONS IN: phospholipase D activity, protein binding, phosphatidylinositol-4,5-bisphosphate binding; INVOLVED IN: response to cadmium ion, defense response to bacterium, incompatible interaction; EXPRESSED IN: 19 plant structures; EXPRESSED DURING: 10 growth stages; CONTAINS InterPro DOMAIN/s: C2 membrane target…	T
'11.9.3.2'	'lipid metabolism.lipid degradation.lysophospholipases.carboxylesterase'	Unigene0020317'	'(at1g49650 : 247.0) alpha/beta-Hydrolases superfamily protein; FUNCTIONS IN: hydrolase activity; INVOLVED IN: metabolic process; EXPRESSED IN: 15 plant structures; EXPRESSED DURING: 10 growth stages; CONTAINS InterPro DOMAIN/s: Alpha/beta hydrolase fold-3 (InterPro:IPR013094); BEST Arabidopsis thaliana protein match is: carboxyesterase 5 (TAIR:AT1G49660.1); Has 9107 Blast hits to 9083 proteins i…	T
'11.9.3.3'	'lipid metabolism.lipid degradation.lysophospholipases.glycerophosphodiester phosphodiesterase'	Unigene0004509'	'(at5g58050 : 316.0) SHV3-like 4 (SVL4); FUNCTIONS IN: glycerophosphodiester phosphodiesterase activity, kinase activity; INVOLVED IN: glycerol metabolic process, lipid metabolic process; LOCATED IN: anchored to membrane; EXPRESSED IN: 7 plant structures; EXPRESSED DURING: L mature pollen stage, M germinated pollen stage, 4 anthesis, C globular stage, petal differentiation and expansion stage; CO…	T
'11.9.3.3'	'lipid metabolism.lipid degradation.lysophospholipases.glycerophosphodiester phosphodiesterase'	Unigene0012338'	'(at1g66920 : 222.0) Protein kinase superfamily protein; FUNCTIONS IN: protein serine/threonine kinase activity, protein kinase activity, kinase activity, ATP binding; INVOLVED IN: protein amino acid phosphorylation; LOCATED IN: endomembrane system; CONTAINS InterPro DOMAIN/s: Protein kinase, ATP binding site (InterPro:IPR017441), Serine/threonine-protein kinase domain (InterPro:IPR002290), Serin…	T
'11.9.3.3'	'lipid metabolism.lipid degradation.lysophospholipases.glycerophosphodiester phosphodiesterase'	Unigene0015433'	'(at1g66920 : 336.0) Protein kinase superfamily protein; FUNCTIONS IN: protein serine/threonine kinase activity, protein kinase activity, kinase activity, ATP binding; INVOLVED IN: protein amino acid phosphorylation; LOCATED IN: endomembrane system; CONTAINS InterPro DOMAIN/s: Protein kinase, ATP binding site (InterPro:IPR017441), Serine/threonine-protein kinase domain (InterPro:IPR002290), Serin…	T
'11.9.3.3'	'lipid metabolism.lipid degradation.lysophospholipases.glycerophosphodiester phosphodiesterase'	Unigene0020743'	'(at5g38280 : 338.0) putative receptor serine/threonine kinase PR5K (PR5K) mRNA, PR5-like receptor kinase; PR5-like receptor kinase (PR5K); FUNCTIONS IN: transmembrane receptor protein serine/threonine kinase activity, kinase activity; INVOLVED IN: response to fungus; LOCATED IN: endomembrane system; EXPRESSED IN: 6 plant structures; EXPRESSED DURING: petal differentiation and expansion stage; CO…	T
'11.9.3.3'	'lipid metabolism.lipid degradation.lysophospholipases.glycerophosphodiester phosphodiesterase'	Unigene0027564'	'(at3g02040 : 379.0) senescence-related gene 3 (SRG3); FUNCTIONS IN: phosphoric diester hydrolase activity, glycerophosphodiester phosphodiesterase activity; INVOLVED IN: glycerol metabolic process, lipid metabolic process; EXPRESSED IN: 18 plant structures; EXPRESSED DURING: 8 growth stages; CONTAINS InterPro DOMAIN/s: PLC-like phosphodiesterase, TIM beta/alpha-barrel domain (InterPro:IPR017946)…	T
'11.9.3.3'	'lipid metabolism.lipid degradation.lysophospholipases.glycerophosphodiester phosphodiesterase'	Unigene0046950'	'(at5g58050 : 307.0) SHV3-like 4 (SVL4); FUNCTIONS IN: glycerophosphodiester phosphodiesterase activity, kinase activity; INVOLVED IN: glycerol metabolic process, lipid metabolic process; LOCATED IN: anchored to membrane; EXPRESSED IN: 7 plant structures; EXPRESSED DURING: L mature pollen stage, M germinated pollen stage, 4 anthesis, C globular stage, petal differentiation and expansion stage; CO…	T
'11.9.3.3'	'lipid metabolism.lipid degradation.lysophospholipases.glycerophosphodiester phosphodiesterase'	Unigene0047569'	'(at1g66980 : 108.0) Encodes SNC4 (suppressor of npr1-1, constitutive 4), an atypical receptor-like kinase with two predicted extracellular glycerophosphoryl diester phosphodiesterase domains.; suppressor of npr1-1 constitutive 4 (SNC4); CONTAINS InterPro DOMAIN/s: Protein kinase, ATP binding site (InterPro:IPR017441), Serine/threonine-protein kinase domain (InterPro:IPR002290), Serine-threonine/…	T
'11.9.3.3'	'lipid metabolism.lipid degradation.lysophospholipases.glycerophosphodiester phosphodiesterase'	Unigene0048034'	'(at4g18250 : 94.0) receptor serine/threonine kinase, putative; FUNCTIONS IN: transmembrane receptor protein serine/threonine kinase activity, kinase activity; INVOLVED IN: protein amino acid phosphorylation; EXPRESSED IN: 8 plant structures; EXPRESSED DURING: LP.06 six leaves visible, LP.04 four leaves visible, LP.10 ten leaves visible, LP.02 two leaves visible, LP.08 eight leaves visible; CONTA…	T
'11.9.3.3'	'lipid metabolism.lipid degradation.lysophospholipases.glycerophosphodiester phosphodiesterase'	Unigene0048363'	'(at5g38280 : 197.0) putative receptor serine/threonine kinase PR5K (PR5K) mRNA, PR5-like receptor kinase; PR5-like receptor kinase (PR5K); FUNCTIONS IN: transmembrane receptor protein serine/threonine kinase activity, kinase activity; INVOLVED IN: response to fungus; LOCATED IN: endomembrane system; EXPRESSED IN: 6 plant structures; EXPRESSED DURING: petal differentiation and expansion stage; CO…	T
'11.9.3.3'	'lipid metabolism.lipid degradation.lysophospholipases.glycerophosphodiester phosphodiesterase'	Unigene0048505'	'(at5g38280 : 337.0) putative receptor serine/threonine kinase PR5K (PR5K) mRNA, PR5-like receptor kinase; PR5-like receptor kinase (PR5K); FUNCTIONS IN: transmembrane receptor protein serine/threonine kinase activity, kinase activity; INVOLVED IN: response to fungus; LOCATED IN: endomembrane system; EXPRESSED IN: 6 plant structures; EXPRESSED DURING: petal differentiation and expansion stage; CO…	T
'11.9.3.4'	'lipid metabolism.lipid degradation.lysophospholipases.phospholipase A2'	''	''
'11.9.3.5'	'lipid metabolism.lipid degradation.lysophospholipases.phosphoinositide phospholipase C'	''	''
'11.9.4'	'lipid metabolism.lipid degradation.beta-oxidation'	''	''
'11.9.4.2'	'lipid metabolism.lipid degradation.beta-oxidation.acyl CoA DH'	''	''
'11.9.4.3'	'lipid metabolism.lipid degradation.beta-oxidation.enoyl CoA hydratase'	''	''
'11.9.4.4'	'lipid metabolism.lipid degradation.beta-oxidation.hydroxybutyryl CoA DH'	''	''
'11.9.4.5'	'lipid metabolism.lipid degradation.beta-oxidation.acyl-CoA thioesterase'	Unigene0020317'	'(at1g49650 : 247.0) alpha/beta-Hydrolases superfamily protein; FUNCTIONS IN: hydrolase activity; INVOLVED IN: metabolic process; EXPRESSED IN: 15 plant structures; EXPRESSED DURING: 10 growth stages; CONTAINS InterPro DOMAIN/s: Alpha/beta hydrolase fold-3 (InterPro:IPR013094); BEST Arabidopsis thaliana protein match is: carboxyesterase 5 (TAIR:AT1G49660.1); Has 9107 Blast hits to 9083 proteins i…	T
'11.9.4.5'	'lipid metabolism.lipid degradation.beta-oxidation.acyl-CoA thioesterase'	Unigene0026041'	'(at2g29590 : 87.4) Thioesterase superfamily protein; CONTAINS InterPro DOMAIN/s: Thioesterase superfamily (InterPro:IPR006683); BEST Arabidopsis thaliana protein match is: Thioesterase superfamily protein (TAIR:AT1G04290.1); Has 283 Blast hits to 282 proteins in 58 species: Archae - 0; Bacteria - 0; Metazoa - 92; Fungi - 21; Plants - 166; Viruses - 0; Other Eukaryotes - 4 (source: NCBI BLink). &…	T
'11.9.4.9'	'lipid metabolism.lipid degradation.beta-oxidation.multifunctional'	''	''
'11.9.4.13'	'lipid metabolism.lipid degradation.beta-oxidation.acyl CoA reductase'	''	''
'11.9.4.14'	'lipid metabolism.lipid degradation.beta-oxidation.enoyl isomerase'	''	''
'11.9.4.99'	'lipid metabolism.lipid degradation.beta-oxidation.misc'	''	''
'11.10'	'lipid metabolism.glycolipid synthesis'	''	''
'11.10.1'	'lipid metabolism.glycolipid synthesis.MGDG synthase'	''	''
'11.10.2'	'lipid metabolism.glycolipid synthesis.DGDG synthase'	''	''
'11.10.3'	'lipid metabolism.glycolipid synthesis.UDP-sulfoquinovose synthase'	''	''
'11.10.4'	'lipid metabolism.glycolipid synthesis.sulfolipid synthase'	''	''
'11.10.5'	'lipid metabolism.glycolipid synthesis.chloroplastic UGPase'	''	''
'11.10.1001'	'lipid metabolism.galactolipid synthesis'	'2-o-glycerol-beta-d-galactose'	''	M
'11.10.1002'	'lipid metabolism.galactolipid synthesis'	'digalactosylglycerol'	''	M
'11.1001'	'lipid metabolism'	'acetyloleanolic acid'	'lipid metabolism'	M
'11.1002'	'lipid metabolism'	'fa 16:0'	'lipid metabolism'	M
'11.1003'	'lipid metabolism'	'fa 18:0'	'lipid metabolism'	M
'11.1004'	'lipid metabolism'	'oleic acid'	'lipid metabolism'	M
'11.1005'	'lipid metabolism'	'oleyl alcohol'	'lipid metabolism'	M
'11.1006'	'lipid metabolism'	'oleyl oleate'	'lipid metabolism'	M
'11.1007'	'lipid metabolism'	'palmitic acid'	'lipid metabolism'	M
'11.1008'	'lipid metabolism'	'pentadecanoic acid'	'lipid metabolism'	M
'11.1009'	'lipid metabolism'	'stearic acid'	'lipid metabolism'	M
'11.1010'	'lipid metabolism'	'tridecanoic acid'	'lipid metabolism'	M
'11.1011'	'lipid metabolism'	Undecanoic acid'	'lipid metabolism'	M
'11.1012'	'lipid metabolism'	'heptanoic acid'	'lipid metabolism, also called oenanthic acid'	M
'11.1013'	'lipid metabolism'	'choline'	'lipid metabolism, glycerolipids'	M
'11.1014'	'lipid metabolism'	'dioleoylglycerol'	'lipid metabolism, glycerolipids'	M
'11.1015'	'lipid metabolism'	'diphosphatidylglycerol'	'lipid metabolism, glycerolipids'	M
'11.1016'	'lipid metabolism'	'ethanolamine'	'lipid metabolism, glycerolipids'	M
'11.1017'	'lipid metabolism'	'glycerol'	'lipid metabolism, glycerolipids'	M
'11.1018'	'lipid metabolism'	'glycerol-2-p'	'lipid metabolism, glycerolipids'	M
'11.1019'	'lipid metabolism'	'phosphatidylcholine'	'lipid metabolism, glycerolipids'	M
'11.1020'	'lipid metabolism'	'phosphatidylethanolamine glycine'	'lipid metabolism, glycerolipids'	M
'11.1021'	'lipid metabolism'	'phosphatidylserine'	'lipid metabolism, glycerolipids'	M
'11.1022'	'lipid metabolism'	'trilinolein'	'lipid metabolism, glycerolipids'	M
'11.1023'	'lipid metabolism'	'triolein'	'lipid metabolism, glycerolipids'	M
'11.1024'	'lipid metabolism'	'linoleic acid'	'lipid metabolism, is FA 9,12(Z,Z)-18:2'	M
'11.1025'	'lipid metabolism'	'acetyl-coa'	'lipid metabolism, organic acids'	M
'11.1026'	'lipid metabolism'	'coa-sh'	'lipid metabolism, organic acids'	M
'11.1027'	'lipid metabolism'	'coa-s-s-coa'	'lipid metabolism, organic acids'	M
'11.1028'	'lipid metabolism'	'glycerol-3-p'	'lipid metabolism; hormone metabolism.auxin (is polar fraction)'	M
'11.1029'	'lipid metabolism'	'linolenic acid'	'lipid metabolism, is FA 9,12,15(Z,Z,Z)-18:3'	M
'11.1030'	'lipid metabolism'	'3(e)-hexenal'	''	M
'11.1031'	'lipid metabolism'	'3(z)-hexenal'	''	M
'11.1032'	'lipid metabolism'	'hexanal'	''	M
'11.1033'	'lipid metabolism'	'hexanoic acid'	''	M
'11.1034'	'lipid metabolism'	'pentanoic acid'	''	M
'11.1035'	'lipid metabolism'	'hexanol'	''	M
'11.1036'	'lipid metabolism'	'2(e)-hexenal'	'volatile'	M
'11.1037'	'lipid metabolism'	'3(z)-hexen-1-ol'	'volatile'	M
'11.1038'	'lipid metabolism'	'3(e)-hexenol'	'volatile'	M
'11.1039'	'lipid metabolism'	'2-ethylhexanoic acid'	''	M
'11.1040'	'lipid metabolism'	'13-hydroperoxylinolenic acid'	''	M
'11.1041'	'lipid metabolism'	'13(s)-hydroperoxy-9-(z),11(e)-octadecadienoic acid'	''	M
'12'	'N-metabolism'	''	''
'12.1'	'N-metabolism.nitrate metabolism'	''	''
'12.1.1'	'N-metabolism.nitrate metabolism.NR'	''	''
'12.1.2'	'N-metabolism.nitrate metabolism.nitrite reductase'	Unigene0017613'	'(p38500|nir_betve : 947.0) Ferredoxin--nitrite reductase, chloroplast precursor (EC 1.7.7.1) - Betula verrucosa (White birch) (Betula pendula) & (at2g15620 : 902.0) Involved in the second step of nitrate assimilation. Its expression is induced by nitrate.; nitrite reductase 1 (NIR1); FUNCTIONS IN: ferredoxin-nitrate reductase activity, nitrite reductase (NO-forming) activity; INVOLVED IN: respon…	T
'12.2'	'N-metabolism.ammonia metabolism'	''	''
'12.2.1'	'N-metabolism.ammonia metabolism.glutamate synthase'	''	''
'12.2.1.1'	'N-metabolism.ammonia metabolism.glutamate synthase.ferredoxin dependent'	''	''
'12.2.1.2'	'N-metabolism.ammonia metabolism.glutamate synthase.NADH dependent'	''	''
'12.2.2'	'N-metabolism.ammonia metabolism.glutamine synthetase'	''	''
'12.2.99'	'N-metabolism.ammonia metabolism.unspecified'	''	''
'12.2.1001'	'N-metabolism.ammonia metabolism'	ammoniUm'	'N-metabolism.ammonia metabolism'	M
'12.2.1002'	'N-metabolism.ammonia metabolism'	glUtamate'	'N-metabolism.ammonia metabolism; amino acid synthesis.alanine; amino acid degradation.alanine; amino acid synthesis.isoleucine; amino acid degradation.isoleucine; amino acid synthesis.leucineamino acid degradation.leucine; amino acid synthesis.lysine; amino acid degradation.lysine; amino acid synthesis.phenylalanine; amino acid synthesis.proline; amino acid degradation.proline; amino acid synthe…	M
'12.2.1003'	'N-metabolism.ammonia metabolism'	glUtamine'	'N-metabolism.ammonia metabolism; amino acid synthesis.arginine; amino acid synthesis.tryptophan; amino acid synthesis.asparagines; amino acid degradation.asparagines; amino acid synthesis.glutamine; amino acid degradation.glutamine; amino acid synthesis.histidine; nucleotide metabolism.synthesis; nucleotide metabolism.degradation; C1-metabolism'	M
'12.3'	'N-metabolism.N-degradation'	''	''
'12.3.1'	'N-metabolism.N-degradation.glutamate dehydrogenase'	''	''
'12.4'	'N-metabolism.misc'	Unigene0009476'	'(at1g21840 : 118.0) Encodes a urease accessory protein which is essential for the activation of plant urease.; urease accessory protein F (UREF); FUNCTIONS IN: nickel ion binding; INVOLVED IN: nitrogen compound metabolic process, positive regulation of metalloenzyme activity; LOCATED IN: cellular_component unknown; EXPRESSED IN: 23 plant structures; EXPRESSED DURING: 13 growth stages; CONTAINS I…	T
'13'	'amino acid metabolism'	''	''
'13.1'	'amino acid metabolism.synthesis'	''	''
'13.1.1'	'amino acid metabolism.synthesis.central amino acid metabolism'	''	''
'13.1.1.1'	'amino acid metabolism.synthesis.central amino acid metabolism.GABA'	''	''
'13.1.1.1.1'	'amino acid metabolism.synthesis.central amino acid metabolism.GABA.Glutamate decarboxylase'	''	''
'13.1.1.1.2'	'amino acid metabolism.synthesis.central amino acid metabolism.GABA.GABA transaminase'	''	''
'13.1.1.1.3'	'amino acid metabolism.synthesis.central amino acid metabolism.GABA.SSADH'	''	''
'13.1.1.1.4'	'amino acid metabolism.synthesis.central amino acid metabolism.GABA.gamma-hydroxybutyrate DH'	''	''
'13.1.1.2'	'amino acid metabolism.synthesis.central amino acid metabolism.aspartate'	''	''
'13.1.1.2.1'	'amino acid metabolism.synthesis.central amino acid metabolism.aspartate.aspartate aminotransferase'	''	''
'13.1.1.2.1001'	'amino acid metabolism.synthesis.central amino acid metabolism.aspartate'	'aspartate'	'amino acid synthesis.homoserine; amino acid synthesis.lysine; amino acid synthesis.arginine; amino acid degradation.arginine; amino acid synthesis.asparagines; amino acid degradation.asparagines; amino acid synthesis.aspartate; amino acid degradation.aspartate; amino acid synthesis.glutamate; amino acid degradation.glutamate; Co-factor metabolism; nucleotide metabolism.synthesis'	M
'13.1.1.3'	'amino acid metabolism.synthesis.central amino acid metabolism.alanine'	''	''
'13.1.1.3.1'	'amino acid metabolism.synthesis.central amino acid metabolism.alanine.alanine aminotransferase'	''	''
'13.1.1.3.11'	'amino acid metabolism.synthesis.central amino acid metabolism.alanine.alanine-glyoxylate aminotransferase'	''	''
'13.1.1.3.10001'	'amino acid synthesis.alanine'	'alanine'	'amino acid synthesis.alanine; amino acid degradation.alanine; amino acid degradation.tryptophan; Co-factor metabolism; fermentation'	M
'13.1.2'	'amino acid metabolism.synthesis.glutamate family'	''	''
'13.1.2.1'	'amino acid metabolism.synthesis.glutamate family.glutamine'	''	''
'13.1.2.2'	'amino acid metabolism.synthesis.glutamate family.proline'	''	''
'13.1.2.2.1'	'amino acid metabolism.synthesis.glutamate family.proline.delta 1-pyrroline-5-carboxylate synthetase'	''	''
'13.1.2.2.2'	'amino acid metabolism.synthesis.glutamate family.proline.pyrroline-5-carboxylate reductase'	''	''
'13.1.2.2.3'	'amino acid metabolism.synthesis.glutamate family.proline.pyrroline-2-carboxylate reductase'	''	''
'13.1.2.2.4'	'amino acid metabolism.synthesis.glutamate family.proline.ornithin-cyclodeaminase'	''	''
'13.1.2.2.10'	'amino acid metabolism.synthesis.glutamate family.proline.ornithine aminotransferase'	''	''
'13.1.2.2.1001'	'amino acid metabolism.synthesis.glutamate family.proline'	'proline'	'amino acid synthesis.proline; amino acid degradation.proline; stress'	M
'13.1.2.3'	'amino acid metabolism.synthesis.glutamate family.arginine'	''	''
'13.1.2.3.1'	'amino acid metabolism.synthesis.glutamate family.arginine.N-acetyl-L-glutamate 5-phosphotransferase'	''	''
'13.1.2.3.2'	'amino acid metabolism.synthesis.glutamate family.arginine.acetylglutamate kinase'	''	''
'13.1.2.3.3'	'amino acid metabolism.synthesis.glutamate family.arginine.N-Acetylglutamate-5-P reductase'	''	''
'13.1.2.3.4'	'amino acid metabolism.synthesis.glutamate family.arginine.acetylornithine aminotransferase'	''	''
'13.1.2.3.5'	'amino acid metabolism.synthesis.glutamate family.arginine.N2-Acetylornithine deacetylase'	''	''
'13.1.2.3.11'	'amino acid metabolism.synthesis.glutamate family.arginine.carbamoyl-phosphate synthase'	''	''
'13.1.2.3.21'	'amino acid metabolism.synthesis.glutamate family.arginine.ornithine carbamoyltransferase'	''	''
'13.1.2.3.22'	'amino acid metabolism.synthesis.glutamate family.arginine.arginosuccinate synthase'	''	''
'13.1.2.3.23'	'amino acid metabolism.synthesis.glutamate family.arginine.argininosuccinate lyase'	''	''
'13.1.2.3.31'	'amino acid metabolism.synthesis.glutamate family.arginine.aspartate racemase'	''	''
'13.1.2.3.32'	'amino acid metabolism.synthesis.glutamate family.arginine.aspartate 4-decarboxylase'	''	''
'13.1.2.3.1001'	'amino acid metabolism.synthesis.glutamate family.arginine'	'ornithine'	'amino acid synthesis.arginine; amino acid degradation.arginine; amino acid degradation.glutamate; polyamine metabolism'	M
'13.1.2.3.1002'	'amino acid metabolism.synthesis.glutamate family.arginine'	'arginine'	'amino acid synthesis.arginine; amino acid degradation.arginine; amino acid degradation.glutamate; polyamine metabolism'	M
'13.1.2.3.1003'	'amino acid metabolism.synthesis.glutamate family.arginine'	citrUlline'	'amino acid synthesis.arginine; amino acid degradation.arginine'	M
'13.1.2.3.1004'	'amino acid metabolism.synthesis.glutamate family.arginine'	n-acetylglUtamic acid'	''	M
'13.1.3'	'amino acid metabolism.synthesis.aspartate family'	''	''
'13.1.3.1'	'amino acid metabolism.synthesis.aspartate family.asparagine'	''	''
'13.1.3.1.1'	'amino acid metabolism.synthesis.aspartate family.asparagine.asparagine synthetase'	Unigene0030476'	'(at5g10240 : 125.0) Encodes asparagine synthetase (ASN3).; asparagine synthetase 3 (ASN3); FUNCTIONS IN: asparagine synthase (glutamine-hydrolyzing) activity; INVOLVED IN: asparagine biosynthetic process; EXPRESSED IN: 23 plant structures; EXPRESSED DURING: 13 growth stages; CONTAINS InterPro DOMAIN/s: Rossmann-like alpha/beta/alpha sandwich fold (InterPro:IPR014729), Asparagine synthase (InterP…	T
'13.1.3.1.1001'	'amino acid metabolism.synthesis.aspartate family.asparagine'	'asparagine'	'amino acid synthesis.asparagines; amino acid degradation.asparagines; amino acid synthesis.aspartate; amino acid degradation.aspartate'	M
'13.1.3.2'	'amino acid metabolism.synthesis.aspartate family.threonine'	''	''
'13.1.3.2.1'	'amino acid metabolism.synthesis.aspartate family.threonine.threonine synthase'	''	''
'13.1.3.2.1001'	'amino acid metabolism.synthesis.aspartate family.threonine'	'threonine'	'amino acid synthesis.isoleucine; amino acid metabolism.threonine; amino acid synthesis.threonine; amino acid degradation.threonine'	M
'13.1.3.4'	'amino acid metabolism.synthesis.aspartate family.methionine'	''	''
'13.1.3.4.1'	'amino acid metabolism.synthesis.aspartate family.methionine.cystathionine gamma-synthase'	''	''
'13.1.3.4.2'	'amino acid metabolism.synthesis.aspartate family.methionine.cystathionine beta-lyase'	''	''
'13.1.3.4.3'	'amino acid metabolism.synthesis.aspartate family.methionine.methionine synthase'	''	''
'13.1.3.4.11'	'amino acid metabolism.synthesis.aspartate family.methionine.S-adenosylmethionine synthetase'	''	''
'13.1.3.4.12'	'amino acid metabolism.synthesis.aspartate family.methionine.homocysteine S-methyltransferase'	Unigene0002739'	'(at3g22740 : 131.0) homocysteine S-methyltransferase (HMT3); homocysteine S-methyltransferase 3 (HMT3); FUNCTIONS IN: homocysteine S-methyltransferase activity; INVOLVED IN: biological_process unknown; LOCATED IN: plasma membrane; EXPRESSED IN: 16 plant structures; EXPRESSED DURING: 7 growth stages; CONTAINS InterPro DOMAIN/s: Homocysteine S-methyltransferase (InterPro:IPR003726); BEST Arabidops…	T
'13.1.3.4.12'	'amino acid metabolism.synthesis.aspartate family.methionine.homocysteine S-methyltransferase'	Unigene0004182'	'(at3g22740 : 83.2) homocysteine S-methyltransferase (HMT3); homocysteine S-methyltransferase 3 (HMT3); FUNCTIONS IN: homocysteine S-methyltransferase activity; INVOLVED IN: biological_process unknown; LOCATED IN: plasma membrane; EXPRESSED IN: 16 plant structures; EXPRESSED DURING: 7 growth stages; CONTAINS InterPro DOMAIN/s: Homocysteine S-methyltransferase (InterPro:IPR003726); BEST Arabidopsi…	T
'13.1.3.4.13'	'amino acid metabolism.synthesis.aspartate family.methionine.methionine S-methyltransferase'	''	''
'13.1.3.4.1001'	'amino acid metabolism.synthesis.aspartate family.methionine'	o-sUccinylhomoserine'	'amino acid synthesis.methionine'	M
'13.1.3.4.1002'	'amino acid metabolism.synthesis.aspartate family.methionine'	'cystathionine'	'amino acid synthesis.methionine'	M
'13.1.3.4.1003'	'amino acid metabolism.synthesis.aspartate family.methionine'	'methionine'	'amino acid synthesis.methionine; amino acid degradation.methionine; hormone metabolism.ethylene; C1-metabolism'	M
'13.1.3.5'	'amino acid metabolism.synthesis.aspartate family.lysine'	''	''
'13.1.3.5.1'	'amino acid metabolism.synthesis.aspartate family.lysine.dihydrodipicolinate synthase'	''	''
'13.1.3.5.2'	'amino acid metabolism.synthesis.aspartate family.lysine.dihydrodipicolinate reductase'	''	''
'13.1.3.5.3'	'amino acid metabolism.synthesis.aspartate family.lysine.LL-diaminopimelic acid aminotransferase'	''	''
'13.1.3.5.4'	'amino acid metabolism.synthesis.aspartate family.lysine.diaminopimelate epimerase'	''	''
'13.1.3.5.5'	'amino acid metabolism.synthesis.aspartate family.lysine.diaminopimelate decarboxylase'	''	''
'13.1.3.5.6'	'amino acid metabolism.synthesis.aspartate family.lysine.2,3,4,5-tetrahydropyridine-2,6-dicarboxylate N-succinyltransferase'	''	''
'13.1.3.5.7'	'amino acid metabolism.synthesis.aspartate family.lysine.tetrahydrodipicolinate N-acetyltransferase'	''	''
'13.1.3.5.8'	'amino acid metabolism.synthesis.aspartate family.lysine.N-acyl-l-2-amino-6-oxopimelate aminotransferase'	''	''
'13.1.3.5.9'	'amino acid metabolism.synthesis.aspartate family.lysine.N-acyl-ll-2,6-diaminopimelate deacylase'	''	''
'13.1.3.5.10'	'amino acid metabolism.synthesis.aspartate family.lysine.diaminopimelate dehydrogenase'	''	''
'13.1.3.5.1001'	'amino acid metabolism.synthesis.aspartate family.lysine'	'lysine'	'amino acid synthesis.lysine; amino acid degradation.lysine; polyamine metabolism'	M
'13.1.3.6'	'amino acid metabolism.synthesis.aspartate family.misc'	''	''
'13.1.3.6.1'	'amino acid metabolism.synthesis.aspartate family.misc.homoserine'	''	''
'13.1.3.6.1.1'	'amino acid metabolism.synthesis.aspartate family.misc.homoserine.aspartate kinase'	Unigene0007634'	'(at3g02020 : 651.0) encodes a monofunctional aspartate kinase; aspartate kinase 3 (AK3); CONTAINS InterPro DOMAIN/s: Aspartate kinase, conserved site (InterPro:IPR018042), Aspartate/glutamate/uridylate kinase (InterPro:IPR001048), Amino acid-binding ACT (InterPro:IPR002912), Aspartate kinase domain (InterPro:IPR001341); BEST Arabidopsis thaliana protein match is: Aspartate kinase family protein …	T
'13.1.3.6.1.2'	'amino acid metabolism.synthesis.aspartate family.misc.homoserine.aspartate semialdehyde dehydrogenase'	Unigene0034534'	'(at1g14810 : 82.4) encodes an aspartate semialdehyde dehydrogenase, which produces the branch point intermediate for lysine and threonine/methionine biosynthesis; semialdehyde dehydrogenase family protein; FUNCTIONS IN: oxidoreductase activity, acting on the aldehyde or oxo group of donors, NAD or NADP as acceptor, aspartate-semialdehyde dehydrogenase activity; INVOLVED IN: cellular amino acid b…	T
'13.1.3.6.1.3'	'amino acid metabolism.synthesis.aspartate family.misc.homoserine.homoserine dehydrogenase'	''	''
'13.1.3.6.1.4'	'amino acid metabolism.synthesis.aspartate family.misc.homoserine.homoserine kinase'	''	''
'13.1.3.6.1.10'	'amino acid metabolism.synthesis.aspartate family.misc.homoserine.bifunctional aspartate kinase/homoserine dehydrogenase'	''	''
'13.1.3.6.1.1001'	'amino acid metabolism.synthesis.aspartate family.misc.homoserine'	'homoserine'	'amino acid synthesis.homoserine; amino acid degradation.homoserine; amino acid synthesis.methionine; amino acid degradation.methionine; amino acid metabolism.threonine; amino acid synthesis.threonine'	M
'13.1.3.6.2'	'amino acid metabolism.synthesis.aspartate family.misc.homocysteine'	''	''
'13.1.3.6.2.1001'	'amino acid metabolism.synthesis.aspartate family.misc.homocysteine'	'homocysteine'	'amino acid synthesis.homocysteine'	M
'13.1.4'	'amino acid metabolism.synthesis.branched chain group'	''	''
'13.1.4.1'	'amino acid metabolism.synthesis.branched chain group.common'	''	''
'13.1.4.1.1'	'amino acid metabolism.synthesis.branched chain group.common.acetolactate synthase'	Unigene0013304'	'(at2g31810 : 168.0) ACT domain-containing small subunit of acetolactate synthase protein; FUNCTIONS IN: acetolactate synthase activity, amino acid binding; INVOLVED IN: branched chain family amino acid biosynthetic process; LOCATED IN: chloroplast; EXPRESSED IN: 24 plant structures; EXPRESSED DURING: 13 growth stages; CONTAINS InterPro DOMAIN/s: Acetolactate synthase, small subunit (InterPro:IPR…	T
'13.1.4.1.2'	'amino acid metabolism.synthesis.branched chain group.common.ketol-acid reductoisomerase'	''	''
'13.1.4.1.4'	'amino acid metabolism.synthesis.branched chain group.common.branched-chain amino acid aminotransferase'	Unigene0003819'	'(at1g10070 : 287.0) Encodes a chloroplast branched-chain amino acid aminotransferase. Complements the yeast leu/iso-leu/val auxotrophy mutant.; branched-chain amino acid transaminase 2 (BCAT-2); FUNCTIONS IN: branched-chain-amino-acid transaminase activity, catalytic activity; INVOLVED IN: branched chain family amino acid metabolic process, metabolic process; LOCATED IN: chloroplast; EXPRESSED I…	T
'13.1.4.3'	'amino acid metabolism.synthesis.branched chain group.valine specific'	''	''
'13.1.4.3.1001'	'amino acid metabolism.synthesis.branched chain group.valine specific'	'valine'	'amino acid synthesis.valine; amino acid degradation.valine'	M
'13.1.4.4'	'amino acid metabolism.synthesis.branched chain group.leucine specific'	''	''
'13.1.4.4.1'	'amino acid metabolism.synthesis.branched chain group.leucine specific.2-isopropylmalate synthase'	''	''
'13.1.4.4.2'	'amino acid metabolism.synthesis.branched chain group.leucine specific.isopropylmalate isomerase'	''	''
'13.1.4.4.3'	'amino acid metabolism.synthesis.branched chain group.leucine specific.3-isopropylmalate dehydrogenase'	''	''
'13.1.4.4.4'	'amino acid metabolism.synthesis.branched chain group.leucine specific.aminotransferase'	''	''
'13.1.4.4.1001'	'amino acid metabolism.synthesis.branched chain group.leucine specific'	leUcine'	'amino acid synthesis.leucine; amino acid degradation.leucine'	M
'13.1.4.5'	'amino acid metabolism.synthesis.branched chain group.isoleucine specific'	''	''
'13.1.4.5.1'	'amino acid metabolism.synthesis.branched chain group.isoleucine specific.threonine ammonia-lyase'	''	''
'13.1.4.5.1001'	'amino acid metabolism.synthesis.branched chain group.isoleucine specific'	isoleUcine'	'amino acid synthesis.isoleucine; amino acid degradation.isoleucine'	M
'13.1.5'	'amino acid metabolism.synthesis.serine-glycine-cysteine group'	''	''
'13.1.5.1'	'amino acid metabolism.synthesis.serine-glycine-cysteine group.serine'	''	''
'13.1.5.1.1'	'amino acid metabolism.synthesis.serine-glycine-cysteine group.serine.phosphoglycerate dehydrogenase'	''	''
'13.1.5.1.2'	'amino acid metabolism.synthesis.serine-glycine-cysteine group.serine.phosphoserine aminotransferase'	''	''
'13.1.5.1.3'	'amino acid metabolism.synthesis.serine-glycine-cysteine group.serine.phosphoserine phosphatase'	''	''
'13.1.5.1.1001'	'amino acid metabolism.synthesis.serine-glycine-cysteine group.serine'	'serine'	'PS.photorepiration; lipid metabolism; amino acid degradation.homoserine; amino acid synthesis.serine; amino acid degradation.serine; amino acid degradation.methionine; S-assimilation'	M
'13.1.5.2'	'amino acid metabolism.synthesis.serine-glycine-cysteine group.glycine'	''	''
'13.1.5.2.1'	'amino acid metabolism.synthesis.serine-glycine-cysteine group.glycine.glycine hydroxymethyltransferase'	''	''
'13.1.5.2.2'	'amino acid metabolism.synthesis.serine-glycine-cysteine group.glycine.glycine transaminase'	''	''
'13.1.5.2.3'	'amino acid metabolism.synthesis.serine-glycine-cysteine group.glycine.serine glyoxylate aminotransferase'	''	''
'13.1.5.2.11'	'amino acid metabolism.synthesis.serine-glycine-cysteine group.glycine.threonine aldolase'	''	''
'13.1.5.2.31'	'amino acid metabolism.synthesis.serine-glycine-cysteine group.glycine.2-amino-3-ketobutyrate coenzym A ligase'	''	''
'13.1.5.2.41'	'amino acid metabolism.synthesis.serine-glycine-cysteine group.glycine.sarcosine oxidase'	''	''
'13.1.5.2.1001'	'amino acid metabolism.synthesis.serine-glycine-cysteine group.glycine'	'glycine'	'PS.photorepiration; amino acid synthesis.serine; amino acid synthesis.glycine; amino acid degradation.glycine; redox regulation; nucleotide metabolism.synthesis; C1-metabolism'	M
'13.1.5.3'	'amino acid metabolism.synthesis.serine-glycine-cysteine group.cysteine'	''	''
'13.1.5.3.1'	'amino acid metabolism.synthesis.serine-glycine-cysteine group.cysteine.OASTL'	''	''
'13.1.5.3.2'	'amino acid metabolism.synthesis.serine-glycine-cysteine group.cysteine.SAT'	''	''
'13.1.5.3.1001'	'amino acid metabolism.synthesis.serine-glycine-cysteine group.cysteine'	'o-acetyl-serine'	'amino acid synthesis.cysteine; S-assimilation'	M
'13.1.5.3.1002'	'amino acid metabolism.synthesis.serine-glycine-cysteine group.cysteine'	adenosine 5'-phosphosUlfate'	'amino acid synthesis.cysteine; S-assimilation'	M
'13.1.5.3.1003'	'amino acid metabolism.synthesis.serine-glycine-cysteine group.cysteine'	's-methylcysteine'	'amino acid synthesis.cysteine; S-assimilation, storage form of sulfur in the seeds of several legume species'	M
'13.1.5.3.1004'	'amino acid metabolism.synthesis.serine-glycine-cysteine group.cysteine'	'cysteine'	'amino acid synthesis.cysteine; S-assimilation'	M
'13.1.6'	'amino acid metabolism.synthesis.aromatic aa'	''	''
'13.1.6.1'	'amino acid metabolism.synthesis.aromatic aa.chorismate'	''	''
'13.1.6.1.1'	'amino acid metabolism.synthesis.aromatic aa.chorismate.3-deoxy-D-arabino-heptulosonate 7-phosphate synthase'	''	''
'13.1.6.1.2'	'amino acid metabolism.synthesis.aromatic aa.chorismate.3-dehydroquinate synthase'	''	''
'13.1.6.1.3'	'amino acid metabolism.synthesis.aromatic aa.chorismate.3-dehydroquinate dehydratase'	''	''
'13.1.6.1.4'	'amino acid metabolism.synthesis.aromatic aa.chorismate.shikimate dehydrogenase'	''	''
'13.1.6.1.5'	'amino acid metabolism.synthesis.aromatic aa.chorismate.shikimate kinase'	''	''
'13.1.6.1.6'	'amino acid metabolism.synthesis.aromatic aa.chorismate.5-enolpyruvylshikimate-3-phosphate synthase'	''	''
'13.1.6.1.7'	'amino acid metabolism.synthesis.aromatic aa.chorismate.chorismate synthase'	''	''
'13.1.6.1.10'	'amino acid metabolism.synthesis.aromatic aa.chorismate.dehydroquinate/shikimate dehydrogenase'	Unigene0015006'	'(at3g06350 : 432.0) MATERNAL EFFECT EMBRYO ARREST 32 (MEE32); FUNCTIONS IN: NADP or NADPH binding, 3-dehydroquinate dehydratase activity, shikimate 5-dehydrogenase activity, binding, catalytic activity; INVOLVED IN: embryo development ending in seed dormancy; LOCATED IN: chloroplast stroma, chloroplast; EXPRESSED IN: 23 plant structures; EXPRESSED DURING: 15 growth stages; CONTAINS InterPro DOMA…	T
'13.1.6.1.1001'	'amino acid metabolism.synthesis.serine-glycine-cysteine group.cysteine'	'shikimate'	'amino acid synthesis.phenylalanine; amino acid synthesis.tryptophan; amino acid synthesis.tyrosine'	M
'13.1.6.1.1002'	'amino acid metabolism.synthesis.aromatic aa.chorismate'	'chorismate'	'amino acid synthesis.phenylalanine; amino acid synthesis.tryptophan; amino acid synthesis.tyrosine'	M
'13.1.6.2'	'amino acid metabolism.synthesis.aromatic aa.phenylalanine and tyrosine'	''	''
'13.1.6.2.1'	'amino acid metabolism.synthesis.aromatic aa.phenylalanine and tyrosine.chorismate mutase'	''	''
'13.1.6.2.2'	'amino acid metabolism.synthesis.aromatic aa.phenylalanine and tyrosine.glutamate???prephenate aminotransferase'	''	''
'13.1.6.3'	'amino acid metabolism.synthesis.aromatic aa.phenylalanine'	''	''
'13.1.6.3.1'	'amino acid metabolism.synthesis.aromatic aa.phenylalanine.arogenate dehydratase / prephenate dehydratase'	''	''
'13.1.6.3.1001'	'amino acid metabolism.synthesis.aromatic aa.phenylalanine'	'prephenate'	'amino acid synthesis.phenylalanine; amino acid synthesis.tryptophan; amino acid synthesis.tyrosine'	M
'13.1.6.3.1002'	'amino acid metabolism.synthesis.aromatic aa.phenylalanine'	'phenylalanine'	'amino acid synthesis.phenylalanine; amino acid degradation.phenylalanine; secondary metabolism'	M
'13.1.6.3.1003'	'amino acid metabolism.synthesis.aromatic aa.phenylalanine'	phenylpyrUvate'	''	M
'13.1.6.4'	'amino acid metabolism.synthesis.aromatic aa.tyrosine'	''	''
'13.1.6.4.1'	'amino acid metabolism.synthesis.aromatic aa.tyrosine.arogenate dehydrogenase \& prephenate dehydrogenase'	''	''
'13.1.6.4.2'	'amino acid metabolism.synthesis.aromatic aa.tyrosine.prephenate dehydrogenase'	''	''
'13.1.6.4.3'	'amino acid metabolism.synthesis.aromatic aa.tyrosine.tyrosine transaminase'	''	''
'13.1.6.4.1001'	'amino acid metabolism.synthesis.aromatic aa.tyrosine'	'tyrosine'	'amino acid synthesis.tyrosine; amino acid degradation.tyrosine; secondary metabolism; Co-factor metabolism'	M
'13.1.6.5'	'amino acid metabolism.synthesis.aromatic aa.tryptophan'	Unigene0032782'	'(at5g48060 : 1444.0) C2 calcium/lipid-binding plant phosphoribosyltransferase family protein; CONTAINS InterPro DOMAIN/s: C2 membrane targeting protein (InterPro:IPR018029), C2 calcium/lipid-binding domain, CaLB (InterPro:IPR008973), Phosphoribosyltransferase C-terminal (InterPro:IPR013583), C2 calcium-dependent membrane targeting (InterPro:IPR000008); BEST Arabidopsis thaliana protein match is:…	T
'13.1.6.5'	'amino acid metabolism.synthesis.aromatic aa.tryptophan'	Unigene0034458'	'(at4g11610 : 1412.0) C2 calcium/lipid-binding plant phosphoribosyltransferase family protein; CONTAINS InterPro DOMAIN/s: C2 membrane targeting protein (InterPro:IPR018029), C2 calcium/lipid-binding domain, CaLB (InterPro:IPR008973), Phosphoribosyltransferase C-terminal (InterPro:IPR013583), C2 calcium-dependent membrane targeting (InterPro:IPR000008); BEST Arabidopsis thaliana protein match is:…	T
'13.1.6.5.1'	'amino acid metabolism.synthesis.aromatic aa.tryptophan.anthranilate synthase'	''	''
'13.1.6.5.2'	'amino acid metabolism.synthesis.aromatic aa.tryptophan.anthranilate phosphoribosyltransferase'	''	''
'13.1.6.5.3'	'amino acid metabolism.synthesis.aromatic aa.tryptophan.phosphoribosyanthranilate isomerase'	Unigene0029261'	'(at1g07780 : 312.0) Encodes phosphoribosylanthranilate isomerase which catalyzes the third step of the tryptophan biosynthetic pathway. Member of gene family.; phosphoribosylanthranilate isomerase 1 (PAI1); CONTAINS InterPro DOMAIN/s: N-(5&apos;phosphoribosyl)anthranilate isomerase (PRAI) (InterPro:IPR001240), Aldolase-type TIM barrel (InterPro:IPR013785), Ribulose-phosphate binding barrel (Inte…	T
'13.1.6.5.4'	'amino acid metabolism.synthesis.aromatic aa.tryptophan.indole-3-glycerol phosphate synthase'	''	''
'13.1.6.5.5'	'amino acid metabolism.synthesis.aromatic aa.tryptophan.tryptophan synthase'	Unigene0037320'	'(at4g02610 : 374.0) Aldolase-type TIM barrel family protein; CONTAINS InterPro DOMAIN/s: Tryptophan synthase, alpha chain, active site (InterPro:IPR018204), Aldolase-type TIM barrel (InterPro:IPR013785), Ribulose-phosphate binding barrel (InterPro:IPR011060), Tryptophan synthase, alpha chain (InterPro:IPR002028); BEST Arabidopsis thaliana protein match is: tryptophan synthase alpha chain (TAIR:A…	T
'13.1.6.5.1001'	'amino acid metabolism.synthesis.aromatic aa.tryptophan'	'tryptophan'	'amino acid synthesis.tryptophan; amino acid degradation.tryptophan; hormone metabolism.auxin'	M
'13.1.6.99'	'amino acid metabolism.synthesis.aromatic aa.misc'	''	''
'13.1.7'	'amino acid metabolism.synthesis.histidine'	''	''
'13.1.7.1'	'amino acid metabolism.synthesis.histidine.ATP phosphoribosyl transferase'	''	''
'13.1.7.2'	'amino acid metabolism.synthesis.histidine.bifunctional phosphoribosyl-ATP diphosphatase and phosphoribosyl-AMP cyclohydrolase'	''	''
'13.1.7.3'	'amino acid metabolism.synthesis.histidine.phosphoribosyl-AMP cyclohydrolase'	''	''
'13.1.7.4'	'amino acid metabolism.synthesis.histidine.N'-5'-phosphoribosyl-formimino-5-aminoimidazole-4-carboxamide ribonucleotide isomerase'	Unigene0011828'	'(at4g26900 : 147.0) encodes a glutamine amidotransferase and cyclase, catalyzes the fifth and sixth steps of the histidine biosynthetic pathway; HIS HF (AT-HF); FUNCTIONS IN: imidazoleglycerol-phosphate synthase activity; INVOLVED IN: histidine biosynthetic process; LOCATED IN: chloroplast; EXPRESSED IN: 23 plant structures; EXPRESSED DURING: 14 growth stages; CONTAINS InterPro DOMAIN/s: Imidazo…	T
'13.1.7.5'	'amino acid metabolism.synthesis.histidine.Imidazole glycerol phosphate synthase'	''	''
'13.1.7.6'	'amino acid metabolism.synthesis.histidine.imidazoleglycerol-phosphate dehydratase'	''	''
'13.1.7.7'	'amino acid metabolism.synthesis.histidine.histidinol-phosphate aminotransferase'	''	''
'13.1.7.8'	'amino acid metabolism.synthesis.histidine.histidinol-phosphate synthase'	''	''
'13.1.7.9'	'amino acid metabolism.synthesis.histidine.histidinol dehydrogenase'	''	''
'13.1.7.10'	'amino acid metabolism.synthesis.histidine.imidazole glycerol phosphate synthase'	''	''
'13.1.7.11'	'amino acid metabolism.synthesis.histidine.ribose-phosphate diphosphokinase'	''	''
'13.1.7.1001'	'amino acid metabolism.synthesis.histidine'	'histidinol-p'	'amino acid synthesis.histidine'	M
'13.1.7.1002'	'amino acid metabolism.synthesis.histidine'	'histidine'	'amino acid synthesis.histidine'	M
'13.2'	'amino acid metabolism.degradation'	''	''
'13.2.1'	'amino acid metabolism.degradation.central amino acid metabolism'	''	''
'13.2.1.1'	'amino acid metabolism.degradation.central amino acid metabolism.GABA'	''	''
'13.2.1.2'	'amino acid metabolism.degradation.central amino acid metabolism.aspartate'	''	''
'13.2.2'	'amino acid metabolism.degradation.glutamate family'	''	''
'13.2.2.1'	'amino acid metabolism.degradation.glutamate family.glutamine'	''	''
'13.2.2.2'	'amino acid metabolism.degradation.glutamate family.proline'	''	''
'13.2.2.3'	'amino acid metabolism.degradation.glutamate family.arginine'	''	''
'13.2.2.3.1'	'amino acid metabolism.degradation.glutamate family.arginine.arginase'	''	''
'13.2.2.3.2'	'amino acid metabolism.degradation.glutamate family.arginine.agmatinase'	''	''
'13.2.2.3.3'	'amino acid metabolism.degradation.glutamate family.arginine.urease'	''	''
'13.2.2.3.1001'	'amino acid metabolism.degradation.glutamate family.arginine'	Urea'	'amino acid synthesis.arginine; amino acid degradation.arginine'	M
'13.2.3'	'amino acid metabolism.degradation.aspartate family'	''	''
'13.2.3.1'	'amino acid metabolism.degradation.aspartate family.asparagine'	''	''
'13.2.3.1.1'	'amino acid metabolism.degradation.aspartate family.asparagine.L-asparaginase'	''	''
'13.2.3.2'	'amino acid metabolism.degradation.aspartate family.threonine'	''	''
'13.2.3.2.1001'	'amino acid metabolism.degradation.aspartate family.threonine'	'methylglyoxal'	'amino acid metabolism.threonine; amino acid degradation.threonine'	M
'13.2.3.4'	'amino acid metabolism.degradation.aspartate family.methionine'	''	''
'13.2.3.4.1'	'amino acid metabolism.degradation.aspartate family.methionine.methionine gamma-lyase'	''	''
'13.2.3.5'	'amino acid metabolism.degradation.aspartate family.lysine'	''	''
'13.2.3.5.1'	'mino acid metabolism.degradation.aspartate family.lysine.lysine decarboxylase'	Unigene0020968'	'(at5g06300 : 80.9) Putative lysine decarboxylase family protein; CONTAINS InterPro DOMAIN/s: Conserved hypothetical protein CHP00730 (InterPro:IPR005269); BEST Arabidopsis thaliana protein match is: lysine decarboxylase family protein (TAIR:AT2G37210.1); Has 5281 Blast hits to 5279 proteins in 1570 species: Archae - 23; Bacteria - 3686; Metazoa - 10; Fungi - 132; Plants - 400; Viruses - 0; Other…	T
'13.2.3.5.1001'	'amino acid metabolism.degradation.aspartate family.lysine'	glUtarate'	'amino acid degradation.lysine, lipids'	M
'13.2.3.5.1002'	'amino acid metabolism.degradation.aspartate family.lysine'	'2-aminoadipic acid'	'amino acid degradation.lysine'	M
'13.2.4'	'amino acid metabolism.degradation.branched chain group'	''	''
'13.2.4.1'	'amino acid metabolism.degradation.branched chain group.shared'	Unigene0022342'	'(at5g48880 : 95.5) Encodes a peroxisomal 3-keto-acyl-CoA thiolase 2 precursor. EC2.3.1.16 thiolases. AT5G48880.1 is named PKT1 and AT5G48880.2 is named PKT2.; peroxisomal 3-keto-acyl-CoA thiolase 2; FUNCTIONS IN: transferase activity, transferring acyl groups other than amino-acyl groups, catalytic activity, acetyl-CoA C-acyltransferase activity; INVOLVED IN: fatty acid oxidation; LOCATED IN: pe…	T
'13.2.4.1.7'	'amino acid metabolism.degradation.branched chain group.shared.methylglutaconyl-CoA hydratase'	''	''
'13.2.4.2'	'amino acid metabolism.degradation.branched chain group.val ile'	''	''
'13.2.4.3'	'amino acid metabolism.degradation.branched chain group.valine'	''	''
'13.2.4.4'	'amino acid metabolism.degradation.branched chain group.leucine'	''	''
'13.2.4.4.6'	'amino acid metabolism.degradation.branched chain group.leucine.methylcrotonoyl-CoA carboxylase'	''	''
'13.2.4.4.8'	'amino acid metabolism.degradation.branched chain group.leucine.hydroxymethylglutaryl-CoA lyase'	''	''
'13.2.4.5'	'amino acid metabolism.degradation.branched chain group.isoleucine'	Unigene0022342'	'(at5g48880 : 95.5) Encodes a peroxisomal 3-keto-acyl-CoA thiolase 2 precursor. EC2.3.1.16 thiolases. AT5G48880.1 is named PKT1 and AT5G48880.2 is named PKT2.; peroxisomal 3-keto-acyl-CoA thiolase 2; FUNCTIONS IN: transferase activity, transferring acyl groups other than amino-acyl groups, catalytic activity, acetyl-CoA C-acyltransferase activity; INVOLVED IN: fatty acid oxidation; LOCATED IN: pe…	T
'13.2.4.99'	'amino acid metabolism.degradation.branched chain group.unspecified'	''	''
'13.2.5'	'amino acid metabolism.degradation.serine-glycine-cysteine group'	''	''
'13.2.5.1'	'amino acid metabolism.degradation.serine-glycine-cysteine group.serine'	''	''
'13.2.5.1.1001'	'amino acid metabolism.degradation.serine-glycine-cysteine group.serine'	'glycerate'	'PS.photorepiration; lipid metabolism; amino acid degradation.serine; amino acid degradation.glycine; gluconeogenese/ glyoxylate cycle; TCA / org transformation'	M
'13.2.5.2'	'amino acid metabolism.degradation.serine-glycine-cysteine group.glycine'	''	''
'13.2.5.2.11'	'amino acid metabolism.degradation.serine-glycine-cysteine group.glycine.threonine aldolase'	''	''
'13.2.5.3'	'amino acid metabolism.degradation.serine-glycine-cysteine group.cysteine'	''	''
'13.2.5.4'	'amino acid metabolism.degradation.serine-glycine-cysteine group.misc'	''	''
'13.2.6'	'amino acid metabolism.degradation.aromatic aa'	''	''
'13.2.6.1'	'amino acid metabolism.degradation.aromatic aa.phenylalanine'	''	''
'13.2.6.2'	'amino acid metabolism.degradation.aromatic aa.tyrosine'	Unigene0012288'	'(at1g12050 : 85.1) fumarylacetoacetase, putative; FUNCTIONS IN: fumarylacetoacetase activity, catalytic activity; INVOLVED IN: aromatic amino acid family metabolic process, metabolic process; LOCATED IN: cellular_component unknown; EXPRESSED IN: 23 plant structures; EXPRESSED DURING: 13 growth stages; CONTAINS InterPro DOMAIN/s: Fumarylacetoacetase, C-terminal-like (InterPro:IPR002529), Fumaryla…	T
'13.2.6.2'	'amino acid metabolism.degradation.aromatic aa.tyrosine'	Unigene0039527'	'(at1g12050 : 714.0) fumarylacetoacetase, putative; FUNCTIONS IN: fumarylacetoacetase activity, catalytic activity; INVOLVED IN: aromatic amino acid family metabolic process, metabolic process; LOCATED IN: cellular_component unknown; EXPRESSED IN: 23 plant structures; EXPRESSED DURING: 13 growth stages; CONTAINS InterPro DOMAIN/s: Fumarylacetoacetase, C-terminal-like (InterPro:IPR002529), Fumaryl…	T
'13.2.6.2.6'	'amino acid metabolism.degradation.aromatic aa.tyrosine.fumarylacetoacetase'	''	''
'13.2.6.3'	'amino acid metabolism.degradation.aromatic aa.tryptophan'	''	''
'13.2.6.4'	'amino acid metabolism.degradation.aromatic aa.chorismate'	''	''
'13.2.6.5'	'amino acid metabolism.degradation.aromatic aa.misc'	''	''
'13.2.7'	'amino acid metabolism.degradation.histidine'	''	''
'13.99'	'amino acid metabolism.misc'	''	''
'13.99.1'	'amino acid metabolism.misc.central amino acid metabolism'	''	''
'13.99.2'	'amino acid metabolism.misc.glutamate family'	''	''
'13.99.2.4'	'amino acid metabolism.misc.glutamate family.hydroxyproline'	''	''
'13.1001'	'amino acid metabolism.methionine S-oxide'	'methionine s-oxide'	'oxydized product is recycled via reeductase; Methionine sulfoxide'	M
'14'	'S-assimilation'	''	''
'14.1'	'S-assimilation.ATPS'	''	''
'14.2'	'S-assimilation.APR'	''	''
'14.3'	'S-assimilation.sulfite redox'	''	''
'14.5'	'S-assimilation.sulfite oxidase'	''	''
'14.10'	'S-assimilation.S-scavenging'	''	''
'14.15'	'S-assimilation.AKN'	''	''
'14.1001'	'Mineral Nutrition'	sUlfate'	'Mineral Nutrition'	M
'15'	'metal handling'	''	''
'15.1'	'metal handling.acquisition'	Unigene0042043'	'(at5g23980 : 760.0) Encodes a ferric chelate reductase that is expressed at low levels in roots,shoots and cotyledons, but not flowers. Its transcription is regulated by FIT1.; ferric reduction oxidase 4 (FRO4); FUNCTIONS IN: ferric-chelate reductase activity; INVOLVED IN: oxidation reduction, N-terminal protein myristoylation; LOCATED IN: endomembrane system, integral to membrane, membrane; CON…	T
'15.2'	'metal handling.binding, chelation and storage'	Unigene0016725'	'(q948p6|fri3_soybn : 254.0) Ferritin-3, chloroplast precursor (EC 1.16.3.1) (SFerH-3) - Glycine max (Soybean) & (at3g11050 : 246.0) ferritin 2 (FER2); FUNCTIONS IN: oxidoreductase activity, ferric iron binding, binding, transition metal ion binding; INVOLVED IN: response to oxidative stress, cellular iron ion homeostasis, response to abscisic acid stimulus, iron ion transport; LOCATED IN: chloro…	T
'15.2'	'metal handling.binding, chelation and storage'	Unigene0021716'	'(q9s8p4|rhre_pea : 286.0) Rhicadhesin receptor precursor (Germin-like protein) - Pisum sativum (Garden pea) & (at3g62020 : 273.0) germin-like protein (GLP10); germin-like protein 10 (GLP10); FUNCTIONS IN: manganese ion binding, nutrient reservoir activity; INVOLVED IN: biological_process unknown; LOCATED IN: cell wall, plant-type cell wall; EXPRESSED IN: 19 plant structures; EXPRESSED DURING: 10…	T
'15.2'	'metal handling.binding, chelation and storage'	Unigene0094504'	'(at1g71050 : 185.0) Heavy metal transport/detoxification superfamily protein ; FUNCTIONS IN: metal ion binding; INVOLVED IN: metal ion transport; LOCATED IN: cellular_component unknown; EXPRESSED IN: 19 plant structures; EXPRESSED DURING: 13 growth stages; CONTAINS InterPro DOMAIN/s: Heavy metal transport/detoxification protein (InterPro:IPR006121); BEST Arabidopsis thaliana protein match is: He…	T
'15.3'	'metal handling.regulation'	Unigene0087021'	'(at3g18485 : 322.0) Encodes a novel protein with no predicted membrane-spanning domains that is polymorphic among Arabidopsis accessions. The protein may modulate a metal transporter. Mutants are resistant to IAA-Leu, IAA-Phe, and the divalent metals cobalt and manganese but remain sensitive to free IAA; they are defective in lateral root formation and primary root elongation.; IAA-LEUCINE RESIS…	T
'15.3'	'metal handling.regulation'	Unigene0096088'	'(at2g37330 : 412.0) Encodes an ABC transporter-like protein, without an ATPase domain, required for aluminum (Al) resistance/tolerance and may function to redistribute accumulated Al away from sensitive tissues in order to protect the growing root from the toxic effects of Al.; ALUMINUM SENSITIVE 3 (ALS3); CONTAINS InterPro DOMAIN/s: Conserved hypothetical protein CHP00245 (InterPro:IPR005226); …	T
'16'	'secondary metabolism'	''	''
'16.1'	'secondary metabolism.isoprenoids'	Unigene0030818'	'(at4g36810 : 410.0) Encodes a protein with geranylgeranyl pyrophosphate synthase activity involved in isoprenoid biosynthesis. The enzyme appears to be targeted to the chloroplast in epidermal cells and guard cells of leaves, and in etioplasts in roots.; geranylgeranyl pyrophosphate synthase 1 (GGPS1); FUNCTIONS IN: farnesyltranstransferase activity; INVOLVED IN: isoprenoid biosynthetic process;…	T
'16.1'	'secondary metabolism.isoprenoids'	Unigene0080046'	'(q40577|5eas_tobac : 175.0) Aristolochene synthase (EC 4.2.3.9) (5-epi-aristolochene synthase) (EAS) - Nicotiana tabacum (Common tobacco) & (at3g29410 : 137.0) Terpenoid cyclases/Protein prenyltransferases superfamily protein; FUNCTIONS IN: lyase activity, magnesium ion binding; INVOLVED IN: metabolic process; EXPRESSED IN: embryo, root, flower, seed; EXPRESSED DURING: F mature embryo stage, pet…	T
'16.1.1'	'secondary metabolism.isoprenoids.non-mevalonate pathway'	''	''
'16.1.1.1'	'secondary metabolism.isoprenoids.non-mevalonate pathway.DXS'	''	''
'16.1.1.2'	'secondary metabolism.isoprenoids.non-mevalonate pathway.DXR'	''	''
'16.1.1.3'	'secondary metabolism.isoprenoids.non-mevalonate pathway.CMS'	''	''
'16.1.1.4'	'secondary metabolism.isoprenoids.non-mevalonate pathway.CMK'	''	''
'16.1.1.5'	'secondary metabolism.isoprenoids.non-mevalonate pathway.MCS'	''	''
'16.1.1.6'	'secondary metabolism.isoprenoids.non-mevalonate pathway.HDS'	''	''
'16.1.1.7'	'secondary metabolism.isoprenoids.non-mevalonate pathway.HDR'	Unigene0065586'	'(at4g34350 : 166.0) Arabidopsis ISPH is involved in the plastid nonmevalonate pathway of isoprenoid biosynthesis. It was shown to complement the lethal phenotype of E. coli ispH mutant and is therefore most likely encodes a protein with 4-hydroxy-3-methylbut-2-en-1-yl diphosphate reductase activity involved in the last step of mevalonate-independent isopentenyl biosynthesis. Mutant has Albino se…	T
'16.1.1.7'	'secondary metabolism.isoprenoids.non-mevalonate pathway.HDR'	Unigene0071334'	'(at4g34350 : 102.0) Arabidopsis ISPH is involved in the plastid nonmevalonate pathway of isoprenoid biosynthesis. It was shown to complement the lethal phenotype of E. coli ispH mutant and is therefore most likely encodes a protein with 4-hydroxy-3-methylbut-2-en-1-yl diphosphate reductase activity involved in the last step of mevalonate-independent isopentenyl biosynthesis. Mutant has Albino se…	T
'16.1.1.10'	'secondary metabolism.isoprenoids.non-mevalonate pathway.geranylgeranyl pyrophosphate synthase'	Unigene0030818'	'(at4g36810 : 410.0) Encodes a protein with geranylgeranyl pyrophosphate synthase activity involved in isoprenoid biosynthesis. The enzyme appears to be targeted to the chloroplast in epidermal cells and guard cells of leaves, and in etioplasts in roots.; geranylgeranyl pyrophosphate synthase 1 (GGPS1); FUNCTIONS IN: farnesyltranstransferase activity; INVOLVED IN: isoprenoid biosynthetic process;…	T
'16.1.1.1010'	'secondary metabolism.isoprenoids.mevalonate pathway'	'geranylgeranyl pyrophosphate'	''	M
'16.1.1.1011'	'secondary metabolism.isoprenoids.non-mevalonate pathway'	'beta-ionone'	''	M
'16.1.1.1012'	'secondary metabolism.isoprenoids.non-mevalonate pathway'	'beta-damascenone'	''	M
'16.1.1.1013'	'secondary metabolism.isoprenoids.non-mevalonate pathway'	pseUdoionone'	''	M
'16.1.1.1014'	'secondary metabolism.isoprenoids.non-mevalonate pathway'	'geranylacetone'	''	M
'16.1.2'	'secondary metabolism.isoprenoids.mevalonate pathway'	''	''
'16.1.2.1'	'secondary metabolism.isoprenoids.mevalonate pathway.acetyl-CoA C-acyltransferase'	''	''
'16.1.2.2'	'secondary metabolism.isoprenoids.mevalonate pathway.HMG-CoA synthase'	''	''
'16.1.2.3'	'secondary metabolism.isoprenoids.mevalonate pathway.HMG-CoA reductase'	Unigene0048054'	'(o64966|hmdh1_goshi : 869.0) 3-hydroxy-3-methylglutaryl-coenzyme A reductase 1 (EC 1.1.1.34) (HMG-CoA reductase 1) - Gossypium hirsutum (Upland cotton) & (at1g76490 : 817.0) Encodes a 3-hydroxy-3-methylglutaryl coenzyme A reductase, which is involved in melavonate biosynthesis and performs the first committed step in isoprenoid biosynthesis. Expression is activated in dark in leaf tissue but not…	T
'16.1.2.4'	'secondary metabolism.isoprenoids.mevalonate pathway.mevalonate kinase'	''	''
'16.1.2.5'	'secondary metabolism.isoprenoids.mevalonate pathway.phosphomevalonate kinase'	''	''
'16.1.2.6'	'secondary metabolism.isoprenoids.mevalonate pathway.mevalonate diphosphate decarboxylase'	''	''
'16.1.2.7'	'secondary metabolism.isoprenoids.mevalonate pathway.isopentenyl pyrophosphate:dimethyllallyl pyrophosphate isomerase'	''	''
'16.1.2.8'	'secondary metabolism.isoprenoids.mevalonate pathway.geranyl diphosphate synthase'	Unigene0033260'	'(at2g34630 : 170.0) Encodes a geranyl diphosphate synthase. RNAi lines are dwarf. T-DNA knock-out lines are embryo lethal.; geranyl diphosphate synthase 1 (GPS1); CONTAINS InterPro DOMAIN/s: Polyprenyl synthetase-related (InterPro:IPR017446), Terpenoid synthase (InterPro:IPR008949), Polyprenyl synthetase (InterPro:IPR000092); BEST Arabidopsis thaliana protein match is: solanesyl diphosphate synt…	T
'16.1.2.9'	'secondary metabolism.isoprenoids.mevalonate pathway.farnesyl pyrophosphate synthetase'	''	''
'16.1.2.1001'	'secondary metabolism.isoprenoids.mevalonate pathway'	'mevalonate'	''	M
'16.1.2.1002'	'secondary metabolism.isoprenoids.mevalonate pathway'	'mevalonate-5-phosphate'	''	M
'16.1.2.1003'	'secondary metabolism.isoprenoids.mevalonate pathway'	'mevalonate-5-pyrophosphate'	''	M
'16.1.2.1004'	'secondary metabolism.isoprenoids.mevalonate pathway'	'isopentenyl-pyrophoshate'	''	M
'16.1.2.1005'	'secondary metabolism.isoprenoids.mevalonate pathway'	'dimethylallyl-pyrophosphate'	''	M
'16.1.2.1006'	'secondary metabolism.isoprenoids.mevalonate pathway'	'geranyl pyrophosphate'	''	M
'16.1.2.1007'	'secondary metabolism.isoprenoids.mevalonate pathway'	'neryl pyrophosphate'	''	M
'16.1.2.1008'	'secondary metabolism.isoprenoids.mevalonate pathway'	'farnesyl pyrophosphate'	''	M
'16.1.2.1009'	'secondary metabolism.isoprenoids.mevalonate pathway'	sesqUiterpene'	''	M
'16.1.2.1010'	'secondary metabolism.isoprenoids.mevalonate pathway'	sqUalene'	''	M
'16.1.2.1011'	'secondary metabolism.isoprenoids.mevalonate pathway'	'linaloyl pyrophosphate'	''	M
'16.1.2.1012'	'secondary metabolism.isoprenoids.mevalonate pathway'	'alpha-pinene'	''	M
'16.1.2.1013'	'secondary metabolism.isoprenoids.mevalonate pathway'	'limonene'	''	M
'16.1.2.1014'	'secondary metabolism.isoprenoids.mevalonate pathway'	'beta-pinene'	''	M
'16.1.3'	'secondary metabolism.isoprenoids.tocopherol biosynthesis'	''	''
'16.1.3.1'	'secondary metabolism.isoprenoids.tocopherol biosynthesis.hydroxyphenylpyruvate dioxygenase'	''	''
'16.1.3.2'	'secondary metabolism.isoprenoids.tocopherol biosynthesis.homogentisate phytyltransferase'	''	''
'16.1.3.3'	'secondary metabolism.isoprenoids.tocopherol biosynthesis.MPBQ/MSBQ methyltransferase'	''	''
'16.1.3.4'	'secondary metabolism.isoprenoids.tocopherol biosynthesis.tocopherol cyclase'	''	''
'16.1.3.5'	'secondary metabolism.isoprenoids.tocopherol biosynthesis.tocopherol methyltransferase'	''	''
'16.1.3.1001'	'secondary metabolism.isoprenoids.tocopherol biosynthesis'	'delta-tocopherol'	'secondary metabolism, tocopherols'	M
'16.1.3.1002'	'secondary metabolism.isoprenoids.tocopherol biosynthesis'	'tocopherol acetate'	'secondary metabolism, tocopherols'	M
'16.1.3.1003'	'secondary metabolism.isoprenoids.tocopherol biosynthesis'	'alpha-tocopherol'	'secondary metabolism, tocopherols'	M
'16.1.3.1004'	'secondary metabolism.isoprenoids.tocopherol biosynthesis'	'beta-tocopherol'	'secondary metabolism, tocopherols'	M
'16.1.3.1005'	'secondary metabolism.isoprenoids.tocopherol biosynthesis'	'gamma-tocopherol'	'secondary metabolism, tocopherols'	M
'16.1.4'	'secondary metabolism.isoprenoids.carotenoids'	''	''
'16.1.4.1'	'secondary metabolism.isoprenoids.carotenoids.phytoene synthase'	''	''
'16.1.4.2'	'secondary metabolism.isoprenoids.carotenoids.phytoene dehydrogenase'	''	''
'16.1.4.3'	'secondary metabolism.isoprenoids.carotenoids.zeta-carotene desaturase'	''	''
'16.1.4.4'	'secondary metabolism.isoprenoids.carotenoids.lycopene epsilon cyclase'	''	''
'16.1.4.5'	'secondary metabolism.isoprenoids.carotenoids.lycopene beta cyclase'	''	''
'16.1.4.6'	'secondary metabolism.isoprenoids.carotenoids.carotenoid beta ring hydroxylase'	''	''
'16.1.4.7'	'secondary metabolism.isoprenoids.carotenoids.carotenoid epsilon ring hydroxylase'	''	''
'16.1.4.8'	'secondary metabolism.isoprenoids.carotenoids.carotenoid isomerase'	''	''
'16.1.4.10'	'secondary metabolism.isoprenoids.carotenoids.carotenoid cleavage dioxygenase'	Unigene0089643'	'(at3g63520 : 86.3) Encodes a protein with 9-<i>cis</i>-epoxycarotenoid dioxygenase activity. The enzyme was shown to act on a variety of carotenoid including &#946;-carotene, lutein, zeaxanthin, and all-<i>trans</i>-violaxanthin. When those compounds are used as substrates, the major reaction product detected is a C14 dialdehyde: 4,9-dimethyldodeca-2,4,6,8,10-pentaene-1,12-dial. The enzyme did n…	T
'16.1.4.21'	'secondary metabolism.isoprenoids.carotenoids.violaxanthin de-epoxidase'	''	''
'16.1.4.1001'	'secondary metabolism.isoprenoids.carotenoids.phytoene'	'phytoene'	'Carotene precursor'	M
'16.1.4.1002'	'secondary metabolism.isoprenoids.carotenoids.zeta carotene'	'zeta carotene'	''	M
'16.1.4.1003'	'secondary metabolism.isoprenoids.carotenoids.lycopene'	'lycopene'	''	M
'16.1.4.1004'	'secondary metabolism.isoprenoids.carotenoids.alpha carotene'	'alpha carotene'	''	M
'16.1.4.1005'	'secondary metabolism.isoprenoids.carotenoids.beta carotene'	'alpha carotene'	''	M
'16.1.4.1006'	'secondary metabolism.isoprenoids.carotenoids.delta carotene'	'delta carotene'	''	M
'16.1.5'	'secondary metabolism.isoprenoids.terpenoids'	Unigene0011832'	'(at3g25830 : 228.0) Encodes the monoterpene 1,8-cineole synthase, atTPS-Cin. This polypeptide was also shown to synthesize other monoterpenes albeit in minor quantities. The same polypeptide is encoded at two different loci, the result of gene duplication: at3g25820 and at3g25830.; "terpene synthase-like sequence-1,8-cineole" (TPS-CIN); CONTAINS InterPro DOMAIN/s: Terpene synthase, metal-binding…	T
'16.1.5'	'secondary metabolism.isoprenoids.terpenoids'	Unigene0038529'	'(p93665|dcs1_goshi : 348.0) (+)-delta-cadinene synthase (EC 4.2.3.13) (D-cadinene synthase) - Gossypium hirsutum (Upland cotton) & (at5g23960 : 245.0) Encodes a sesquiterpene synthase involved in generating all of the group A sesquiterpenes found in the Arabidopsis floral volatile blend. Strongly expressed in the stigma.; terpene synthase 21 (TPS21); CONTAINS InterPro DOMAIN/s: Terpene synthase,…	T
'16.1.5'	'secondary metabolism.isoprenoids.terpenoids'	Unigene0073561'	'(p93665|dcs1_goshi : 145.0) (+)-delta-cadinene synthase (EC 4.2.3.13) (D-cadinene synthase) - Gossypium hirsutum (Upland cotton) & (at5g23960 : 135.0) Encodes a sesquiterpene synthase involved in generating all of the group A sesquiterpenes found in the Arabidopsis floral volatile blend. Strongly expressed in the stigma.; terpene synthase 21 (TPS21); CONTAINS InterPro DOMAIN/s: Terpene synthase,…	T
'16.1.5'	'secondary metabolism.isoprenoids.terpenoids'	Unigene0080046'	'(q40577|5eas_tobac : 175.0) Aristolochene synthase (EC 4.2.3.9) (5-epi-aristolochene synthase) (EAS) - Nicotiana tabacum (Common tobacco) & (at3g29410 : 137.0) Terpenoid cyclases/Protein prenyltransferases superfamily protein; FUNCTIONS IN: lyase activity, magnesium ion binding; INVOLVED IN: metabolic process; EXPRESSED IN: embryo, root, flower, seed; EXPRESSED DURING: F mature embryo stage, pet…	T
'16.1.5.1001'	'secondary metabolism.isoprenoids.terpenoids'	sqUalen'	'secondary metabolism, steroids, terpenoids'	M
'16.1.5.1002'	'secondary metabolism.isoprenoids.terpenoids'	'beta-sitosterol'	'secondary metabolism, Phytosterol, HEALTH: reduces blood cholesterol, ameliorates prostate problems'	M
'16.1.5.1003'	'secondary metabolism.isoprenoids.terpenoids'	'campesterol'	'secondary metabolism, Phytosterol (brassinosteroids synthesis)'	M
'16.2'	'secondary metabolism.phenylpropanoids'	Unigene0004548'	'(at2g33590 : 296.0) NAD(P)-binding Rossmann-fold superfamily protein; FUNCTIONS IN: coenzyme binding, binding, cinnamoyl-CoA reductase activity, catalytic activity; INVOLVED IN: response to cadmium ion, lignin biosynthetic process; LOCATED IN: cellular_component unknown; EXPRESSED IN: 23 plant structures; EXPRESSED DURING: 13 growth stages; CONTAINS InterPro DOMAIN/s: NAD-dependent epimerase/deh…	T
'16.2'	'secondary metabolism.phenylpropanoids'	Unigene0020858'	'(at2g33590 : 422.0) NAD(P)-binding Rossmann-fold superfamily protein; FUNCTIONS IN: coenzyme binding, binding, cinnamoyl-CoA reductase activity, catalytic activity; INVOLVED IN: response to cadmium ion, lignin biosynthetic process; LOCATED IN: cellular_component unknown; EXPRESSED IN: 23 plant structures; EXPRESSED DURING: 13 growth stages; CONTAINS InterPro DOMAIN/s: NAD-dependent epimerase/deh…	T
'16.2'	'secondary metabolism.phenylpropanoids'	Unigene0080478'	'(at2g33590 : 242.0) NAD(P)-binding Rossmann-fold superfamily protein; FUNCTIONS IN: coenzyme binding, binding, cinnamoyl-CoA reductase activity, catalytic activity; INVOLVED IN: response to cadmium ion, lignin biosynthetic process; LOCATED IN: cellular_component unknown; EXPRESSED IN: 23 plant structures; EXPRESSED DURING: 13 growth stages; CONTAINS InterPro DOMAIN/s: NAD-dependent epimerase/deh…	T
'16.2'	'secondary metabolism.phenylpropanoids'	Unigene0087294'	'(at4g15390 : 94.4) HXXXD-type acyl-transferase family protein; FUNCTIONS IN: transferase activity, transferring acyl groups other than amino-acyl groups, transferase activity; INVOLVED IN: biological_process unknown; LOCATED IN: cellular_component unknown; EXPRESSED IN: hypocotyl, root; CONTAINS InterPro DOMAIN/s: Transferase (InterPro:IPR003480); BEST Arabidopsis thaliana protein match is: HXXX…	T
'16.2'	'secondary metabolism.phenylpropanoids'	Unigene0094836'	'(at1g31490 : 550.0) HXXXD-type acyl-transferase family protein; FUNCTIONS IN: transferase activity, transferring acyl groups other than amino-acyl groups, quinone binding, primary amine oxidase activity, copper ion binding, transferase activity; INVOLVED IN: oxidation reduction, amine metabolic process; LOCATED IN: chloroplast; EXPRESSED IN: 8 plant structures; EXPRESSED DURING: 4 anthesis, C gl…	T
'16.2.1'	'secondary metabolism.phenylpropanoids.lignin biosynthesis'	''	''
'16.2.1.1'	'secondary metabolism.phenylpropanoids.lignin biosynthesis.PAL'	''	''
'16.2.1.2'	'secondary metabolism.phenylpropanoids.lignin biosynthesis.C4H'	''	''
'16.2.1.3'	'secondary metabolism.phenylpropanoids.lignin biosynthesis.4CL'	Unigene0029477'	'(p31687|4cl2_soybn : 695.0) 4-coumarate--CoA ligase 2 (EC 6.2.1.12) (4CL 2) (4-coumaroyl-CoA synthase 2) (Clone 4CL16) - Glycine max (Soybean) & (at1g65060 : 619.0) encodes an isoform of 4-coumarate:CoA ligase (4CL), which is involved in the last step of the general phenylpropanoid pathway. mRNA levels are not induced in response to wounding or to fungal infection by P. parasitica. mRNA is expre…	T
'16.2.1.3'	'secondary metabolism.phenylpropanoids.lignin biosynthesis.4CL'	Unigene0049727'	'(at4g05160 : 543.0) Encodes a peroxisomal protein involved in the activation of fatty acids through esterification with CoA. At4g05160 preferentially activates fatty acids with medium chain length (C6:0 and C7:0) as well as even-numbered long-chain fatty acids (C14:0, C16:0 and C18:0). At4g05160 was also able to catalyze the conversion of OPC-6:0 to its CoA ester and is therefore thought to be i…	T
'16.2.1.3'	'secondary metabolism.phenylpropanoids.lignin biosynthesis.4CL'	Unigene0066086'	'(at4g05160 : 96.7) Encodes a peroxisomal protein involved in the activation of fatty acids through esterification with CoA. At4g05160 preferentially activates fatty acids with medium chain length (C6:0 and C7:0) as well as even-numbered long-chain fatty acids (C14:0, C16:0 and C18:0). At4g05160 was also able to catalyze the conversion of OPC-6:0 to its CoA ester and is therefore thought to be in…	T
'16.2.1.4'	'secondary metabolism.phenylpropanoids.lignin biosynthesis.HCT'	Unigene0096546'	'(at5g48930 : 469.0) At5g48930 has been shown to encode for the hydroxycinnamoyl-Coenzyme A shikimate/quinate hydroxycinnamoyltransferase (HCT) both synthesizing and catabolizing the hydroxycinnamoylesters (coumaroyl/caffeoyl shikimate and quinate) involved in the phenylpropanoid pathway. Influence on the accumulation of flavonoids which in turn inhibit auxin transport and reduce plant growth.; h…	T
'16.2.1.5'	'secondary metabolism.phenylpropanoids.lignin biosynthesis.C3H'	''	''
'16.2.1.6'	'secondary metabolism.phenylpropanoids.lignin biosynthesis.CCoAOMT'	''	''
'16.2.1.7'	'secondary metabolism.phenylpropanoids.lignin biosynthesis.CCR1'	''	''
'16.2.1.8'	'secondary metabolism.phenylpropanoids.lignin biosynthesis.F5H'	Unigene0022461'	'(o22307|c71db_lotja : 367.0) Cytochrome P450 71D11 (EC 1.14.-.-) (Fragment) - Lotus japonicus & (at5g24960 : 246.0) putative cytochrome P450; "cytochrome P450, family 71, subfamily A, polypeptide 14" (CYP71A14); FUNCTIONS IN: electron carrier activity, monooxygenase activity, iron ion binding, oxygen binding, heme binding; INVOLVED IN: oxidation reduction; LOCATED IN: endomembrane system; CONTAI…	T
'16.2.1.9'	'secondary metabolism.phenylpropanoids.lignin biosynthesis.COMT'	Unigene0019014'	'(p28002|comt1_medsa : 425.0) Caffeic acid 3-O-methyltransferase (EC 2.1.1.68) (S-adenosysl-L-methionine:caffeic acid 3-O-methyltransferase) (COMT) (CAOMT) - Medicago sativa (Alfalfa) & (at5g54160 : 395.0) A caffeic acid/5-hydroxyferulic acid O-methyltransferase. Interacts with 14-4-3 proteins in yeast 2 hybrid assay. AtOMT1 (At5g54160) encodes a flavonol 3??-O-methyltransferase that is highly ac…	T
'16.2.1.10'	'secondary metabolism.phenylpropanoids.lignin biosynthesis.CAD'	Unigene0028198'	'(at1g72680 : 486.0) cinnamyl-alcohol dehydrogenase (CAD1); FUNCTIONS IN: oxidoreductase activity, oxidoreductase activity, acting on the CH-OH group of donors, NAD or NADP as acceptor, zinc ion binding, cofactor binding; INVOLVED IN: lignin biosynthetic process; EXPRESSED IN: 25 plant structures; EXPRESSED DURING: 13 growth stages; CONTAINS InterPro DOMAIN/s: GroES-like (InterPro:IPR011032), D-i…	T
'16.2.1.1001'	'secondary metabolism.phenylpropanoids.lignin biosynthesis'	'trans-cinnamate'	'secondary metabolism, phenylpropanoids'	M
'16.2.1.1002'	'secondary metabolism.phenylpropanoids.lignin biosynthesis'	4-coUmarate'	'secondary metabolism, phenylpropanoids'	M
'16.2.1.1003'	'secondary metabolism.phenylpropanoids.lignin biosynthesis'	4-coUmaryl aldehyde'	'secondary metabolism, phenylpropanoids'	M
'16.2.1.1004'	'secondary metabolism.phenylpropanoids.lignin biosynthesis'	4-coUmaryl alcohol'	'secondary metabolism, phenylpropanoids'	M
'16.2.1.1007'	'secondary metabolism.phenylpropanoids.lignin biosynthesis'	'coniferyl alcohol'	'secondary metabolism'	M
'16.2.1.1008'	'secondary metabolism.phenylpropanoids.lignin biosynthesis'	'coniferyl aldehyde'	'secondary metabolism'	M
'16.2.1.1010'	'secondary metabolism.phenylpropanoids.lignin biosynthesis'	'sinapyl alcohol'	'secondary metabolism, phenylpropanoids (lignin biosynthesis)'	M
'16.2.1.1011'	'secondary metabolism.phenylpropanoids.lignin biosynthesis'	'sinapinaldehyde'	'secondary metabolism, phenylpropanoids (lignin biosynthesis)'	M
'16.2.99'	'secondary metabolism.phenylpropanoids.unspecified'	''	''
'16.2.99.1001'	'secondary metabolism.phenylpropanoids.unspecified'	3-dehydroqUinate'	'secondary metabolism, phenylpropanoids'	M
'16.2.99.1002'	'secondary metabolism.phenylpropanoids.unspecified'	'2,5-dimethoxycinnamate'	'secondary metabolism, phenylpropanoids'	M
'16.2.99.1003'	'secondary metabolism.phenylpropanoids.unspecified'	'trans-3,5-dimethoxy-4-hydroxycinnamaldehyde'	'secondary metabolism, phenylpropanoids'	M
'16.2.99.1005'	'secondary metabolism.phenylpropanoids.unspecified'	'n-cinnamoylglycine'	'secondary metabolism, phenylpropanoids'	M
'16.2.99.1006'	'secondary metabolism.phenylpropanoids.unspecified'	coUmarine'	'secondary metabolism, phenylpropanoids'	M
'16.2.99.1007'	'secondary metabolism.phenylpropanoids.unspecified'	5-caffeoylqUinate'	'secondary metabolism, phenylpropanoids'	M
'16.2.99.1008'	'secondary metabolism.phenylpropanoids.unspecified'	'4-methoxycinnamate'	'secondary metabolism, phenylpropanoids'	M
'16.2.99.1009'	'secondary metabolism.phenylpropanoids.unspecified'	'4-hydroxy-3-methoxycinnamaldehyde'	'secondary metabolism, phenylpropanoids'	M
'16.2.99.1011'	'secondary metabolism.phenylpropanoids.unspecified'	4-caffeoylqUinate'	'secondary metabolism, phenylpropanoids'	M
'16.2.99.1012'	'secondary metabolism.phenylpropanoids.unspecified'	'4-aminocinnamate'	'secondary metabolism, phenylpropanoids'	M
'16.2.99.1013'	'secondary metabolism.phenylpropanoids.unspecified'	'3-hydroxycinnamate'	'secondary metabolism, phenylpropanoids'	M
'16.2.99.1014'	'secondary metabolism.phenylpropanoids.unspecified'	'3-methoxycinnamate'	'secondary metabolism, phenylpropanoids'	M
'16.2.99.1015'	'secondary metabolism.phenylpropanoids.unspecified'	'3,4-dihydroxyhydrocinnamate'	'secondary metabolism, phenylpropanoids'	M
'16.2.99.1016'	'secondary metabolism.phenylpropanoids.unspecified'	'3,4-dimethoxycinnamate'	'secondary metabolism, phenylpropanoids'	M
'16.2.99.1017'	'secondary metabolism.phenylpropanoids.unspecified'	'3,5-dimethoxycinnamate'	'secondary metabolism, phenylpropanoids'	M
'16.2.99.1018'	'secondary metabolism.phenylpropanoids.unspecified'	'3,4,5-trimethoxycinnamate'	'secondary metabolism, phenylpropanoids'	M
'16.2.99.1019'	'secondary metabolism.phenylpropanoids.unspecified'	'2-hydroxycinnamate'	'secondary metabolism, phenylpropanoids'	M
'16.2.99.1020'	'secondary metabolism.phenylpropanoids.unspecified'	'2-methoxycinnamate'	'secondary metabolism, phenylpropanoids'	M
'16.2.99.1021'	'secondary metabolism.phenylpropanoids.unspecified'	2-coUmarate'	'secondary metabolism, phenylpropanoids (ligning biosynthesis)'	M
'16.2.99.1022'	'secondary metabolism.phenylpropanoids.unspecified'	'benzoate'	'secondary metabolism, phenylpropanoids (ligning biosynthesis)'	M
'16.2.99.1023'	'secondary metabolism.phenylpropanoids.unspecified'	'caffeate'	'secondary metabolism, phenylpropanoids (lignin biosynthesis)'	M
'16.2.99.1024'	'secondary metabolism.phenylpropanoids.unspecified'	'chlorogenate'	'secondary metabolism, phenylpropanoids'	M
'16.2.99.1025'	'secondary metabolism.phenylpropanoids.unspecified'	'cinnamate'	'secondary metabolism, phenylpropanoids (lignin biosynthesis)'	M
'16.2.99.1026'	'secondary metabolism.phenylpropanoids.unspecified'	ferUlate'	'secondary metabolism, phenylpropanoids (lignin biosyntehesis)'	M
'16.2.99.1027'	'secondary metabolism.phenylpropanoids.unspecified'	kaempferol-3-o-rUtinoside'	'secondary metabolism, phenylpropanoids'	M
'16.2.99.1028'	'secondary metabolism.phenylpropanoids.unspecified'	'naringenin'	'secondary metabolism, phenylpropanoids'	M
'16.2.99.1029'	'secondary metabolism.phenylpropanoids.unspecified'	rUtin'	'secondary metabolism, phenylpropanoids'	M
'16.2.99.1030'	'secondary metabolism.phenylpropanoids.unspecified'	'salicylate'	'secondary metabolism, phenylpropanoids'	M
'16.2.99.1031'	'secondary metabolism.phenylpropanoids.unspecified'	'sinapinate'	'secondary metabolism, phenylpropanoids (lignin biosynthesis)'	M
'16.2.99.1032'	'secondary metabolism.phenylpropanoids.unspecified'	'chavicol'	'p-allylphenol'	M
'16.2.99.1033'	'secondary metabolism.phenylpropanoids.unspecified'	'methyl-chavicol'	'Estragole, or p-allylanisole'	M
'16.2.99.1034'	'secondary metabolism.phenylpropanoids.unspecified'	eUgenol'	'2-methoxy-4-(2-propenyl)phenol'	M
'16.2.99.1035'	'secondary metabolism.phenylpropanoids.unspecified'	methyl-eUgenol'	''	M
'16.2.99.1036'	'secondary metabolism.phenylpropanoids.unspecified'	dihydro 4-coUmaryl alcohol'	''	M
'16.2.99.1037'	'secondary metabolism.phenylpropanoids.unspecified'	'dihydro coniferyl alcohol'	''	M
'16.2.99.1038'	'secondary metabolism.phenylpropanoids.unspecified'	'alpha-hydroxyphenylpropionate'	''	M
'16.2.99.1039'	'secondary metabolism.phenylpropanoids.unspecified'	'acetophenone'	''	M
'16.2.99.1040'	'secondary metabolism.phenylpropanoids.unspecified'	'benzaldehyde'	''	M
'16.2.99.1041'	'secondary metabolism.phenylpropanoids.unspecified'	'benzylalcohol'	''	M
'16.2.99.1042'	'secondary metabolism.phenylpropanoids.unspecified'	'cinnamaldehyde'	''	M
'16.2.99.1043'	'secondary metabolism.phenylpropanoids.unspecified'	'phenylacetate'	''	M
'16.2.99.1044'	'secondary metabolism.phenylpropanoids.unspecified'	'mandelic acid'	''	M
'16.2.99.1045'	'secondary metabolism.phenylpropanoids.unspecified'	'benzoylformic acid'	''	M
'16.2.99.1046'	'secondary metabolism.phenylpropanoids.unspecified'	'beta-hydroxyphenylpropionate'	''	M
'16.2.99.1047'	'secondary metabolism.phenylpropanoids.unspecified'	'beta-oxophenylpropionate'	''	M
'16.2.99.1048'	'secondary metabolism.phenylpropanoids.unspecified'	'phenylethanol'	''	M
'16.2.99.1051'	'secondary metabolism.phenylpropanoids.unspecified'	3-caffeoylqUinate'	''	M
'16.3'	'secondary metabolism.shikimate pathway'	''	''
'16.4'	'secondary metabolism.N misc'	''	''
'16.4.1'	'secondary metabolism.N misc.alkaloid-like'	Unigene0032413'	'(at5g06060 : 166.0) NAD(P)-binding Rossmann-fold superfamily protein; FUNCTIONS IN: oxidoreductase activity, binding, catalytic activity; INVOLVED IN: oxidation reduction, metabolic process; EXPRESSED IN: 23 plant structures; EXPRESSED DURING: 14 growth stages; CONTAINS InterPro DOMAIN/s: Short-chain dehydrogenase/reductase, conserved site (InterPro:IPR020904), NAD(P)-binding domain (InterPro:IP…	T
'16.4.1'	'secondary metabolism.N misc.alkaloid-like'	Unigene0034914'	'(at4g20840 : 617.0) FAD-binding Berberine family protein; FUNCTIONS IN: electron carrier activity, oxidoreductase activity, FAD binding, catalytic activity; LOCATED IN: apoplast, plasma membrane; EXPRESSED IN: 21 plant structures; EXPRESSED DURING: 10 growth stages; CONTAINS InterPro DOMAIN/s: FAD-binding, type 2 (InterPro:IPR016166), Berberine/berberine-like (InterPro:IPR012951), FAD linked oxi…	T
'16.4.1'	'secondary metabolism.N misc.alkaloid-like'	Unigene0042037'	'(at2g29340 : 160.0) NAD-dependent epimerase/dehydratase family protein; FUNCTIONS IN: oxidoreductase activity, binding, catalytic activity; INVOLVED IN: oxidation reduction, metabolic process; EXPRESSED IN: 22 plant structures; EXPRESSED DURING: 13 growth stages; CONTAINS InterPro DOMAIN/s: NAD(P)-binding domain (InterPro:IPR016040), Glucose/ribitol dehydrogenase (InterPro:IPR002347), Short-chai…	T
'16.4.1'	'secondary metabolism.N misc.alkaloid-like'	Unigene0042038'	'(at1g07440 : 97.1) NAD(P)-binding Rossmann-fold superfamily protein; FUNCTIONS IN: oxidoreductase activity, binding, catalytic activity; INVOLVED IN: response to cadmium ion, response to karrikin; LOCATED IN: cellular_component unknown; EXPRESSED IN: 22 plant structures; EXPRESSED DURING: 13 growth stages; CONTAINS InterPro DOMAIN/s: Short-chain dehydrogenase/reductase, conserved site (InterPro:…	T
'16.4.1'	'secondary metabolism.N misc.alkaloid-like'	Unigene0072943'	'(at1g30700 : 335.0) FAD-binding Berberine family protein; FUNCTIONS IN: electron carrier activity, oxidoreductase activity, FAD binding, catalytic activity; LOCATED IN: endomembrane system; EXPRESSED IN: stem, hypocotyl, root, stamen; EXPRESSED DURING: 4 anthesis; CONTAINS InterPro DOMAIN/s: FAD-binding, type 2 (InterPro:IPR016166), Berberine/berberine-like (InterPro:IPR012951), FAD linked oxida…	T
'16.4.1.1001'	'secondary metabolism.N misc.alkaloid-like'	'calystegine a3'	'secondary metabolism, alkaloids'	M
'16.4.1.1001'	'secondary metabolism.N misc.alkaloid-like'	'nicotine'	'secondary metabolism, alkaloids'	M
'16.4.1.1002'	'secondary metabolism.N misc.alkaloid-like'	'calystegine b1'	'secondary metabolism, alkaloids'	M
'16.4.1.1003'	'secondary metabolism.N misc.alkaloid-like'	'calystegine b2'	'secondary metabolism, alkaloids'	M
'16.4.1.1004'	'secondary metabolism.N misc.alkaloid-like'	'calystegine b3'	'secondary metabolism, alkaloids'	M
'16.4.1.1005'	'secondary metabolism.N misc.alkaloid-like'	'calystegine b4'	'secondary metabolism, alkaloids'	M
'16.4.1.1006'	'secondary metabolism.N misc.alkaloid-like'	'calystegine c1'	'secondary metabolism, alkaloids'	M
'16.4.1.1007'	'secondary metabolism.N misc.alkaloid-like'	'n-methyl-calystegine b2'	'secondary metabolism, alkaloids'	M
'16.4.2'	'secondary metabolism.N misc.betaine'	''	''
'16.4.2.1'	'secondary metabolism.N misc.betaine.betaine-aldehyde dehydrogenase'	Unigene0037781'	'(at3g66658 : 114.0) Encodes a putative aldehyde dehydrogenase. The gene is not responsive to osmotic stress and is expressed constitutively at a low level in plantlets and root cultures.; aldehyde dehydrogenase 22A1 (ALDH22A1); FUNCTIONS IN: 3-chloroallyl aldehyde dehydrogenase activity, oxidoreductase activity; INVOLVED IN: oxidation reduction, metabolic process; LOCATED IN: endoplasmic reticul…	T
'16.4.3'	'secondary metabolism.N misc.cyanogenic glycosides'	''	''
'16.4.3.1'	'secondary metabolism.N misc.cyanogenic glycosides.cyanase'	''	''
'16.5'	'secondary metabolism.sulfur-containing'	''	''
'16.5.1'	'secondary metabolism.sulfur-containing.glucosinolates'	Unigene0023972'	'(at1g52820 : 204.0) 2-oxoglutarate (2OG) and Fe(II)-dependent oxygenase superfamily protein; FUNCTIONS IN: oxidoreductase activity; EXPRESSED IN: root; CONTAINS InterPro DOMAIN/s: Oxoglutarate/iron-dependent oxygenase (InterPro:IPR005123); BEST Arabidopsis thaliana protein match is: 2-oxoglutarate (2OG) and Fe(II)-dependent oxygenase superfamily protein (TAIR:AT4G03070.1); Has 7837 Blast hits to…	T
'16.5.1'	'secondary metabolism.sulfur-containing.glucosinolates'	Unigene0077325'	'(at1g52820 : 250.0) 2-oxoglutarate (2OG) and Fe(II)-dependent oxygenase superfamily protein; FUNCTIONS IN: oxidoreductase activity; EXPRESSED IN: root; CONTAINS InterPro DOMAIN/s: Oxoglutarate/iron-dependent oxygenase (InterPro:IPR005123); BEST Arabidopsis thaliana protein match is: 2-oxoglutarate (2OG) and Fe(II)-dependent oxygenase superfamily protein (TAIR:AT4G03070.1); Has 7837 Blast hits to…	T
'16.5.1.1'	'secondary metabolism.sulfur-containing.glucosinolates.synthesis'	''	''
'16.5.1.1.1'	'secondary metabolism.sulfur-containing.glucosinolates.synthesis.aliphatic'	''	''
'16.5.1.1.1.1'	'secondary metabolism.sulfur-containing.glucosinolates.synthesis.aliphatic.branched-chain amino acid aminotransferase (BCAT/MAAT)'	Unigene0003819'	'(at1g10070 : 287.0) Encodes a chloroplast branched-chain amino acid aminotransferase. Complements the yeast leu/iso-leu/val auxotrophy mutant.; branched-chain amino acid transaminase 2 (BCAT-2); FUNCTIONS IN: branched-chain-amino-acid transaminase activity, catalytic activity; INVOLVED IN: branched chain family amino acid metabolic process, metabolic process; LOCATED IN: chloroplast; EXPRESSED I…	T
'16.5.1.1.1.2'	'secondary metabolism.sulfur-containing.glucosinolates.synthesis.aliphatic.methylthioalkylmalate synthase (MAM)'	''	''
'16.5.1.1.1.3'	'secondary metabolism.sulfur-containing.glucosinolates.synthesis.aliphatic.methylthioalkylmalate isomerase large subunit (MAM-IL)'	''	''
'16.5.1.1.1.4'	'secondary metabolism.sulfur-containing.glucosinolates.synthesis.aliphatic.methylthioalkylmalate isomerase small subunit (MAM-IS)'	Unigene0015058'	'(at2g43100 : 84.3) isopropylmalate isomerase 2 (IPMI2); FUNCTIONS IN: hydro-lyase activity, 3-isopropylmalate dehydratase activity; INVOLVED IN: leucine biosynthetic process, metabolic process; LOCATED IN: plastid; EXPRESSED IN: 20 plant structures; EXPRESSED DURING: 10 growth stages; CONTAINS InterPro DOMAIN/s: 3-isopropylmalate dehydratase, small subunit-like (InterPro:IPR012305), Aconitase A/…	T
'16.5.1.1.1.5'	'secondary metabolism.sulfur-containing.glucosinolates.synthesis.aliphatic.methylthioalkylmalate dehydrogenase (MAM-D)'	''	''
'16.5.1.1.1.6'	'secondary metabolism.sulfur-containing.glucosinolates.synthesis.aliphatic.CYP79F1/F2 monooxygenase'	''	''
'16.5.1.1.1.7'	'secondary metabolism.sulfur-containing.glucosinolates.synthesis.aliphatic.CYP83A1 phenylacetaldoxime monooxygenase'	''	''
'16.5.1.1.1.8'	'secondary metabolism.sulfur-containing.glucosinolates.synthesis.aliphatic.UDP-glycosyltransferase'	Unigene0014553'	'(at1g05680 : 454.0) Encodes a UDP-glucosyltransferase, UGT74E2, that acts on IBA (indole-3-butyric acid) and affects auxin homeostasis. The transcript and protein levels of this enzyme are strongly induced by H2O2 and may allow integration of ROS (reactive oxygen species) and auxin signaling. This enzyme can also transfer glycosyl groups to several compounds related to the explosive TNT when thi…	T
'16.5.1.1.1.8'	'secondary metabolism.sulfur-containing.glucosinolates.synthesis.aliphatic.UDP-glycosyltransferase'	Unigene0032817'	'(at2g43820 : 431.0) Induced by Salicylic acid, virus, fungus and bacteria.Involved in the tryptophan synthesis pathway. Independent of NPR1 for their induction by salicylic acid. UGT74F1 transfers UDP:glucose to salicylic acid (forming a glucoside (SAG) and a glucose ester (SGE)), benzoic acid, and athranilate in vitro. UGT74F2 shows a weak ability to catalyze the formation of the p-aminobenzoat…	T
'16.5.1.1.1.9'	'secondary metabolism.sulfur-containing.glucosinolates.synthesis.aliphatic.sulfotransferase'	''	''
'16.5.1.1.1.10'	'secondary metabolism.sulfur-containing.glucosinolates.synthesis.aliphatic.flavin-containing monooxygenase'	''	''
'16.5.1.1.1.11'	'secondary metabolism.sulfur-containing.glucosinolates.synthesis.aliphatic.glucosinolate 2-oxoglutarate-dependent dioxygenase (AOP)'	''	''
'16.5.1.1.1.12'	'secondary metabolism.sulfur-containing.glucosinolates.synthesis.aliphatic.benzoate-CoA ligase'	''	''
'16.5.1.1.1.13'	'secondary metabolism.sulfur-containing.glucosinolates.synthesis.aliphatic.2-oxoglutarate-dependent dioxygenase'	''	''
'16.5.1.1.2'	'secondary metabolism.sulfur-containing.glucosinolates.synthesis.aromatic'	''	''
'16.5.1.1.2.1'	'secondary metabolism.sulfur-containing.glucosinolates.synthesis.aromatic.CYP79A2 monooxygenase'	''	''
'16.5.1.1.3'	'secondary metabolism.sulfur-containing.glucosinolates.synthesis.indole'	''	''
'16.5.1.1.3.1'	'secondary metabolism.sulfur-containing.glucosinolates.synthesis.indole.CYP79B2 monooxygenase'	''	''
'16.5.1.1.3.2'	'secondary metabolism.sulfur-containing.glucosinolates.synthesis.indole.CYP79B3 monooxygenase'	''	''
'16.5.1.1.3.3'	'secondary metabolism.sulfur-containing.glucosinolates.synthesis.indole.indole-3-methyl-desulfoglucosinolate sulfotransferase'	''	''
'16.5.1.1.3.4'	'secondary metabolism.sulfur-containing.glucosinolates.synthesis.indole.cytochrome P450 monooxygenase'	''	''
'16.5.1.1.4'	'secondary metabolism.sulfur-containing.glucosinolates.synthesis.shared'	''	''
'16.5.1.1.4.1'	'secondary metabolism.sulfur-containing.glucosinolates.synthesis.shared.CYP83B1 phenylacetaldoxime monooxygenase'	''	''
'16.5.1.1.4.2'	'secondary metabolism.sulfur-containing.glucosinolates.synthesis.shared.alkylthiohydroximate C-S lyase'	''	''
'16.5.1.1.4.3'	'secondary metabolism.sulfur-containing.glucosinolates.synthesis.shared.UDP-glycosyltransferase'	''	''
'16.5.1.2'	'secondary metabolism.sulfur-containing.glucosinolates.regulation'	''	''
'16.5.1.2.1'	'secondary metabolism.sulfur-containing.glucosinolates.regulation.aliphatic'	''	''
'16.5.1.2.2'	'secondary metabolism.sulfur-containing.glucosinolates.regulation.aromatic'	''	''
'16.5.1.2.3'	'secondary metabolism.sulfur-containing.glucosinolates.regulation.indole'	''	''
'16.5.1.2.4'	'secondary metabolism.sulfur-containing.glucosinolates.regulation.shared'	''	''
'16.5.1.3'	'secondary metabolism.sulfur-containing.glucosinolates.degradation'	''	''
'16.5.1.3.1'	'secondary metabolism.sulfur-containing.glucosinolates.degradation.myrosinase'	''	''
'16.5.1.3.1.1'	'secondary metabolism.sulfur-containing.glucosinolates.degradation.myrosinase.TGG'	''	''
'16.5.1.3.2'	'secondary metabolism.sulfur-containing.glucosinolates.degradation.nitrilespecifier protein'	''	''
'16.5.1.3.2.1'	'secondary metabolism.sulfur-containing.glucosinolates.degradation.nitrilespecifier protein.epithiospecifier protein'	''	''
'16.5.1.3.3'	'secondary metabolism.sulfur-containing.glucosinolates.degradation.nitrilase'	''	''
'16.5.1.4'	'secondary metabolism.sulfur-containing.glucosinolates.transport'	''	''
'16.5.1.4.1'	'secondary metabolism.sulfur-containing.glucosinolates.transport.aliphatic'	''	''
'16.5.99'	'secondary metabolism.sulfur-containing.misc'	''	''
'16.5.99.1'	'secondary metabolism.sulfur-containing.misc.alliinase'	''	''
'16.7'	'secondary metabolism.wax'	''	''
'16.7.1001'	'secondary metabolism.wax'	'pentadecane'	'secondary metabolism, waxes'	M
'16.8'	'secondary metabolism.flavonoids'	''	''
'16.8.1'	'secondary metabolism.flavonoids.anthocyanins'	Unigene0013340'	'(at2g39980 : 222.0) HXXXD-type acyl-transferase family protein; FUNCTIONS IN: transferase activity, transferring acyl groups other than amino-acyl groups, transferase activity; INVOLVED IN: response to karrikin; LOCATED IN: cellular_component unknown; EXPRESSED IN: 17 plant structures; EXPRESSED DURING: 10 growth stages; CONTAINS InterPro DOMAIN/s: Transferase (InterPro:IPR003480); BEST Arabidop…	T
'16.8.1'	'secondary metabolism.flavonoids.anthocyanins'	Unigene0069073'	'(at1g66380 : 135.0) Encodes a member of the MYB family of transcription factors. Involved in regulation of anthocyanin biosynthesis. Affects the expression of enzymes involved in later steps of anthocyanin biosynthesis; myb domain protein 114 (MYB114); CONTAINS InterPro DOMAIN/s: SANT, DNA-binding (InterPro:IPR001005), Homeodomain-like (InterPro:IPR009057), Myb, DNA-binding (InterPro:IPR014778),…	T
'16.8.1.1'	'secondary metabolism.flavonoids.anthocyanins.leucocyanidin dioxygenase'	Unigene0029381'	'(q07512|fls_pethy : 117.0) Flavonol synthase/flavanone 3-hydroxylase (EC 1.14.11.23) (EC 1.14.11.9) (FLS) - Petunia hybrida (Petunia) & (at5g08640 : 112.0) Encodes a flavonol synthase that catalyzes formation of flavonols from dihydroflavonols.; flavonol synthase 1 (FLS1); CONTAINS InterPro DOMAIN/s: Oxoglutarate/iron-dependent oxygenase (InterPro:IPR005123); BEST Arabidopsis thaliana protein ma…	T
'16.8.1.1'	'secondary metabolism.flavonoids.anthocyanins.leucocyanidin dioxygenase'	Unigene0096778'	'(p51091|ldox_maldo : 561.0) Leucoanthocyanidin dioxygenase (EC 1.14.11.19) (LDOX) (Leucocyanidin oxygenase) (Leucoanthocyanidin hydroxylase) (Anthocyanidin synthase) - Malus domestica (Apple) (Malus sylvestris) & (at4g22880 : 505.0) encodes leucoanthocyanidin dioxygenase, which is involved in proanthocyanin biosynthesis. Mutant analysis suggests that this gene is also involved in vacuole formati…	T
'16.8.1.2'	'secondary metabolism.flavonoids.anthocyanins.anthocyanidin reductase'	''	''
'16.8.1.10'	'secondary metabolism.flavonoids.anthocyanins.anthocyanidin 3-O-methyltransferase'	''	''
'16.8.1.12'	'secondary metabolism.flavonoids.anthocyanins.anthocyanidin 3-O-glucosyltransferase'	''	''
'16.8.1.21'	'secondary metabolism.flavonoids.anthocyanins.anthocyanin 5-aromatic acyltransferase'	''	''
'16.8.1.1001'	'secondary metabolism.flavonoids.anthocyanins'	'lycopine'	'secondary metabolism, anthocyanin'	M
'16.8.2'	'secondary metabolism.flavonoids.chalcones'	Unigene0041487'	'(at1g59960 : 101.0) NAD(P)-linked oxidoreductase superfamily protein; FUNCTIONS IN: oxidoreductase activity; INVOLVED IN: response to salt stress; EXPRESSED IN: 21 plant structures; EXPRESSED DURING: 13 growth stages; CONTAINS InterPro DOMAIN/s: Aldo/keto reductase (InterPro:IPR001395), Aldo/keto reductase subgroup (InterPro:IPR020471), Aldo/keto reductase, conserved site (InterPro:IPR018170); B…	T
'16.8.2.1'	'secondary metabolism.flavonoids.chalcones.naringenin-chalcone synthase'	''	''
'16.8.2.2'	'secondary metabolism.flavonoids.chalcones.chalcone isomerase'	Unigene0022058'	'(p51117|cfi_vitvi : 135.0) Chalcone--flavonone isomerase (EC 5.5.1.6) (Chalcone isomerase) - Vitis vinifera (Grape) & (at3g55120 : 127.0) Catalyzes the conversion of chalcones into flavanones. Required for the accumulation of purple anthocyanins in leaves and stems.; TRANSPARENT TESTA 5 (TT5); FUNCTIONS IN: chalcone isomerase activity; INVOLVED IN: response to UV, response to UV-B, response to k…	T
'16.8.3'	'secondary metabolism.flavonoids.dihydroflavonols'	Unigene0006613'	'(at5g24530 : 290.0) Encodes a putative 2OG-Fe(II) oxygenase that is defense-associated but required for susceptibility to downy mildew.; DOWNY MILDEW RESISTANT 6 (DMR6); FUNCTIONS IN: oxidoreductase activity, acting on paired donors, with incorporation or reduction of molecular oxygen, 2-oxoglutarate as one donor, and incorporation of one atom each of oxygen into both donors, oxidoreductase acti…	T
'16.8.3'	'secondary metabolism.flavonoids.dihydroflavonols'	Unigene0030268'	'(at5g24530 : 214.0) Encodes a putative 2OG-Fe(II) oxygenase that is defense-associated but required for susceptibility to downy mildew.; DOWNY MILDEW RESISTANT 6 (DMR6); FUNCTIONS IN: oxidoreductase activity, acting on paired donors, with incorporation or reduction of molecular oxygen, 2-oxoglutarate as one donor, and incorporation of one atom each of oxygen into both donors, oxidoreductase acti…	T
'16.8.3'	'secondary metabolism.flavonoids.dihydroflavonols'	Unigene0064881'	'(at5g24530 : 108.0) Encodes a putative 2OG-Fe(II) oxygenase that is defense-associated but required for susceptibility to downy mildew.; DOWNY MILDEW RESISTANT 6 (DMR6); FUNCTIONS IN: oxidoreductase activity, acting on paired donors, with incorporation or reduction of molecular oxygen, 2-oxoglutarate as one donor, and incorporation of one atom each of oxygen into both donors, oxidoreductase acti…	T
'16.8.3.1'	'secondary metabolism.flavonoids.dihydroflavonols.dihydroflavonol 4-reductase'	''	''
'16.8.3.2'	'secondary metabolism.flavonoids.dihydroflavonols.flavanone 3-hydroxylase'	Unigene0022896'	'(q06942|fl3h_maldo : 497.0) Naringenin,2-oxoglutarate 3-dioxygenase (EC 1.14.11.9) (Flavonone-3-hydroxylase) (F3H) (FHT) - Malus domestica (Apple) (Malus sylvestris) & (at3g51240 : 470.0) Encodes flavanone 3-hydroxylase that is coordinately expressed with chalcone synthase and chalcone isomerases. Regulates flavonoid biosynthesis.; flavanone 3-hydroxylase (F3H); CONTAINS InterPro DOMAIN/s: Oxogl…	T
'16.8.3.3'	'secondary metabolism.flavonoids.dihydroflavonols.flavonoid 3''-monooxygenase'	Unigene0039347'	'(q9sbq9|f3ph_pethy : 402.0) Flavonoid 3'-monooxygenase (EC 1.14.13.21) (Flavonoid 3'-hydroxylase) (Cytochrome P450 75B2) - Petunia hybrida (Petunia) & (at5g07990 : 377.0) Required for flavonoid 3' hydroxylase activity.; TRANSPARENT TESTA 7 (TT7); CONTAINS InterPro DOMAIN/s: Cytochrome P450 (InterPro:IPR001128), Cytochrome P450, E-class, group I (InterPro:IPR002401), Cytochrome P450, conserved si…	T
'16.8.3.4'	'secondary metabolism.flavonoids.dihydroflavonols.flavonoid 3',5'-hydroxylase'	''	''
'16.8.4'	'secondary metabolism.flavonoids.flavonols'	Unigene0037432'	'(at2g36690 : 220.0) 2-oxoglutarate (2OG) and Fe(II)-dependent oxygenase superfamily protein; FUNCTIONS IN: oxidoreductase activity, acting on paired donors, with incorporation or reduction of molecular oxygen, 2-oxoglutarate as one donor, and incorporation of one atom each of oxygen into both donors, oxidoreductase activity; INVOLVED IN: biosynthetic process; LOCATED IN: cellular_component unkno…	T
'16.8.4.1'	'secondary metabolism.flavonoids.flavonols.flavonol synthase (FLS)'	Unigene0029381'	'(q07512|fls_pethy : 117.0) Flavonol synthase/flavanone 3-hydroxylase (EC 1.14.11.23) (EC 1.14.11.9) (FLS) - Petunia hybrida (Petunia) & (at5g08640 : 112.0) Encodes a flavonol synthase that catalyzes formation of flavonols from dihydroflavonols.; flavonol synthase 1 (FLS1); CONTAINS InterPro DOMAIN/s: Oxoglutarate/iron-dependent oxygenase (InterPro:IPR005123); BEST Arabidopsis thaliana protein ma…	T
'16.8.4.2'	'secondary metabolism.flavonoids.flavonols.flavonol 3-O-glycosyltransferase'	Unigene0018496'	'(at4g34135 : 417.0) The At4g34135 gene encodes a flavonol 7-O-glucosyltransferase (EC 2.4.1.237) that glucosylates also with a 20 fold lower activity flavonols (kaempferol and quercetin) at the 3-O-position.; UDP-glucosyltransferase 73B2 (UGT73B2); FUNCTIONS IN: flavonol 3-O-glucosyltransferase activity, UDP-glycosyltransferase activity, quercetin 7-O-glucosyltransferase activity, UDP-glucosyltr…	T
'16.8.4.2'	'secondary metabolism.flavonoids.flavonols.flavonol 3-O-glycosyltransferase'	Unigene0036656'	'(at4g34135 : 448.0) The At4g34135 gene encodes a flavonol 7-O-glucosyltransferase (EC 2.4.1.237) that glucosylates also with a 20 fold lower activity flavonols (kaempferol and quercetin) at the 3-O-position.; UDP-glucosyltransferase 73B2 (UGT73B2); FUNCTIONS IN: flavonol 3-O-glucosyltransferase activity, UDP-glycosyltransferase activity, quercetin 7-O-glucosyltransferase activity, UDP-glucosyltr…	T
'16.8.4.2'	'secondary metabolism.flavonoids.flavonols.flavonol 3-O-glycosyltransferase'	Unigene0036657'	'(at4g34135 : 439.0) The At4g34135 gene encodes a flavonol 7-O-glucosyltransferase (EC 2.4.1.237) that glucosylates also with a 20 fold lower activity flavonols (kaempferol and quercetin) at the 3-O-position.; UDP-glucosyltransferase 73B2 (UGT73B2); FUNCTIONS IN: flavonol 3-O-glucosyltransferase activity, UDP-glycosyltransferase activity, quercetin 7-O-glucosyltransferase activity, UDP-glucosyltr…	T
'16.8.4.2'	'secondary metabolism.flavonoids.flavonols.flavonol 3-O-glycosyltransferase'	Unigene0036658'	'(at2g15490 : 147.0) UDP-glycosyltransferase 73B4 (UGT73B4); FUNCTIONS IN: quercetin 3-O-glucosyltransferase activity, UDP-glycosyltransferase activity, quercetin 7-O-glucosyltransferase activity, UDP-glucosyltransferase activity, transferase activity, transferring glycosyl groups; INVOLVED IN: response to other organism; LOCATED IN: endomembrane system; EXPRESSED IN: root; CONTAINS InterPro DOMA…	T
'16.8.4.2'	'secondary metabolism.flavonoids.flavonols.flavonol 3-O-glycosyltransferase'	Unigene0036661'	'(at4g34131 : 115.0) UDP-glucosyl transferase 73B3 (UGT73B3); FUNCTIONS IN: transferase activity, transferring hexosyl groups, quercetin 3-O-glucosyltransferase activity, UDP-glycosyltransferase activity, UDP-glucosyltransferase activity; INVOLVED IN: response to cyclopentenone, response to other organism; LOCATED IN: endomembrane system; CONTAINS InterPro DOMAIN/s: UDP-glucuronosyl/UDP-glucosylt…	T
'16.8.4.2'	'secondary metabolism.flavonoids.flavonols.flavonol 3-O-glycosyltransferase'	Unigene0046369'	'(at4g34138 : 106.0) UDP-glucosyl transferase 73B1 (UGT73B1); FUNCTIONS IN: quercetin 3-O-glucosyltransferase activity, UDP-glycosyltransferase activity, quercetin 7-O-glucosyltransferase activity, abscisic acid glucosyltransferase activity; INVOLVED IN: metabolic process; LOCATED IN: endomembrane system; EXPRESSED IN: 20 plant structures; EXPRESSED DURING: 10 growth stages; CONTAINS InterPro DOM…	T
'16.8.4.3'	'secondary metabolism.flavonoids.flavonols.flavonol-3-O-rhamnosyltransferase'	''	''
'16.8.5'	'secondary metabolism.flavonoids.isoflavones'	''	''
'16.8.5.1'	'secondary metabolism.flavonoids.isoflavones.isoflavone reductase'	Unigene0017813'	'(at4g39230 : 202.0) encodes a protein whose sequence is similar to phenylcoumaran benzylic ether reductase (PCBER), which catalyzes NADPH-dependent reduction of 8-5' linked lignans such as dehydrodiconiferyl alcohol to give isodihydrodehydrodiconiferyl alcohol.; NmrA-like negative transcriptional regulator family protein; FUNCTIONS IN: phenylcoumaran benzylic ether reductase activity; INVOLVED I…	T
'16.8.5.1'	'secondary metabolism.flavonoids.isoflavones.isoflavone reductase'	Unigene0021004'	'(at1g75280 : 155.0) isoflavone reductase, putative, identical to SP:P52577 Isoflavone reductase homolog P3 (EC 1.3.1.-) {Arabidopsis thaliana}; contains Pfam profile PF02716: isoflavone reductase. Involved in response to oxidative stress.; NmrA-like negative transcriptional regulator family protein; FUNCTIONS IN: binding, catalytic activity; INVOLVED IN: response to oxidative stress, response to…	T
'16.8.5.2'	'secondary metabolism.flavonoids.isoflavones.chalcone reductase'	''	''
'16.8.5.3'	'secondary metabolism.flavonoids.isoflavones.isoflavone synthase'	''	''
'16.8.5.4'	'secondary metabolism.flavonoids.isoflavones.hydroxyisoflavone dehydrogenase'	''	''
'16.8.6'	'secondary metabolism.flavonoids.flavonones'	''	''
'16.8.6.1'	'secondary metabolism.flavonoids.flavonones.flavone synthase (FNS)'	''	''
'16.8.6.2'	'secondary metabolism.flavonoids.flavonones.flavone 7-O-glycosyltransferase'	''	''
'16.8.6.3'	'secondary metabolism.flavonoids.flavonones.flavone apiosyltransferase'	''	''
'16.8.7'	'secondary metabolism.flavonoids.flavan 3-ol'	''	''
'16.8.7.1'	'secondary metabolism.flavonoids.flavan 3-ol.leucoanthocyanidin 4-reductase (LAR)'	''	''
'16.8.8'	'secondary metabolism.flavonoids.flavonoid glycosylations'	''	''
'16.8.8.1'	'secondary metabolism.flavonoids.flavonoid glycosylations.anthocyanidin-3-O-glycoside-6'-rhamnosyltransferase'	''	''
'16.8.8.2'	'secondary metabolism.flavonoids.flavonoid glycosylations.flavonol-3-O-glycoside-rhamnosyltransferase'	''	''
'16.10'	'secondary metabolism.simple phenols'	Unigene0015541'	'(at5g48100 : 368.0) Encodes a protein that is similar to laccase-like polyphenol oxidases. Involved in lignin and flavonoids biosynthesis. It has four conserved copper binding domains. Expressed in developing testa, where it colocalizes with the flavonoid end products proanthocyanidins and flavonols. Mutant plants exhibited a delay in developmentally determined browning of the testa, characteriz…	T
'16.10'	'secondary metabolism.simple phenols'	Unigene0027500'	'(at5g09360 : 246.0) putative laccase, a member of laccase family of genes (17 members in Arabidopsis).; laccase 14 (LAC14); FUNCTIONS IN: laccase activity; INVOLVED IN: oxidation reduction, lignin catabolic process; LOCATED IN: endomembrane system, apoplast; EXPRESSED IN: central cell, fruit; CONTAINS InterPro DOMAIN/s: Multicopper oxidase, type 3 (InterPro:IPR011707), Laccase (InterPro:IPR01776…	T
'16.10'	'secondary metabolism.simple phenols'	Unigene0028670'	'(at5g09360 : 345.0) putative laccase, a member of laccase family of genes (17 members in Arabidopsis).; laccase 14 (LAC14); FUNCTIONS IN: laccase activity; INVOLVED IN: oxidation reduction, lignin catabolic process; LOCATED IN: endomembrane system, apoplast; EXPRESSED IN: central cell, fruit; CONTAINS InterPro DOMAIN/s: Multicopper oxidase, type 3 (InterPro:IPR011707), Laccase (InterPro:IPR01776…	T
'16.10'	'secondary metabolism.simple phenols'	Unigene0030478'	'(at5g48100 : 675.0) Encodes a protein that is similar to laccase-like polyphenol oxidases. Involved in lignin and flavonoids biosynthesis. It has four conserved copper binding domains. Expressed in developing testa, where it colocalizes with the flavonoid end products proanthocyanidins and flavonols. Mutant plants exhibited a delay in developmentally determined browning of the testa, characteriz…	T
'16.20'	'secondary metabolism.amino acid derivatives'	''	''
'16.20.1001'	'secondary metabolism.amino acid derivatives'	'dopa'	'secondary metabolism, amino acid derivatives'	M
'16.20.1002'	'secondary metabolism.amino acid derivatives'	'dopamine'	'secondary metabolism, amino acid derivatives'	M
'16.20.1003'	'secondary metabolism.amino acid derivatives'	'noradrenaline'	'secondary metabolism, amino acid derivatives'	M
'16.20.1004'	'secondary metabolism.amino acid derivatives'	'tryptamine'	'secondary metabolism, shikimic acid pathway'	M
'16.20.1005'	'secondary metabolism.amino acid derivatives'	'tyramine'	'secondary metabolism, shikimic acid pathway'	M
'16.20.1006'	'secondary metabolism.amino acid derivatives'	'3,4-dihydroxybenzylamine'	'Dopamine derivative'	M
'16.99'	'secondary metabolism.unspecified'	''	''
'16.99.1001'	'secondary metabolism.unspecified'	'digitoxin'	'secondary metabolism'	M
'16.99.1003'	'secondary metabolism.unspecified'	'acetylsalicylate'	'secondary metabolism'	M
'16.99.1004'	'secondary metabolism.unspecified'	'4-(methylamino)benzoate'	'secondary metabolism'	M
'16.99.1005'	'secondary metabolism.unspecified'	'4-aminobenzoate'	'secondary metabolism'	M
'16.99.1006'	'secondary metabolism.unspecified'	'3-phenylpropionate'	'secondary metabolism'	M
'16.99.1007'	'secondary metabolism.unspecified'	'2-aminobenzoate'	'secondary metabolism'	M
'16.99.1008'	'secondary metabolism.unspecified'	1-o-benzyl-beta-glUcoside'	'secondary metabolism'	M
'16.99.1009'	'secondary metabolism.unspecified'	'salicin'	'secondary metabolism'	M
'16.99.1010'	'secondary metabolism.unspecified'	'3-(2,4-dihydoxyphenyl)propionate'	'secondary metabolism'	M
'16.99.1011'	'secondary metabolism.unspecified'	1-caffeoylqUinate'	'secondary metabolism'	M
'16.99.1012'	'secondary metabolism.unspecified'	bUthylhydroxytolUene'	'secondary metabolism'	M
'16.99.1013'	'secondary metabolism.unspecified'	'mandelate'	'secondary metabolism'	M
'16.99.1014'	'secondary metabolism.unspecified'	'helicin'	'secondary metabolism, glucoside'	M
'16.99.1014'	'secondary metabolism.unspecified'	qUinate'	'secondary metabolism'	M
'16.99.1016'	'secondary metabolism.unspecified'	'acrylamide'	'Styrene degradation (to confirm in plants)'	M
'16.99.1017'	'secondary metabolism.unspecified'	'clotrimazole'	'secondary metabolism (?); Inhibitor of P450'	M
'16.99.1018'	'secondary metabolism.unspecified'	'propyl gallate'	'secondary metabolism, antioxydant'	M
'17'	'hormone metabolism'	''	''
'17.1'	'hormone metabolism.abscisic acid'	''	''
'17.1.1'	'hormone metabolism.abscisic acid.synthesis-degradation'	Unigene0030511'	'(at3g21760 : 454.0) Encodes HYR1, a UDP glycosyltransferase (UGT). HYR1 glucosylates hypostatin, an inhibitor of cell expansion in vivo to form a bioactive glucoside.; HYPOSTATIN RESISTANCE 1 (HYR1); FUNCTIONS IN: UDP-glycosyltransferase activity, transferase activity, transferring glycosyl groups; INVOLVED IN: metabolic process; LOCATED IN: cellular_component unknown; EXPRESSED IN: 21 plant str…	T
'17.1.1'	'hormone metabolism.abscisic acid.synthesis-degradation'	Unigene0043285'	'(at3g21760 : 458.0) Encodes HYR1, a UDP glycosyltransferase (UGT). HYR1 glucosylates hypostatin, an inhibitor of cell expansion in vivo to form a bioactive glucoside.; HYPOSTATIN RESISTANCE 1 (HYR1); FUNCTIONS IN: UDP-glycosyltransferase activity, transferase activity, transferring glycosyl groups; INVOLVED IN: metabolic process; LOCATED IN: cellular_component unknown; EXPRESSED IN: 21 plant str…	T
'17.1.1.1'	'hormone metabolism.abscisic acid.synthesis-degradation.synthesis'	''	''
'17.1.1.1.1'	'hormone metabolism.abscisic acid.synthesis-degradation.synthesis.zeaxanthin epoxidase'	''	''
'17.1.1.1.10'	'hormone metabolism.abscisic acid.synthesis-degradation.synthesis.9-cis-epoxycarotenoid dioxygenase'	Unigene0018069'	'(at3g14440 : 837.0) Encodes 9-<i>cis</i>-epoxycarotenoid dioxygenase, a key enzyme in the biosynthesis of abscisic acid. Regulated in response to drought and salinity. Expressed in roots, flowers and seeds. Localized to the chloroplast stroma and thylakoid membrane.; nine-cis-epoxycarotenoid dioxygenase 3 (NCED3); CONTAINS InterPro DOMAIN/s: Carotenoid oxygenase (InterPro:IPR004294); BEST Arabid…	T
'17.1.1.1.11'	'hormone metabolism.abscisic acid.synthesis-degradation.synthesis.short chain alcohol dehydrogenmase (ABA2)'	Unigene0037255'	'(at1g52340 : 409.0) Encodes a cytosolic short-chain dehydrogenase/reductase involved in the conversion of xanthoxin to ABA-aldehyde during ABA biosynthesis. Mutants are insensitive to sucrose and glucose.; ABA DEFICIENT 2 (ABA2); CONTAINS InterPro DOMAIN/s: NAD(P)-binding domain (InterPro:IPR016040), Glucose/ribitol dehydrogenase (InterPro:IPR002347), Short-chain dehydrogenase/reductase SDR (Int…	T
'17.1.1.1.12'	'hormone metabolism.abscisic acid.synthesis-degradation.synthesis.abscisic aldehyde oxidase'	''	''
'17.1.1.2'	'hormone metabolism.abscisic acid.synthesis-degradation.degradation'	''	''
'17.1.1.2.1'	'hormone metabolism.abscisic acid.synthesis-degradation.degradation.8-hydroxylase'	Unigene0023548'	'(at4g19230 : 538.0) Encodes a protein with ABA 8'-hydroxylase activity, involved in ABA catabolism. Member of the CYP707A gene family. CYP707A1 appears to play an important role in determining the ABA levels in dry seeds. Gene involved in postgermination growth. Overexpression of CYP707A1 leads to a decrease in ABA levels and a reduction in after-ripening period to break dormancy.; "cytochrome P…	T
'17.1.1.1001'	'hormone metabolism.abscisic acid.synthesis-degradation'	'mevalonolactone'	'hormone metabolism.abscisic acid precursor'	M
'17.1.1.1002'	'hormone metabolism.abscisic acid.synthesis-degradation'	'aba'	'hormone metabolism.abscisic acid'	M
'17.1.2'	'hormone metabolism.abscisic acid.signal transduction'	Unigene0059206'	'(at4g26080 : 94.0) Involved in abscisic acid (ABA) signal transduction. Negative regulator of ABA promotion of stomatal closure.; ABA INSENSITIVE 1 (ABI1); CONTAINS InterPro DOMAIN/s: Protein phosphatase 2C, manganese/magnesium aspartate binding site (InterPro:IPR000222), Protein phosphatase 2C-related (InterPro:IPR001932), Protein phosphatase 2C (InterPro:IPR015655), Protein phosphatase 2C, N-t…	T
'17.1.3'	'hormone metabolism.abscisic acid.induced-regulated-responsive-activated'	Unigene0089870'	'(at1g69700 : 138.0) Part of the AtHVA22 family. Protein expression is ABA- and stress-inducible.; HVA22 homologue C (HVA22C); FUNCTIONS IN: molecular_function unknown; INVOLVED IN: response to water deprivation, hyperosmotic salinity response, response to abscisic acid stimulus; LOCATED IN: endomembrane system; EXPRESSED IN: 22 plant structures; EXPRESSED DURING: 15 growth stages; CONTAINS Inter…	T
'17.2'	'hormone metabolism.auxin'	''	''
'17.2.1'	'hormone metabolism.auxin.synthesis-degradation'	Unigene0045123'	'(at1g05560 : 201.0) A UDP-glucose transferase localized in the phragmoplast. It has been co-purified with the callose synthase complex and may transfer UDP-glucose from sucrose synthase to the callose synthase and thus help form a substrate channel for the synthesis of callose at the forming cell plate. Induced by salicylic acid. Independent of NPR1 for their induction by salicylic acid. UGT1 en…	T
'17.2.1.1001'	'hormone metabolism.auxin.synthesis-degradation'	'beta-indole-3-acetonitrile'	'hormone metabolism.auxin'	M
'17.2.1.1002'	'hormone metabolism.auxin'	'indole-3-acetaldehyde'	'hormone metabolism.auxin'	M
'17.2.1.1003'	'hormone metabolism.auxin'	'indole-3-acetate'	'hormone metabolism.auxin'	M
'17.2.1.1004'	'hormone metabolism.auxin'	'indole-3-acetyl-aspartate'	'hormone metabolism.auxin'	M
'17.2.1.1005'	'hormone metabolism.auxin'	indole-3-bUtyrate'	'hormone metabolism.auxin'	M
'17.2.1.1006'	'hormone metabolism.auxin'	indoxyl-beta-d-glUcoside'	'hormone metabolism.auxin'	M
'17.2.1.1007'	'hormone metabolism.auxin'	'n-(3-indolylacetyl)-alanine'	''	M
'17.2.2'	'hormone metabolism.auxin.signal transduction'	Unigene0005967'	'(at2g01420 : 97.8) Encodes a putative auxin efflux carrier that is localized in developing and mature root meristems. It is involved in the maintenance of embryonic auxin gradients. A role for AtPIN4 in generating a sink for auxin below the quiescent center of the root meristem that is essential for auxin distribution and patterning is proposed. In the root, PIN4 is detected around the quiescent…	T
'17.2.2'	'hormone metabolism.auxin.signal transduction'	Unigene0047212'	'(at5g64220 : 189.0) Calmodulin-binding transcription activator protein with CG-1 and Ankyrin domains; FUNCTIONS IN: calmodulin binding, transcription regulator activity; INVOLVED IN: regulation of transcription; LOCATED IN: nucleus; EXPRESSED IN: 23 plant structures; EXPRESSED DURING: 13 growth stages; CONTAINS InterPro DOMAIN/s: Ankyrin repeat-containing domain (InterPro:IPR020683), CG-1 (Inter…	T
'17.2.2'	'hormone metabolism.auxin.signal transduction'	Unigene0055910'	'(at5g09410 : 97.8) calmodulin-binding protein, similar to another ethylene-upregulated calmodulin-binding protein ER1 GI:11612392 from (Nicotiana tabacum); ethylene induced calmodulin binding protein (EICBP.B); FUNCTIONS IN: calmodulin binding, transcription regulator activity, transcription activator activity; INVOLVED IN: response to freezing; LOCATED IN: nucleus; EXPRESSED IN: 24 plant struct…	T
'17.2.3'	'hormone metabolism.auxin.induced-regulated-responsive-activated'	Unigene0000022'	'(at2g37980 : 503.0) O-fucosyltransferase family protein; FUNCTIONS IN: molecular_function unknown; INVOLVED IN: biological_process unknown; LOCATED IN: chloroplast; EXPRESSED IN: 13 plant structures; EXPRESSED DURING: L mature pollen stage, M germinated pollen stage, 4 anthesis, petal differentiation and expansion stage; CONTAINS InterPro DOMAIN/s: GDP-fucose protein O-fucosyltransferase (InterP…	T
'17.2.3'	'hormone metabolism.auxin.induced-regulated-responsive-activated'	Unigene0009381'	'(at1g60730 : 464.0) NAD(P)-linked oxidoreductase superfamily protein; FUNCTIONS IN: oxidoreductase activity, aldo-keto reductase activity; INVOLVED IN: oxidation reduction; EXPRESSED IN: 7 plant structures; EXPRESSED DURING: LP.06 six leaves visible, LP.04 four leaves visible, 4 anthesis, petal differentiation and expansion stage; CONTAINS InterPro DOMAIN/s: Aldo/keto reductase (InterPro:IPR0013…	T
'17.2.3'	'hormone metabolism.auxin.induced-regulated-responsive-activated'	Unigene0012477'	'(at2g47750 : 851.0) Encodes GH3.9, a member of the GH3 family auxin-responsive genes. gh3.9-1 mutants had greater primary root length, increased sensitivity to indole-3-acetic acid (IAA)-mediated root growth inhibition, but no obvious effects on apical dominance or leaf morphology.; putative indole-3-acetic acid-amido synthetase GH3.9 (GH3.9); FUNCTIONS IN: molecular_function unknown; INVOLVED I…	T
'17.2.3'	'hormone metabolism.auxin.induced-regulated-responsive-activated'	Unigene0013677'	'(at3g12830 : 85.5) SAUR-like auxin-responsive protein family ; CONTAINS InterPro DOMAIN/s: Auxin responsive SAUR protein (InterPro:IPR003676); BEST Arabidopsis thaliana protein match is: SAUR-like auxin-responsive protein family (TAIR:AT1G56150.1); Has 1206 Blast hits to 1201 proteins in 26 species: Archae - 0; Bacteria - 0; Metazoa - 0; Fungi - 0; Plants - 1205; Viruses - 0; Other Eukaryotes - …	T
'17.2.3'	'hormone metabolism.auxin.induced-regulated-responsive-activated'	Unigene0021025'	'(at5g20820 : 99.0) SAUR-like auxin-responsive protein family ; CONTAINS InterPro DOMAIN/s: Auxin responsive SAUR protein (InterPro:IPR003676); BEST Arabidopsis thaliana protein match is: SAUR-like auxin-responsive protein family (TAIR:AT1G72430.1); Has 120 Blast hits to 120 proteins in 13 species: Archae - 0; Bacteria - 0; Metazoa - 0; Fungi - 0; Plants - 120; Viruses - 0; Other Eukaryotes - 0 (…	T
'17.2.3'	'hormone metabolism.auxin.induced-regulated-responsive-activated'	Unigene0021497'	'(at2g14960 : 800.0) encodes a protein similar to IAA-amido synthases. Lines carrying an insertion in this gene are hypersensitive to auxin.; GH3.1; CONTAINS InterPro DOMAIN/s: GH3 auxin-responsive promoter (InterPro:IPR004993); BEST Arabidopsis thaliana protein match is: Auxin-responsive GH3 family protein (TAIR:AT4G37390.1); Has 1628 Blast hits to 1412 proteins in 230 species: Archae - 1; Bacte…	T
'17.2.3'	'hormone metabolism.auxin.induced-regulated-responsive-activated'	Unigene0023933'	'(at3g60690 : 177.0) SAUR-like auxin-responsive protein family ; CONTAINS InterPro DOMAIN/s: Auxin responsive SAUR protein (InterPro:IPR003676); BEST Arabidopsis thaliana protein match is: SAUR-like auxin-responsive protein family (TAIR:AT2G45210.1); Has 1342 Blast hits to 1328 proteins in 27 species: Archae - 0; Bacteria - 0; Metazoa - 0; Fungi - 0; Plants - 1341; Viruses - 0; Other Eukaryotes -…	T
'17.2.3'	'hormone metabolism.auxin.induced-regulated-responsive-activated'	Unigene0031453'	'(at2g44500 : 741.0) O-fucosyltransferase family protein; CONTAINS InterPro DOMAIN/s: GDP-fucose protein O-fucosyltransferase (InterPro:IPR019378); BEST Arabidopsis thaliana protein match is: O-fucosyltransferase family protein (TAIR:AT3G07900.1); Has 35333 Blast hits to 34131 proteins in 2444 species: Archae - 798; Bacteria - 22429; Metazoa - 974; Fungi - 991; Plants - 531; Viruses - 0; Other Eu…	T
'17.2.3'	'hormone metabolism.auxin.induced-regulated-responsive-activated'	Unigene0033018'	'(at3g03810 : 151.0) embryo sac development arrest 30 (EDA30); FUNCTIONS IN: molecular_function unknown; INVOLVED IN: N-terminal protein myristoylation, polar nucleus fusion, pollen tube development; LOCATED IN: chloroplast; EXPRESSED IN: 22 plant structures; EXPRESSED DURING: 13 growth stages; CONTAINS InterPro DOMAIN/s: GDP-fucose protein O-fucosyltransferase (InterPro:IPR019378); BEST Arabidop…	T
'17.2.3'	'hormone metabolism.auxin.induced-regulated-responsive-activated'	Unigene0035766'	'(at1g60710 : 359.0) Encodes ATB2.; ATB2; FUNCTIONS IN: oxidoreductase activity; INVOLVED IN: response to cadmium ion; EXPRESSED IN: 23 plant structures; EXPRESSED DURING: 14 growth stages; CONTAINS InterPro DOMAIN/s: Aldo/keto reductase (InterPro:IPR001395), Aldo/keto reductase subgroup (InterPro:IPR020471); BEST Arabidopsis thaliana protein match is: NAD(P)-linked oxidoreductase superfamily pro…	T
'17.2.3'	'hormone metabolism.auxin.induced-regulated-responsive-activated'	Unigene0048613'	'(p49249|in22_maize : 110.0) IN2-2 protein - Zea mays (Maize) & (at1g60710 : 99.0) Encodes ATB2.; ATB2; FUNCTIONS IN: oxidoreductase activity; INVOLVED IN: response to cadmium ion; EXPRESSED IN: 23 plant structures; EXPRESSED DURING: 14 growth stages; CONTAINS InterPro DOMAIN/s: Aldo/keto reductase (InterPro:IPR001395), Aldo/keto reductase subgroup (InterPro:IPR020471); BEST Arabidopsis thaliana …	T
'17.2.3'	'hormone metabolism.auxin.induced-regulated-responsive-activated'	Unigene0048615'	'(p49249|in22_maize : 133.0) IN2-2 protein - Zea mays (Maize) & (at1g60710 : 121.0) Encodes ATB2.; ATB2; FUNCTIONS IN: oxidoreductase activity; INVOLVED IN: response to cadmium ion; EXPRESSED IN: 23 plant structures; EXPRESSED DURING: 14 growth stages; CONTAINS InterPro DOMAIN/s: Aldo/keto reductase (InterPro:IPR001395), Aldo/keto reductase subgroup (InterPro:IPR020471); BEST Arabidopsis thaliana…	T
'17.2.3'	'hormone metabolism.auxin.induced-regulated-responsive-activated'	Unigene0049058'	'(p32295|arg7_phaau : 120.0) Indole-3-acetic acid-induced protein ARG7 - Phaseolus aureus (Mung bean) (Vigna radiata) & (at4g38840 : 116.0) SAUR-like auxin-responsive protein family ; FUNCTIONS IN: molecular_function unknown; INVOLVED IN: response to auxin stimulus, response to cold; LOCATED IN: plasma membrane; EXPRESSED IN: 21 plant structures; EXPRESSED DURING: 13 growth stages; CONTAINS Inter…	T
'17.2.3'	'hormone metabolism.auxin.induced-regulated-responsive-activated'	Unigene0073483'	'(at1g60710 : 124.0) Encodes ATB2.; ATB2; FUNCTIONS IN: oxidoreductase activity; INVOLVED IN: response to cadmium ion; EXPRESSED IN: 23 plant structures; EXPRESSED DURING: 14 growth stages; CONTAINS InterPro DOMAIN/s: Aldo/keto reductase (InterPro:IPR001395), Aldo/keto reductase subgroup (InterPro:IPR020471); BEST Arabidopsis thaliana protein match is: NAD(P)-linked oxidoreductase superfamily pro…	T
'17.2.3'	'hormone metabolism.auxin.induced-regulated-responsive-activated'	Unigene0093949'	'(at3g09870 : 87.0) SAUR-like auxin-responsive protein family ; FUNCTIONS IN: molecular_function unknown; INVOLVED IN: response to auxin stimulus; LOCATED IN: endomembrane system; EXPRESSED IN: 10 plant structures; EXPRESSED DURING: 6 growth stages; CONTAINS InterPro DOMAIN/s: Auxin responsive SAUR protein (InterPro:IPR003676); BEST Arabidopsis thaliana protein match is: SAUR-like auxin-responsiv…	T
'17.3'	'hormone metabolism.brassinosteroid'	''	''
'17.3.1'	'hormone metabolism.brassinosteroid.synthesis-degradation'	''	''
'17.3.1.1'	'hormone metabolism.brassinosteroid.synthesis-degradation.BRs'	''	''
'17.3.1.1.1'	'hormone metabolism.brassinosteroid.synthesis-degradation.BRs.DET2'	''	''
'17.3.1.1.2'	'hormone metabolism.brassinosteroid.synthesis-degradation.BRs.DWF4'	''	''
'17.3.1.1.3'	'hormone metabolism.brassinosteroid.synthesis-degradation.BRs.CPD'	''	''
'17.3.1.1.4'	'hormone metabolism.brassinosteroid.synthesis-degradation.BRs.BR6OX'	''	''
'17.3.1.1.5'	'hormone metabolism.brassinosteroid.synthesis-degradation.BRs.metabolic regulation'	Unigene0055869'	'(at2g26710 : 332.0) Encodes a member of the cytochrome p450 family that serves as a control point between multiple photoreceptor systems and brassinosteroid signal transduction. Involved in brassinolide metabolism. Mediates response to a variety of light signals including hypocotyl elongation and cotyledon expansion.; PHYB ACTIVATION TAGGED SUPPRESSOR 1 (BAS1); FUNCTIONS IN: steroid hydroxylase …	T
'17.3.1.1.99'	'hormone metabolism.brassinosteroid.synthesis-degradation.BRs.other'	''	''
'17.3.1.2'	'hormone metabolism.brassinosteroid.synthesis-degradation.sterols'	''	''
'17.3.1.2.1'	'hormone metabolism.brassinosteroid.synthesis-degradation.sterols.SMT1'	''	''
'17.3.1.2.2'	'hormone metabolism.brassinosteroid.synthesis-degradation.sterols.SMT2'	''	''
'17.3.1.2.3'	'hormone metabolism.brassinosteroid.synthesis-degradation.sterols.CYP51'	''	''
'17.3.1.2.4'	'hormone metabolism.brassinosteroid.synthesis-degradation.sterols.FACKEL'	''	''
'17.3.1.2.5'	'hormone metabolism.brassinosteroid.synthesis-degradation.sterols.HYD1'	''	''
'17.3.1.2.6'	'hormone metabolism.brassinosteroid.synthesis-degradation.sterols.DWF7'	''	''
'17.3.1.2.7'	'hormone metabolism.brassinosteroid.synthesis-degradation.sterols.DWF5'	''	''
'17.3.1.2.8'	'hormone metabolism.brassinosteroid.synthesis-degradation.sterols.DWF1'	''	''
'17.3.1.2.99'	'hormone metabolism.brassinosteroid.synthesis-degradation.sterols.other'	Unigene0028850'	'(at2g07050 : 1184.0) Involved in the biosynthesis of brassinosteroids. Catalyzes the reaction from epoxysqualene to cycloartenol.; cycloartenol synthase 1 (CAS1); FUNCTIONS IN: cycloartenol synthase activity; INVOLVED IN: pentacyclic triterpenoid biosynthetic process, thylakoid membrane organization, pollen development; LOCATED IN: vacuole; EXPRESSED IN: 24 plant structures; EXPRESSED DURING: 13…	T
'17.3.1.1001'	'hormone metabolism.brassinosteroid.synthesis-degradation'	'22(s),23(s)-homobrassinolide'	'hormone metabolism.brassinosteroid'	M
'17.3.1.1002'	'hormone metabolism.brassinosteroid.synthesis-degradation'	'24-epibrassinolide'	'hormone metabolism.brassinosteroid'	M
'17.3.1.1003'	'hormone metabolism.brassinosteroid.synthesis-degradation'	'24-epicastasterone'	'hormone metabolism.brassinosteroid'	M
'17.3.1.1004'	'hormone metabolism.brassinosteroid.synthesis-degradation'	'28-homocastasterone????'	'hormone metabolism.brassinosteroid'	M
'17.3.1.1005'	'hormone metabolism.brassinosteroid.synthesis-degradation'	'brassinolide'	'hormone metabolism.brassinosteroid'	M
'17.3.1.1006'	'hormone metabolism.brassinosteroid.synthesis-degradation'	'castasterone'	'hormone metabolism.brassinosteroid'	M
'17.3.2'	'hormone metabolism.brassinosteroid.signal transduction'	''	''
'17.3.2.1'	'hormone metabolism.brassinosteroid.signal transduction.BRI'	Unigene0027790'	'(at1g35710 : 109.0) Protein kinase family protein with leucine-rich repeat domain; FUNCTIONS IN: protein serine/threonine kinase activity, protein tyrosine kinase activity, protein kinase activity, ATP binding; INVOLVED IN: transmembrane receptor protein tyrosine kinase signaling pathway, protein amino acid phosphorylation; LOCATED IN: endomembrane system; EXPRESSED IN: 22 plant structures; EXPR…	T
'17.3.2.2'	'hormone metabolism.brassinosteroid.signal transduction.BZR'	Unigene0019172'	'(at1g75080 : 270.0) Encodes a positive regulator of the brassinosteroid (BR) signalling pathway that mediates both downstream BR responses and negative feedback regulation of BR biosynthesis. There is evidence for phosphorylation-dependent nucleocytoplasmic shuttling of BZR1. GSK3-like kinases (including BIN2), 14-3-3 proteins, and the phosphatase BSU1 seem to participate in this process. Phosph…	T
'17.3.2.99'	'hormone metabolism.brassinosteroid.signal transduction.other'	Unigene0016676'	'(p52711|cbp23_horvu : 181.0) Serine carboxypeptidase II-3 precursor (EC 3.4.16.6) (CP-MII.3) [Contains: Serine carboxypeptidase II-3 chain A; Serine carboxypeptidase II-3 chain B] - Hordeum vulgare (Barley) & (at2g24000 : 166.0) serine carboxypeptidase-like 22 (scpl22); FUNCTIONS IN: serine-type carboxypeptidase activity; INVOLVED IN: proteolysis; LOCATED IN: endomembrane system; EXPRESSED IN: f…	T
'17.3.3'	'hormone metabolism.brassinosteroid.induced-regulated-responsive-activated'	Unigene0005246'	'(at3g20780 : 94.7) Encodes putative eukaryotic homolog of archaebacterial topoisomerase VI subunit B, TOP6B. Is essential for endoreduplication and is involved in cell expansion and cell proliferation.; topoisomerase 6 subunit B (TOP6B); CONTAINS InterPro DOMAIN/s: DNA topoisomerase VI, subunit B, transducer (InterPro:IPR015320), Ribosomal protein S5 domain 2-type fold (InterPro:IPR020568), Ribo…	T
'17.4'	'hormone metabolism.cytokinin'	''	''
'17.4.1'	'hormone metabolism.cytokinin.synthesis-degradation'	Unigene0005927'	'(at1g22370 : 572.0) UDP-glucosyl transferase 85A5 (UGT85A5); FUNCTIONS IN: transferase activity, transferring glycosyl groups, glucuronosyltransferase activity; INVOLVED IN: metabolic process; EXPRESSED IN: 15 plant structures; EXPRESSED DURING: 9 growth stages; CONTAINS InterPro DOMAIN/s: UDP-glucuronosyl/UDP-glucosyltransferase (InterPro:IPR002213); BEST Arabidopsis thaliana protein match is: …	T
'17.4.1'	'hormone metabolism.cytokinin.synthesis-degradation'	Unigene0015318'	'(at1g22400 : 479.0) UGT85A1; FUNCTIONS IN: in 6 functions; INVOLVED IN: metabolic process; LOCATED IN: cellular_component unknown; EXPRESSED IN: 22 plant structures; EXPRESSED DURING: 10 growth stages; CONTAINS InterPro DOMAIN/s: UDP-glucuronosyl/UDP-glucosyltransferase (InterPro:IPR002213); BEST Arabidopsis thaliana protein match is: UDP-glucosyl transferase 85A3 (TAIR:AT1G22380.1); Has 7940 Bl…	T
'17.4.1'	'hormone metabolism.cytokinin.synthesis-degradation'	Unigene0039731'	'(at1g22360 : 234.0) UDP-glucosyl transferase 85A2 (UGT85A2); FUNCTIONS IN: UDP-glycosyltransferase activity, transferase activity, transferring glycosyl groups, glucuronosyltransferase activity; INVOLVED IN: metabolic process; LOCATED IN: cellular_component unknown; EXPRESSED IN: 21 plant structures; EXPRESSED DURING: 11 growth stages; CONTAINS InterPro DOMAIN/s: UDP-glucuronosyl/UDP-glucosyltra…	T
'17.4.1.1001'	'hormone metabolism.cytokinin.synthesis-degradation'	6-benzylaminopUrine'	'hormone metabolism.cytokinin'	M
'17.4.1.1002'	'hormone metabolism.cytokinin.synthesis-degradation'	6-benzylaminopUrine-9-(beta-glUcoside)'	'hormone metabolism.cytokinin'	M
'17.4.1.1003'	'hormone metabolism.cytokinin.synthesis-degradation'	'zeatin'	'hormone metabolism.cytokinin'	M
'17.4.2'	'hormone metabolism.cytokinin.signal transduction'	Unigene0012583'	'(at5g10720 : 989.0) member of Histidine Kinase; histidine kinase 5 (HK5); FUNCTIONS IN: protein histidine kinase activity; INVOLVED IN: cytokinin mediated signaling pathway; LOCATED IN: vacuole; EXPRESSED IN: male gametophyte, root; CONTAINS InterPro DOMAIN/s: Signal transduction histidine kinase, homodimeric (InterPro:IPR009082), CheY-like (InterPro:IPR011006), Signal transduction histidine kin…	T
'17.4.3'	'hormone metabolism.cytokinin.induced-regulated-responsive-activated'	''	''
'17.5'	'hormone metabolism.ethylene'	''	''
'17.5.1'	'hormone metabolism.ethylene.synthesis-degradation'	Unigene0013341'	'(at5g59530 : 105.0) 2-oxoglutarate (2OG) and Fe(II)-dependent oxygenase superfamily protein; CONTAINS InterPro DOMAIN/s: Oxoglutarate/iron-dependent oxygenase (InterPro:IPR005123); BEST Arabidopsis thaliana protein match is: 2-oxoglutarate (2OG) and Fe(II)-dependent oxygenase superfamily protein (TAIR:AT5G59540.1); Has 1807 Blast hits to 1807 proteins in 277 species: Archae - 0; Bacteria - 0; Me…	T
'17.5.1'	'hormone metabolism.ethylene.synthesis-degradation'	Unigene0033223'	'(at3g51770 : 1424.0) Encodes a negative regulator of 1-aminocyclopropane-1-carboxylic acid synthase5(ACS5), which catalyze the rate-limiting step in ethylene biosynthesis. ETO1 directly interacts with ACS5 and inhibits its enzyme activity and targets it for degradation via proteasome-dependent pathway. It also interacts with CUL3 (a component of ubiquitin ligase complexes). eto1 (and eto3) mutat…	T
'17.5.1'	'hormone metabolism.ethylene.synthesis-degradation'	Unigene0036585'	'(at1g06650 : 233.0) encodes a protein whose sequence is similar to 2-oxoglutarate-dependent dioxygenase; 2-oxoglutarate (2OG) and Fe(II)-dependent oxygenase superfamily protein; CONTAINS InterPro DOMAIN/s: Oxoglutarate/iron-dependent oxygenase (InterPro:IPR005123); BEST Arabidopsis thaliana protein match is: 2-oxoglutarate (2OG) and Fe(II)-dependent oxygenase superfamily protein (TAIR:AT1G06640.…	T
'17.5.1.1'	'hormone metabolism.ethylene.synthesis-degradation.1-aminocyclopropane-1-carboxylate synthase'	''	''
'17.5.1.2'	'hormone metabolism.ethylene.synthesis-degradation.1-aminocyclopropane-1-carboxylate oxidase'	Unigene0054441'	'(at2g19590 : 483.0) encodes a protein whose sequence is similar to 1-aminocyclopropane-1-carboxylate oxidase; ACC oxidase 1 (ACO1); CONTAINS InterPro DOMAIN/s: Oxoglutarate/iron-dependent oxygenase (InterPro:IPR005123); BEST Arabidopsis thaliana protein match is: 2-oxoglutarate (2OG) and Fe(II)-dependent oxygenase superfamily protein (TAIR:AT1G12010.1); Has 7815 Blast hits to 7777 proteins in 92…	T
'17.5.1.20'	'hormone metabolism.ethylene.synthesis-degradation.XBAT32'	''	''
'17.5.1.1001'	'hormone metabolism.ethylene.synthesis-degradation'	'1-aminocyclopropanecarboxylate'	'ethylene biosynthesis precursor'	M
'17.5.1.1002'	'hormone metabolism.ethylene.synthesis-degradation'	(s)-trans-2-amino-4-(2-aminoethoxy)-3-bUtenoate'	'ethylene biosynthesis inhibitor'	M
'17.5.2'	'hormone metabolism.ethylene.signal transduction'	Unigene0003590'	'(at4g31980 : 182.0) unknown protein; CONTAINS InterPro DOMAIN/s: Protein of unknown function DUF247, plant (InterPro:IPR004158), Protein of unknown function DUF862, eukaryotic (InterPro:IPR008580); BEST Arabidopsis thaliana protein match is: Plant protein of unknown function (DUF247) (TAIR:AT5G11290.1); Has 1967 Blast hits to 1844 proteins in 183 species: Archae - 0; Bacteria - 6; Metazoa - 223;…	T
'17.5.2'	'hormone metabolism.ethylene.signal transduction'	Unigene0003768'	'(at4g34410 : 90.1) encodes a member of the ERF (ethylene response factor) subfamily B-3 of ERF/AP2 transcription factor family. The protein contains one AP2 domain. There are 18 members in this subfamily including ATERF-1, ATERF-2, AND ATERF-5.; redox responsive transcription factor 1 (RRTF1); CONTAINS InterPro DOMAIN/s: DNA-binding, integrase-type (InterPro:IPR016177), Pathogenesis-related tran…	T
'17.5.2'	'hormone metabolism.ethylene.signal transduction'	Unigene0007559'	'(at4g31980 : 228.0) unknown protein; CONTAINS InterPro DOMAIN/s: Protein of unknown function DUF247, plant (InterPro:IPR004158), Protein of unknown function DUF862, eukaryotic (InterPro:IPR008580); BEST Arabidopsis thaliana protein match is: Plant protein of unknown function (DUF247) (TAIR:AT5G11290.1); Has 1967 Blast hits to 1844 proteins in 183 species: Archae - 0; Bacteria - 6; Metazoa - 223;…	T
'17.5.2'	'hormone metabolism.ethylene.signal transduction'	Unigene0014130'	'(at4g31980 : 297.0) unknown protein; CONTAINS InterPro DOMAIN/s: Protein of unknown function DUF247, plant (InterPro:IPR004158), Protein of unknown function DUF862, eukaryotic (InterPro:IPR008580); BEST Arabidopsis thaliana protein match is: Plant protein of unknown function (DUF247) (TAIR:AT5G11290.1); Has 1967 Blast hits to 1844 proteins in 183 species: Archae - 0; Bacteria - 6; Metazoa - 223;…	T
'17.5.2'	'hormone metabolism.ethylene.signal transduction'	Unigene0018391'	'(q40479|erf2_tobac : 128.0) Ethylene-responsive transcription factor 2 (Ethylene-responsive element-binding factor 2) (EREBP-2) (NtERF2) - Nicotiana tabacum (Common tobacco) & (at2g44840 : 127.0) encodes a member of the ERF (ethylene response factor) subfamily B-3 of ERF/AP2 transcription factor family. The protein contains one AP2 domain. There are 18 members in this subfamily including ATERF-1…	T
'17.5.2'	'hormone metabolism.ethylene.signal transduction'	Unigene0021402'	'(at3g15210 : 97.8) Encodes a member of the ERF (ethylene response factor) subfamily B-1 of ERF/AP2 transcription factor family (ATERF-4). The protein contains one AP2 domain. Acts as a negative regulator of JA-responsive defense gene expression and resistance to the necrotrophic fungal pathogen Fusarium oxysporum and antagonizes JA inhibition of root elongation.; ethylene responsive element bind…	T
'17.5.2'	'hormone metabolism.ethylene.signal transduction'	Unigene0022851'	'(at2g36430 : 214.0) Plant protein of unknown function (DUF247); CONTAINS InterPro DOMAIN/s: Protein of unknown function DUF247, plant (InterPro:IPR004158); BEST Arabidopsis thaliana protein match is: Plant protein of unknown function (DUF247) (TAIR:AT5G22550.2); Has 1137 Blast hits to 1027 proteins in 18 species: Archae - 0; Bacteria - 0; Metazoa - 0; Fungi - 0; Plants - 1137; Viruses - 0; Other…	T
'17.5.2'	'hormone metabolism.ethylene.signal transduction'	Unigene0026461'	'(at1g61660 : 102.0) basic helix-loop-helix (bHLH) DNA-binding superfamily protein; FUNCTIONS IN: DNA binding, sequence-specific DNA binding transcription factor activity; EXPRESSED IN: 22 plant structures; EXPRESSED DURING: 13 growth stages; BEST Arabidopsis thaliana protein match is: basic helix-loop-helix (bHLH) DNA-binding superfamily protein (TAIR:AT3G20640.1). & (reliability: 204.0) & (orig…	T
'17.5.2'	'hormone metabolism.ethylene.signal transduction'	Unigene0028531'	'(at3g23150 : 632.0) Involved in ethylene perception in Arabidopsis; ethylene response 2 (ETR2); FUNCTIONS IN: ethylene binding, protein histidine kinase activity, receptor activity, glycogen synthase kinase 3 activity; INVOLVED IN: negative regulation of ethylene mediated signaling pathway; LOCATED IN: endomembrane system, endoplasmic reticulum membrane, membrane; EXPRESSED IN: 22 plant structur…	T
'17.5.2'	'hormone metabolism.ethylene.signal transduction'	Unigene0028651'	'(at4g31980 : 218.0) unknown protein; CONTAINS InterPro DOMAIN/s: Protein of unknown function DUF247, plant (InterPro:IPR004158), Protein of unknown function DUF862, eukaryotic (InterPro:IPR008580); BEST Arabidopsis thaliana protein match is: Plant protein of unknown function (DUF247) (TAIR:AT5G11290.1); Has 1967 Blast hits to 1844 proteins in 183 species: Archae - 0; Bacteria - 6; Metazoa - 223;…	T
'17.5.2'	'hormone metabolism.ethylene.signal transduction'	Unigene0038697'	'(at4g34410 : 101.0) encodes a member of the ERF (ethylene response factor) subfamily B-3 of ERF/AP2 transcription factor family. The protein contains one AP2 domain. There are 18 members in this subfamily including ATERF-1, ATERF-2, AND ATERF-5.; redox responsive transcription factor 1 (RRTF1); CONTAINS InterPro DOMAIN/s: DNA-binding, integrase-type (InterPro:IPR016177), Pathogenesis-related tra…	T
'17.5.2'	'hormone metabolism.ethylene.signal transduction'	Unigene0091774'	'(at4g31980 : 270.0) unknown protein; CONTAINS InterPro DOMAIN/s: Protein of unknown function DUF247, plant (InterPro:IPR004158), Protein of unknown function DUF862, eukaryotic (InterPro:IPR008580); BEST Arabidopsis thaliana protein match is: Plant protein of unknown function (DUF247) (TAIR:AT5G11290.1); Has 1967 Blast hits to 1844 proteins in 183 species: Archae - 0; Bacteria - 6; Metazoa - 223;…	T
'17.5.2'	'hormone metabolism.ethylene.signal transduction'	Unigene0093367'	'(q40479|erf2_tobac : 177.0) Ethylene-responsive transcription factor 2 (Ethylene-responsive element-binding factor 2) (EREBP-2) (NtERF2) - Nicotiana tabacum (Common tobacco) & (at4g17500 : 156.0) Encodes a member of the ERF (ethylene response factor) subfamily B-3 of ERF/AP2 transcription factor family (ATERF-1). The protein contains one AP2 domain. There are 18 members in this subfamily includi…	T
'17.5.2'	'hormone metabolism.ethylene.signal transduction'	Unigene0095263'	'(at4g31980 : 314.0) unknown protein; CONTAINS InterPro DOMAIN/s: Protein of unknown function DUF247, plant (InterPro:IPR004158), Protein of unknown function DUF862, eukaryotic (InterPro:IPR008580); BEST Arabidopsis thaliana protein match is: Plant protein of unknown function (DUF247) (TAIR:AT5G11290.1); Has 1967 Blast hits to 1844 proteins in 183 species: Archae - 0; Bacteria - 6; Metazoa - 223;…	T
'17.5.3'	'hormone metabolism.ethylene.induced-regulated-responsive-activated'	Unigene0026461'	'(at1g61660 : 102.0) basic helix-loop-helix (bHLH) DNA-binding superfamily protein; FUNCTIONS IN: DNA binding, sequence-specific DNA binding transcription factor activity; EXPRESSED IN: 22 plant structures; EXPRESSED DURING: 13 growth stages; BEST Arabidopsis thaliana protein match is: basic helix-loop-helix (bHLH) DNA-binding superfamily protein (TAIR:AT3G20640.1). & (reliability: 200.0) & (orig…	T
'17.5.3'	'hormone metabolism.ethylene.induced-regulated-responsive-activated'	Unigene0037638'	'(at3g62550 : 127.0) Adenine nucleotide alpha hydrolases-like superfamily protein; FUNCTIONS IN: molecular_function unknown; INVOLVED IN: response to stress; LOCATED IN: vacuole; EXPRESSED IN: 21 plant structures; EXPRESSED DURING: 13 growth stages; CONTAINS InterPro DOMAIN/s: UspA (InterPro:IPR006016), Rossmann-like alpha/beta/alpha sandwich fold (InterPro:IPR014729), Universal stress protein A …	T
'17.5.3'	'hormone metabolism.ethylene.induced-regulated-responsive-activated'	Unigene0047212'	'(at5g64220 : 189.0) Calmodulin-binding transcription activator protein with CG-1 and Ankyrin domains; FUNCTIONS IN: calmodulin binding, transcription regulator activity; INVOLVED IN: regulation of transcription; LOCATED IN: nucleus; EXPRESSED IN: 23 plant structures; EXPRESSED DURING: 13 growth stages; CONTAINS InterPro DOMAIN/s: Ankyrin repeat-containing domain (InterPro:IPR020683), CG-1 (Inter…	T
'17.5.3'	'hormone metabolism.ethylene.induced-regulated-responsive-activated'	Unigene0055910'	'(at5g09410 : 97.8) calmodulin-binding protein, similar to another ethylene-upregulated calmodulin-binding protein ER1 GI:11612392 from (Nicotiana tabacum); ethylene induced calmodulin binding protein (EICBP.B); FUNCTIONS IN: calmodulin binding, transcription regulator activity, transcription activator activity; INVOLVED IN: response to freezing; LOCATED IN: nucleus; EXPRESSED IN: 24 plant struct…	T
'17.6'	'hormone metabolism.gibberelin'	''	''
'17.6.1'	'hormone metabolism.gibberelin.synthesis-degradation'	Unigene0023972'	'(at1g52820 : 204.0) 2-oxoglutarate (2OG) and Fe(II)-dependent oxygenase superfamily protein; FUNCTIONS IN: oxidoreductase activity; EXPRESSED IN: root; CONTAINS InterPro DOMAIN/s: Oxoglutarate/iron-dependent oxygenase (InterPro:IPR005123); BEST Arabidopsis thaliana protein match is: 2-oxoglutarate (2OG) and Fe(II)-dependent oxygenase superfamily protein (TAIR:AT4G03070.1); Has 7837 Blast hits to…	T
'17.6.1'	'hormone metabolism.gibberelin.synthesis-degradation'	Unigene0033429'	'(at4g21200 : 128.0) Encodes a protein with gibberellin 2-oxidase activity which acts specifically on C-20 gibberellins.; gibberellin 2-oxidase 8 (GA2OX8); FUNCTIONS IN: C-20 gibberellin 2-beta-dioxygenase activity; INVOLVED IN: gibberellin metabolic process; LOCATED IN: cellular_component unknown; EXPRESSED IN: sepal, flower; EXPRESSED DURING: petal differentiation and expansion stage; BEST Arab…	T
'17.6.1'	'hormone metabolism.gibberelin.synthesis-degradation'	Unigene0077325'	'(at1g52820 : 250.0) 2-oxoglutarate (2OG) and Fe(II)-dependent oxygenase superfamily protein; FUNCTIONS IN: oxidoreductase activity; EXPRESSED IN: root; CONTAINS InterPro DOMAIN/s: Oxoglutarate/iron-dependent oxygenase (InterPro:IPR005123); BEST Arabidopsis thaliana protein match is: 2-oxoglutarate (2OG) and Fe(II)-dependent oxygenase superfamily protein (TAIR:AT4G03070.1); Has 7837 Blast hits to…	T
'17.6.1.1'	'hormone metabolism.gibberelin.synthesis-degradation.copalyl diphosphate synthase'	''	''
'17.6.1.2'	'hormone metabolism.gibberelin.synthesis-degradation.ent-kaurene synthase'	''	''
'17.6.1.3'	'hormone metabolism.gibberelin.synthesis-degradation.ent-kaurene oxidase'	''	''
'17.6.1.4'	'hormone metabolism.gibberelin.synthesis-degradation.ent-kaurenoic acid hydroxylase/oxygenase'	Unigene0025689'	'(at1g05160 : 695.0) Encodes an ent-kaurenoic acid hydroxylase, a member of the CYP88A cytochrome p450 family.; "cytochrome P450, family 88, subfamily A, polypeptide 3" (CYP88A3); CONTAINS InterPro DOMAIN/s: Cytochrome P450, B-class (InterPro:IPR002397), Cytochrome P450 (InterPro:IPR001128), Cytochrome P450, conserved site (InterPro:IPR017972); BEST Arabidopsis thaliana protein match is: ent-kaur…	T
'17.6.1.11'	'hormone metabolism.gibberelin.synthesis-degradation.GA20 oxidase'	Unigene0010166'	'(at4g25420 : 516.0) Encodes gibberellin 20-oxidase that is involved in the later steps of the gibberellin biosynthetic pathway. Regulated by a circadian clock. Weak expression response to far red light.; GA20OX1; CONTAINS InterPro DOMAIN/s: Isopenicillin N synthase (InterPro:IPR002283), Oxoglutarate/iron-dependent oxygenase (InterPro:IPR005123); BEST Arabidopsis thaliana protein match is: gibber…	T
'17.6.1.12'	'hormone metabolism.gibberelin.synthesis-degradation.GA3 oxidase'	''	''
'17.6.1.13'	'hormone metabolism.gibberelin.synthesis-degradation.GA2 oxidase'	''	''
'17.6.1.1001'	'hormone metabolism.gibberelin.synthesis-degradation'	'gibberellate (ga3)'	'hormone metabolism.gibberelin'	M
'17.6.2'	'hormone metabolism.gibberelin.signal transduction'	Unigene0015838'	'(at5g37490 : 343.0) ARM repeat superfamily protein; FUNCTIONS IN: ubiquitin-protein ligase activity, binding; INVOLVED IN: response to chitin; LOCATED IN: ubiquitin ligase complex; EXPRESSED IN: 14 plant structures; EXPRESSED DURING: 7 growth stages; CONTAINS InterPro DOMAIN/s: U box domain (InterPro:IPR003613), Armadillo-like helical (InterPro:IPR011989), Armadillo-type fold (InterPro:IPR016024…	T
'17.6.3'	'hormone metabolism.gibberelin.induced-regulated-responsive-activated'	Unigene0002036'	'(at3g10185 : 136.0) Encodes a Gibberellin-regulated GASA/GAST/Snakin family protein; Gibberellin-regulated family protein; LOCATED IN: endomembrane system; CONTAINS InterPro DOMAIN/s: Gibberellin regulated protein (InterPro:IPR003854); BEST Arabidopsis thaliana protein match is: Gibberellin-regulated family protein (TAIR:AT1G74670.1); Has 470 Blast hits to 470 proteins in 44 species: Archae - 0;…	T
'17.6.3'	'hormone metabolism.gibberelin.induced-regulated-responsive-activated'	Unigene0015297'	'(at1g74670 : 132.0) Gibberellin-regulated family protein; FUNCTIONS IN: molecular_function unknown; INVOLVED IN: in 6 processes; LOCATED IN: endomembrane system; EXPRESSED IN: 21 plant structures; EXPRESSED DURING: 13 growth stages; CONTAINS InterPro DOMAIN/s: Gibberellin regulated protein (InterPro:IPR003854); BEST Arabidopsis thaliana protein match is: GAST1 protein homolog 4 (TAIR:AT5G15230.1…	T
'17.6.3'	'hormone metabolism.gibberelin.induced-regulated-responsive-activated'	Unigene0097069'	'(at1g74670 : 134.0) Gibberellin-regulated family protein; FUNCTIONS IN: molecular_function unknown; INVOLVED IN: in 6 processes; LOCATED IN: endomembrane system; EXPRESSED IN: 21 plant structures; EXPRESSED DURING: 13 growth stages; CONTAINS InterPro DOMAIN/s: Gibberellin regulated protein (InterPro:IPR003854); BEST Arabidopsis thaliana protein match is: GAST1 protein homolog 4 (TAIR:AT5G15230.1…	T
'17.7'	'hormone metabolism.jasmonate'	''	''
'17.7.1'	'hormone metabolism.jasmonate.synthesis-degradation'	''	''
'17.7.1.1'	'hormone metabolism.jasmonate.synthesis-degradation.lipases'	''	''
'17.7.1.2'	'hormone metabolism.jasmonate.synthesis-degradation.lipoxygenase'	Unigene0007589'	'(at3g45140 : 325.0) Chloroplast lipoxygenase required for wound-induced jasmonic acid accumulation in Arabidopsis.Mutants are resistant to Staphylococcus aureus and accumulate salicylic acid upon infection.; lipoxygenase 2 (LOX2); FUNCTIONS IN: lipoxygenase activity; INVOLVED IN: in 7 processes; LOCATED IN: chloroplast thylakoid membrane, chloroplast stroma, chloroplast, chloroplast envelope; EX…	T
'17.7.1.2'	'hormone metabolism.jasmonate.synthesis-degradation.lipoxygenase'	Unigene0026108'	'(at1g17420 : 964.0) Lipoxygenase; lipoxygenase 3 (LOX3); FUNCTIONS IN: oxidoreductase activity, acting on single donors with incorporation of molecular oxygen, incorporation of two atoms of oxygen, lipoxygenase activity, iron ion binding, metal ion binding; INVOLVED IN: growth, response to fungus, jasmonic acid biosynthetic process, response to wounding, defense response; LOCATED IN: chloroplast…	T
'17.7.1.3'	'hormone metabolism.jasmonate.synthesis-degradation.allene oxidase synthase'	''	''
'17.7.1.4'	'hormone metabolism.jasmonate.synthesis-degradation.allene oxidase cyclase'	Unigene0096316'	'(at1g13280 : 232.0) Encodes allene oxide cyclase. One of four genes in Arabidopsis that encode this enzyme, which catalyzes an essential step in jasmonic acid biosynthesis. Gene expression is reduced during senescence, a process that involves jasmonic acid signalling pathway.; allene oxide cyclase 4 (AOC4); FUNCTIONS IN: allene-oxide cyclase activity; INVOLVED IN: jasmonic acid biosynthetic proc…	T
'17.7.1.5'	'hormone metabolism.jasmonate.synthesis-degradation.12-Oxo-PDA-reductase'	Unigene0008332'	'(at1g76690 : 169.0) Encodes one of the closely related 12-oxophytodienoic acid reductases. This enzyme is not expected to participate in jasmonic acid biosynthesis because during in vitro assays, it shows very little activity with the naturally occurring OPDA isomer. Shows activity towards 2,4,6-trinitrotoluene. Expressed predominately in root. Predicted to be a cytosolic protein.; 12-oxophytodi…	T
'17.7.1.5'	'hormone metabolism.jasmonate.synthesis-degradation.12-Oxo-PDA-reductase'	Unigene0023219'	'(at2g06050 : 306.0) Encodes a 12-oxophytodienoate reductase that is required for jasmonate biosynthesis. Mutants are male sterile and defective in pollen dehiscence. Shows activity towards 2,4,6-trinitrotoluene.; oxophytodienoate-reductase 3 (OPR3); FUNCTIONS IN: 12-oxophytodienoate reductase activity; INVOLVED IN: response to jasmonic acid stimulus, response to fungus, jasmonic acid biosyntheti…	T
'17.7.1.10'	'hormone metabolism.jasmonate.synthesis-degradation.jasmonate-O-methyltransferase'	''	''
'17.7.1.1001'	'hormone metabolism.jasmonate.synthesis-degradation'	'oxophytodienoic acid'	'hormone metabolism.jasmonate. Precursor of jasmonic acid'	M
'17.7.1.1002'	'hormone metabolism.jasmonate.synthesis-degradation'	'jasmonic acid'	'hormone metabolism.jasmonate'	M
'17.7.2'	'hormone metabolism.jasmonate.signal transduction'	''	''
'17.7.3'	'hormone metabolism.jasmonate.induced-regulated-responsive-activated'	''	''
'17.8'	'hormone metabolism.salicylic acid'	''	''
'17.8.1'	'hormone metabolism.salicylic acid.synthesis-degradation'	Unigene0014553'	'(at1g05680 : 454.0) Encodes a UDP-glucosyltransferase, UGT74E2, that acts on IBA (indole-3-butyric acid) and affects auxin homeostasis. The transcript and protein levels of this enzyme are strongly induced by H2O2 and may allow integration of ROS (reactive oxygen species) and auxin signaling. This enzyme can also transfer glycosyl groups to several compounds related to the explosive TNT when thi…	T
'17.8.1'	'hormone metabolism.salicylic acid.synthesis-degradation'	Unigene0016553'	'(at5g41170 : 118.0) Pentatricopeptide repeat (PPR-like) superfamily protein; CONTAINS InterPro DOMAIN/s: Pentatricopeptide repeat (InterPro:IPR002885); BEST Arabidopsis thaliana protein match is: Pentatricopeptide repeat (PPR) superfamily protein (TAIR:AT3G16710.1); Has 1807 Blast hits to 1807 proteins in 277 species: Archae - 0; Bacteria - 0; Metazoa - 736; Fungi - 347; Plants - 385; Viruses - …	T
'17.8.1'	'hormone metabolism.salicylic acid.synthesis-degradation'	Unigene0032817'	'(at2g43820 : 431.0) Induced by Salicylic acid, virus, fungus and bacteria.Involved in the tryptophan synthesis pathway. Independent of NPR1 for their induction by salicylic acid. UGT74F1 transfers UDP:glucose to salicylic acid (forming a glucoside (SAG) and a glucose ester (SGE)), benzoic acid, and athranilate in vitro. UGT74F2 shows a weak ability to catalyze the formation of the p-aminobenzoat…	T
'17.8.1'	'hormone metabolism.salicylic acid.synthesis-degradation'	Unigene0096478'	'(at4g36470 : 382.0) S-adenosyl-L-methionine-dependent methyltransferases superfamily protein; CONTAINS InterPro DOMAIN/s: SAM dependent carboxyl methyltransferase (InterPro:IPR005299); BEST Arabidopsis thaliana protein match is: S-adenosyl-L-methionine-dependent methyltransferases superfamily protein (TAIR:AT3G11480.1); Has 909 Blast hits to 891 proteins in 125 species: Archae - 0; Bacteria - 69…	T
'17.8.1.1'	'hormone metabolism.salicylic acid.synthesis-degradation.synthesis'	''	''
'17.8.1.1.2'	'hormone metabolism.salicylic acid.synthesis-degradation.synthesis.isochorismate pyruvate lyase'	''	''
'17.8.1.1.3'	'hormone metabolism.salicylic acid.synthesis-degradation.synthesis.benzoic acid-2-hydroxylase'	''	''
'17.8.1.1.4'	'hormone metabolism.salicylic acid.synthesis-degradation.synthesis.SA glucosyltransferase ether bond making SAG'	Unigene0014553'	'(at1g05680 : 454.0) Encodes a UDP-glucosyltransferase, UGT74E2, that acts on IBA (indole-3-butyric acid) and affects auxin homeostasis. The transcript and protein levels of this enzyme are strongly induced by H2O2 and may allow integration of ROS (reactive oxygen species) and auxin signaling. This enzyme can also transfer glycosyl groups to several compounds related to the explosive TNT when thi…	T
'17.8.1.1.4'	'hormone metabolism.salicylic acid.synthesis-degradation.synthesis.SA glucosyltransferase ether bond making SAG'	Unigene0032817'	'(at2g43820 : 431.0) Induced by Salicylic acid, virus, fungus and bacteria.Involved in the tryptophan synthesis pathway. Independent of NPR1 for their induction by salicylic acid. UGT74F1 transfers UDP:glucose to salicylic acid (forming a glucoside (SAG) and a glucose ester (SGE)), benzoic acid, and athranilate in vitro. UGT74F2 shows a weak ability to catalyze the formation of the p-aminobenzoat…	T
'17.8.1.1.5'	'hormone metabolism.salicylic acid.synthesis-degradation.synthesis.SA glucosyltransferase ester and ether bond making SGE, SAG'	Unigene0014553'	'(at1g05680 : 454.0) Encodes a UDP-glucosyltransferase, UGT74E2, that acts on IBA (indole-3-butyric acid) and affects auxin homeostasis. The transcript and protein levels of this enzyme are strongly induced by H2O2 and may allow integration of ROS (reactive oxygen species) and auxin signaling. This enzyme can also transfer glycosyl groups to several compounds related to the explosive TNT when thi…	T
'17.8.1.1.5'	'hormone metabolism.salicylic acid.synthesis-degradation.synthesis.SA glucosyltransferase ester and ether bond making SGE, SAG'	Unigene0032817'	'(at2g43820 : 431.0) Induced by Salicylic acid, virus, fungus and bacteria.Involved in the tryptophan synthesis pathway. Independent of NPR1 for their induction by salicylic acid. UGT74F1 transfers UDP:glucose to salicylic acid (forming a glucoside (SAG) and a glucose ester (SGE)), benzoic acid, and athranilate in vitro. UGT74F2 shows a weak ability to catalyze the formation of the p-aminobenzoat…	T
'17.8.1.1.6'	'hormone metabolism.salicylic acid.synthesis-degradation.synthesis.SA methyltransferase'	''	''
'17.8.1.1.7'	'hormone metabolism.salicylic acid.synthesis-degradation.synthesis.methyl-SA methylesterase'	''	''
'17.8.2'	'hormone metabolism.salicylic acid.signal transduction'	''	''
'17.8.3'	'hormone metabolism.salicylic acid.induced-regulated-responsive-activated'	''	''
'17.8.1001'	'hormone metabolism.salicylic acid.synthesis-degradation'	salicylic acid-glUcose'	''	M
'17.8.1002'	'hormone metabolism.salicylic acid.synthesis-degradation.Methylsalicylate'	'methylsalicylate'	''	M
'18'	'Co-factor and vitamine metabolism'	''	''
'18.1'	'Co-factor and vitamine metabolism.molybdenum cofactor'	''	''
'18.1.1'	'Co-factor and vitamine metabolism.molybdenum cofactor.gephyrin'	''	''
'18.2'	'Co-factor and vitamine metabolism.thiamine'	Unigene0029137'	'(at2g29630 : 1177.0) thiaminC (THIC); CONTAINS InterPro DOMAIN/s: Thiamine biosynthesis protein ThiC (InterPro:IPR002817). & (reliability: 2354.0) & (original description: no original description)'	T
'18.2.1'	'Co-factor and vitamine metabolism.thiamine.thiamine diphosphokinase'	''	''
'18.2.2'	'Co-factor and vitamine metabolism.thiamine.hydroxymethylpyrimidine kinase'	''	''
'18.3'	'Co-factor and vitamine metabolism.riboflavin'	''	''
'18.3.1'	'Co-factor and vitamine metabolism.riboflavin.GTP cyclohydrolase II'	''	''
'18.3.2'	'Co-factor and vitamine metabolism.riboflavin.riboflavin synthase'	''	''
'18.4'	'Co-factor and vitamine metabolism.pantothenate'	''	''
'18.4.1'	'Co-factor and vitamine metabolism.pantothenate.branched-chain amino acid aminotransferase'	Unigene0003819'	'(at1g10070 : 287.0) Encodes a chloroplast branched-chain amino acid aminotransferase. Complements the yeast leu/iso-leu/val auxotrophy mutant.; branched-chain amino acid transaminase 2 (BCAT-2); FUNCTIONS IN: branched-chain-amino-acid transaminase activity, catalytic activity; INVOLVED IN: branched chain family amino acid metabolic process, metabolic process; LOCATED IN: chloroplast; EXPRESSED I…	T
'18.4.2'	'Co-factor and vitamine metabolism.pantothenate.3-methyl-2-oxobutanoate hydroxymethyltransferase (KPHMT,PANB)'	''	''
'18.4.3'	'Co-factor and vitamine metabolism.pantothenate.2-dehydropantoate 2-reductase'	''	''
'18.4.4'	'Co-factor and vitamine metabolism.pantothenate.pantoate beta-alanine ligase (PANC, pantothenate synthetase)'	Unigene0022219'	'(o24035|panc_lotja : 357.0) Pantoate--beta-alanine ligase precursor (EC 6.3.2.1) (Pantothenate synthetase) (Pantoate-activating enzyme) - Lotus japonicus & (at5g48840 : 354.0) Encodes a pantothenate synthetase that appears to be located in the cytosol. This protein is expected to play a role in pantothenate (vitamin B5) biosynthesis. Analysis of the catalytic properties of this enzyme indicate t…	T
'18.4.5'	'Co-factor and vitamine metabolism.pantothenate.pantothenate kinase (PANK)'	''	''
'18.4.6'	'Co-factor and vitamine metabolism.pantothenate.phosphopantothenoylcysteine synthetase (PPCS)'	''	''
'18.4.7'	'Co-factor and vitamine metabolism.pantothenate.phosphopantothenoylcysteine decarboxylase (PPCDC)'	Unigene0020390'	'(at3g18030 : 162.0) flavin mononucleotide flavoprotein involved in salt and osmotic tolerance HAL3A encodes for phosphopantothenoylcysteine decarboxylase being involved in Coenzyme A biosynthesis. HAL3A is predominant over another gene with the presumably same function (HAL3B).; HAL3-like protein A (HAL3A); CONTAINS InterPro DOMAIN/s: Flavoprotein (InterPro:IPR003382); BEST Arabidopsis thaliana …	T
'18.4.8'	'Co-factor and vitamine metabolism.pantothenate.pantetheine-phosphate adenylyltransferase (PPAT)'	''	''
'18.4.9'	'Co-factor and vitamine metabolism.pantothenate.dephospho-CoA kinase (DPCK)'	''	''
'18.5'	'Co-factor and vitamine metabolism.folate & vitamine K'	''	''
'18.5.1'	'Co-factor and vitamine metabolism.folate & vitamine K.folate'	''	''
'18.5.1.1'	'Co-factor and vitamine metabolism.folate & vitamine K.folate.methylenetetrahydrofolate dehydrogenase (NADP+ dependent)'	''	''
'18.5.2'	'Co-factor and vitamine metabolism.folate & vitamine K.vitamine K'	''	''
'18.5.2.1'	'Co-factor and vitamine metabolism.folate & vitamine K.vitamine K.isochorismate synthase'	''	''
'18.5.2.4'	'Co-factor and vitamine metabolism.folate & vitamine K.vitamine K.o-Succinyl-BenzoylCoa Synthetase'	''	''
'18.5.2.5'	'Co-factor and vitamine metabolism.folate & vitamine K.vitamine K.naphthoate synthase'	''	''
'18.5.2.7'	'Co-factor and vitamine metabolism.folate & vitamine K.vitamine K.DHNA Phytyltransferase'	''	''
'18.5.2.8'	'Co-factor and vitamine metabolism.folate & vitamine K.vitamine K.2-phytyl-1,4-naphthoquinone methyltransferase'	''	''
'18.5.2.8.1'	'Co-factor and vitamine metabolism.folate & vitamine K.vitamine K.2-phytyl-1,4-naphthoquinone methyltransferase.PHYLLO'	Unigene0038972'	'(at1g68890 : 97.1) Homologous to the four eubacterial men genes involved in menanoquinone biosynthesis. Studies of mutants defective in this gene demonstrated its involvement in phylloquinone biosynthesis in Arabidopsis.; magnesium ion binding;thiamin pyrophosphate binding;hydro-lyases;catalytics;2-succinyl-5-enolpyruvyl-6-hydroxy-3-cyclohexene-1-carboxylic-acid synthases; FUNCTIONS IN: 2-succin…	T
'18.6'	'Co-factor and vitamine metabolism.biotin'	''	''
'18.6.1'	'Co-factor and vitamine metabolism.biotin.biotin synthase'	''	''
'18.6.2'	'Co-factor and vitamine metabolism.biotin.Diaminopelargonic acid aminotransferase and dethiobiotin synthetase'	''	''
'18.7'	'Co-factor and vitamine metabolism.iron-sulphur clusters'	''	''
'18.8'	'Co-factor and vitamine metabolism.ubiquinone'	''	''
'18.8.1'	'Co-factor and vitamine metabolism.ubiquinone.hexaprenyldihydroxybenzoate methyltransferase'	''	''
'18.10'	'Co-factor and vitamine metabolism.coenzyme M'	''	''
'18.10.3'	'Co-factor and vitamine metabolism.coenzyme M.2-hydroxyacid dehydrogenase'	''	''
'18.11'	'Co-factor and vitamine metabolism.lipoic acid'	''	''
'18.12'	'Co-factor and vitamine metabolism.NADH kinase'	''	''
'18.13'	'Co-factor and vitamine metabolism.isochorismatase'	Unigene0022148'	'(at3g16190 : 249.0) Isochorismatase family protein; FUNCTIONS IN: catalytic activity; INVOLVED IN: metabolic process; LOCATED IN: cellular_component unknown; EXPRESSED IN: 23 plant structures; EXPRESSED DURING: 14 growth stages; CONTAINS InterPro DOMAIN/s: Isochorismatase-like (InterPro:IPR000868); BEST Arabidopsis thaliana protein match is: nicotinamidase 2 (TAIR:AT5G23230.1); Has 6935 Blast hi…	T
'18.1001'	'Co-factor and vitamine metabolism'	'nicotinate'	'Co-factor metabolism; energy misc'	M
'18.1002'	'Co-factor and vitamine metabolism'	'nicotinamide'	'Co-factor metabolism; energy misc'	M
'18.1003'	'Co-factor and vitamine metabolism'	'nad'	'Co-factor metabolism; energy misc'	M
'18.1004'	'Co-factor and vitamine metabolism'	'nadh'	'Co-factor metabolism; energy misc'	M
'18.1005'	'Co-factor and vitamine metabolism'	'nadp'	'Co-factor metabolism; energy misc'	M
'18.1006'	'Co-factor and vitamine metabolism'	'nadph'	'Co-factor metabolism; energy misc'	M
'18.1007'	'Co-factor and vitamine metabolism'	'ppi'	'Co-factor metabolism; energy misc'	M
'18.1008'	'Co-factor and vitamine metabolism'	'pantothenate'	''	M
'18.1009'	'Co-factor and vitamine metabolism.lumichrome'	lUmichrome'	'7,8-Dimethylalloxazine; Riboflavin metabolism'	M
'19'	'tetrapyrrole synthesis'	''	''
'19.1'	'tetrapyrrole synthesis.glu-tRNA synthetase'	''	''
'19.2'	'tetrapyrrole synthesis.glu-tRNA reductase'	Unigene0033172'	'(p49295|hem12_cucsa : 688.0) Glutamyl-tRNA reductase 2, chloroplast precursor (EC 1.2.1.70) (GluTR) - Cucumis sativus (Cucumber) & (at1g58290 : 673.0) Encodes a protein with glutamyl-tRNA reductase (GluTR) activity, catalyzing the NADPH-dependent reduction of Glu-tRNA(Glu) to glutamate 1-semialdehyde (GSA) with the release of free tRNA(Glu). It is involved in the early steps of chlorophyll biosy…	T
'19.3'	'tetrapyrrole synthesis.GSA'	''	''
'19.4'	'tetrapyrrole synthesis.ALA dehydratase'	''	''
'19.5'	'tetrapyrrole synthesis.porphobilinogen deaminase'	''	''
'19.6'	'tetrapyrrole synthesis.uroporphyrinogen III synthase'	''	''
'19.7'	'tetrapyrrole synthesis.uroporphyrinogen decarboxylase'	''	''
'19.8'	'tetrapyrrole synthesis.coproporphyrinogen III oxidase'	''	''
'19.9'	'tetrapyrrole synthesis.protoporphyrin IX oxidase'	''	''
'19.10'	'tetrapyrrole synthesis.magnesium chelatase'	Unigene0030327'	'(p93162|chli_soybn : 125.0) Magnesium-chelatase subunit chlI, chloroplast precursor (EC 6.6.1.1) (Mg-protoporphyrin IX chelatase) - Glycine max (Soybean) & (at4g18480 : 124.0) Encodes the CHLI subunit of magnesium chelatase which is required for chlorophyll biosynthesis. All four cysteine residues of the protein form two disulfide bonds (Cys102-Cys193 and Cys354-Cys396) under oxidized conditions…	T
'19.11'	'tetrapyrrole synthesis.magnesium protoporphyrin IX methyltransferase'	''	''
'19.12'	'tetrapyrrole synthesis.magnesium-protoporphyrin IX monomethyl ester (oxidative) cyclase'	''	''
'19.13'	'tetrapyrrole synthesis.divinyl chlorophyllide-a 8-vinyl-reductase'	''	''
'19.14'	'tetrapyrrole synthesis.protochlorophyllide reductase'	''	''
'19.15'	'tetrapyrrole synthesis.chlorophyll synthase'	''	''
'19.16'	'tetrapyrrole synthesis.chlorophyll b synthase'	''	''
'19.20'	'tetrapyrrole synthesis.ferrochelatase'	''	''
'19.21'	'tetrapyrrole synthesis.heme oxygenase'	''	''
'19.30'	'tetrapyrrole synthesis.uroporphyrin-III C-methyltransferase'	Unigene0042675'	'(at5g40850 : 144.0) Encodes a urophorphyrin III methylase that catalyzes S-adenosyl-L-methionine-dependent transmethylation in a multistep process involving the formation of a covalently linked complex with S-adenosyl-L-methionine.; urophorphyrin methylase 1 (UPM1); CONTAINS InterPro DOMAIN/s: Tetrapyrrole methylase (InterPro:IPR000878), Tetrapyrrole methylase, subdomain 1 (InterPro:IPR014777), …	T
'19.32'	'tetrapyrrole synthesis.sirohydrochlorin ferrochelatase'	''	''
'19.33'	'tetrapyrrole synthesis.5-aminolevulinate synthase'	''	''
'19.40'	'tetrapyrrole synthesis.regulation'	''	''
'19.99'	'tetrapyrrole synthesis.unspecified'	''	''
'20'	'stress'	Unigene0013184'	'(at4g21380 : 308.0) encodes a putative receptor-like serine/threonine protein kinases that is similar to Brassica self-incompatibility (S) locus. Expressed in root. Shoot expression limited to limited to the root-hypocotyl transition zone and at the base of lateral roots as well as in axillary buds, and pedicels.; receptor kinase 3 (RK3); FUNCTIONS IN: transmembrane receptor protein serine/threo…	T
'20'	'stress'	Unigene0027069'	'(at3g10980 : 88.6) PLAC8 family protein; FUNCTIONS IN: molecular_function unknown; INVOLVED IN: biological_process unknown; LOCATED IN: plasma membrane; EXPRESSED IN: male gametophyte, cultured cell; EXPRESSED DURING: M germinated pollen stage; CONTAINS InterPro DOMAIN/s: Protein of unknown function Cys-rich (InterPro:IPR006461), Protein of unknown function DUF2985 (InterPro:IPR021369); BEST Ara…	T
'20.1'	'stress.biotic'	Unigene0000023'	'(at1g58170 : 193.0) Disease resistance-responsive (dirigent-like protein) family protein; FUNCTIONS IN: molecular_function unknown; INVOLVED IN: N-terminal protein myristoylation, lignan biosynthetic process, defense response; LOCATED IN: endomembrane system; EXPRESSED IN: 17 plant structures; EXPRESSED DURING: 6 growth stages; CONTAINS InterPro DOMAIN/s: Plant disease resistance response protei…	T
'20.1'	'stress.biotic'	Unigene0000733'	'(at1g69550 : 113.0) disease resistance protein (TIR-NBS-LRR class); FUNCTIONS IN: transmembrane receptor activity, nucleoside-triphosphatase activity, nucleotide binding, ATP binding; INVOLVED IN: signal transduction, defense response, apoptosis, innate immune response; LOCATED IN: intrinsic to membrane, endomembrane system; EXPRESSED IN: 21 plant structures; EXPRESSED DURING: 13 growth stages; …	T
'20.1'	'stress.biotic'	Unigene0000797'	'(at3g14460 : 92.0) LRR and NB-ARC domains-containing disease resistance protein; FUNCTIONS IN: ATP binding; INVOLVED IN: apoptosis, defense response; CONTAINS InterPro DOMAIN/s: NB-ARC (InterPro:IPR002182), Leucine-rich repeat (InterPro:IPR001611), Disease resistance protein (InterPro:IPR000767); BEST Arabidopsis thaliana protein match is: NB-ARC domain-containing disease resistance protein (TAI…	T
'20.1'	'stress.biotic'	Unigene0000914'	'(at1g45616 : 109.0) receptor like protein 6 (RLP6); INVOLVED IN: signal transduction, defense response; LOCATED IN: membrane; EXPRESSED IN: leaf; CONTAINS InterPro DOMAIN/s: Leucine-rich repeat-containing N-terminal domain, type 2 (InterPro:IPR013210), Leucine-rich repeat (InterPro:IPR001611); BEST Arabidopsis thaliana protein match is: receptor like protein 7 (TAIR:AT1G47890.1); Has 122755 Blas…	T
'20.1'	'stress.biotic'	Unigene0001247'	'(at5g17880 : 100.0) Encodes a TIR-NBS-LRR protein CSA1 that functions in photomorphogenic development. csa1 mutants display a constitutive shade-avoidance (CSA) phenotype (long stem) under high red:far-red rations (i.e. in the absence of a shade signal). csa1 mutation can be complemented by RPS4, a TIR-NBS-LRR protein that confers resistance against bacterium Pseudomonas syringae.; constitutive …	T
'20.1'	'stress.biotic'	Unigene0001473'	'(at1g47890 : 147.0) receptor like protein 7 (RLP7); FUNCTIONS IN: kinase activity; INVOLVED IN: signal transduction, defense response; LOCATED IN: endomembrane system; EXPRESSED IN: stem, stamen; EXPRESSED DURING: 4 anthesis; CONTAINS InterPro DOMAIN/s: Leucine-rich repeat-containing N-terminal domain, type 2 (InterPro:IPR013210), Leucine-rich repeat (InterPro:IPR001611); BEST Arabidopsis thalia…	T
'20.1'	'stress.biotic'	Unigene0001579'	'(at4g16990 : 119.0) RESISTANCE TO LEPTOSPHAERIA MACULANS 3 (RLM3); FUNCTIONS IN: ATP binding; INVOLVED IN: defense response to fungus, incompatible interaction, regulation of defense response by callose deposition, defense response; EXPRESSED IN: 20 plant structures; EXPRESSED DURING: 13 growth stages; CONTAINS InterPro DOMAIN/s: NB-ARC (InterPro:IPR002182), Disease resistance/zinc finger/chromo…	T
'20.1'	'stress.biotic'	Unigene0001633'	'(at5g17680 : 182.0) disease resistance protein (TIR-NBS-LRR class), putative; FUNCTIONS IN: transmembrane receptor activity, ATP binding; INVOLVED IN: signal transduction, defense response, apoptosis, innate immune response; LOCATED IN: intrinsic to membrane; EXPRESSED IN: 14 plant structures; EXPRESSED DURING: 6 growth stages; CONTAINS InterPro DOMAIN/s: Leucine-rich repeat, typical subtype (In…	T
'20.1'	'stress.biotic'	Unigene0001708'	'(at5g36930 : 195.0) Disease resistance protein (TIR-NBS-LRR class) family; FUNCTIONS IN: transmembrane receptor activity, ATP binding; INVOLVED IN: signal transduction, defense response, apoptosis, innate immune response; LOCATED IN: intrinsic to membrane; EXPRESSED IN: 19 plant structures; EXPRESSED DURING: 13 growth stages; CONTAINS InterPro DOMAIN/s: NB-ARC (InterPro:IPR002182), Toll-Interleu…	T
'20.1'	'stress.biotic'	Unigene0001903'	'(at1g53350 : 409.0) Disease resistance protein (CC-NBS-LRR class) family; FUNCTIONS IN: ATP binding; INVOLVED IN: apoptosis, defense response; EXPRESSED IN: 19 plant structures; EXPRESSED DURING: 9 growth stages; CONTAINS InterPro DOMAIN/s: NB-ARC (InterPro:IPR002182), Disease resistance protein (InterPro:IPR000767); BEST Arabidopsis thaliana protein match is: Disease resistance protein (CC-NBS-…	T
'20.1'	'stress.biotic'	Unigene0002524'	'(at5g41540 : 107.0) Disease resistance protein (TIR-NBS-LRR class) family; FUNCTIONS IN: transmembrane receptor activity, nucleoside-triphosphatase activity, nucleotide binding, ATP binding; INVOLVED IN: signal transduction, defense response, apoptosis, innate immune response; LOCATED IN: intrinsic to membrane; CONTAINS InterPro DOMAIN/s: ATPase, AAA+ type, core (InterPro:IPR003593), NB-ARC (Int…	T
'20.1'	'stress.biotic'	Unigene0002999'	'(at4g16890 : 175.0) Encodes a Toll Interleukin1 receptor-nucleotide binding-Leu- rich repeat-type resistance gene (TIR-NB-LRR-type) involved in the salicylic acid-dependent defense response pathway. Mutant plants constitutively express pathogenesis-related (PR) genes and are pathogen resistant. Resistance signaling in snc1 requires EDS1, MOS3 and PAD4.; SUPPRESSOR OF NPR1-1, CONSTITUTIVE 1 (SNC1…	T
'20.1'	'stress.biotic'	Unigene0004040'	'(at1g65850 : 122.0) Disease resistance protein (TIR-NBS-LRR class) family; FUNCTIONS IN: transmembrane receptor activity, ATP binding; INVOLVED IN: signal transduction, apoptosis, defense response, innate immune response; LOCATED IN: intrinsic to membrane; EXPRESSED IN: 8 plant structures; EXPRESSED DURING: LP.04 four leaves visible, 4 anthesis, LP.02 two leaves visible, petal differentiation an…	T
'20.1'	'stress.biotic'	Unigene0004139'	'(at5g48620 : 107.0) Disease resistance protein (CC-NBS-LRR class) family; FUNCTIONS IN: ATP binding; INVOLVED IN: defense response, apoptosis; LOCATED IN: plasma membrane; EXPRESSED IN: cultured cell; CONTAINS InterPro DOMAIN/s: NB-ARC (InterPro:IPR002182), Disease resistance protein (InterPro:IPR000767); BEST Arabidopsis thaliana protein match is: Disease resistance protein (CC-NBS-LRR class) f…	T
'20.1'	'stress.biotic'	Unigene0004226'	'(at4g12020 : 90.9) Encodes a member of the A1 subgroup of the MEKK (MAPK/ERK kinase kinase) family. MEKK is another name for Mitogen-Activated Protein Kinase Kinase Kinase (MAPKKK or MAP3K). This subgroup has four members: At4g08500 (MEKK1, also known as ARAKIN, MAP3Kb1, MAPKKK8), At4g08480 (MEKK2, also known as MAP3Kb4, MAPKKK9), At4g08470 (MEKK3, also known as MAP3Kb3, MAPKKK10) and At4g12020 …	T
'20.1'	'stress.biotic'	Unigene0004350'	'(at4g12020 : 85.9) Encodes a member of the A1 subgroup of the MEKK (MAPK/ERK kinase kinase) family. MEKK is another name for Mitogen-Activated Protein Kinase Kinase Kinase (MAPKKK or MAP3K). This subgroup has four members: At4g08500 (MEKK1, also known as ARAKIN, MAP3Kb1, MAPKKK8), At4g08480 (MEKK2, also known as MAP3Kb4, MAPKKK9), At4g08470 (MEKK3, also known as MAP3Kb3, MAPKKK10) and At4g12020 …	T
'20.1'	'stress.biotic'	Unigene0004351'	'(at4g16940 : 92.0) Disease resistance protein (TIR-NBS-LRR class) family; FUNCTIONS IN: transmembrane receptor activity, nucleoside-triphosphatase activity, nucleotide binding, ATP binding; INVOLVED IN: signal transduction, apoptosis, defense response, innate immune response; LOCATED IN: mitochondrion; CONTAINS InterPro DOMAIN/s: ATPase, AAA+ type, core (InterPro:IPR003593), NB-ARC (InterPro:IPR…	T
'20.1'	'stress.biotic'	Unigene0004440'	'(at3g05660 : 270.0) receptor like protein 33 (RLP33); FUNCTIONS IN: kinase activity; INVOLVED IN: signal transduction, defense response; LOCATED IN: chloroplast; EXPRESSED IN: 10 plant structures; EXPRESSED DURING: 10 growth stages; CONTAINS InterPro DOMAIN/s: Leucine-rich repeat, typical subtype (InterPro:IPR003591), Leucine-rich repeat-containing N-terminal domain, type 2 (InterPro:IPR013210),…	T
'20.1'	'stress.biotic'	Unigene0004715'	'(at4g11170 : 85.5) Disease resistance protein (TIR-NBS-LRR class) family; FUNCTIONS IN: transmembrane receptor activity, nucleoside-triphosphatase activity, nucleotide binding, ATP binding; INVOLVED IN: defense response, response to ozone; LOCATED IN: mitochondrion; EXPRESSED IN: stem, root, stamen; EXPRESSED DURING: 4 anthesis; CONTAINS InterPro DOMAIN/s: ATPase, AAA+ type, core (InterPro:IPR00…	T
'20.1'	'stress.biotic'	Unigene0004849'	'(at5g18370 : 140.0) Disease resistance protein (TIR-NBS-LRR class) family; FUNCTIONS IN: transmembrane receptor activity, nucleoside-triphosphatase activity, nucleotide binding, ATP binding; INVOLVED IN: defense response; LOCATED IN: intrinsic to membrane; EXPRESSED IN: stem, inflorescence meristem, hypocotyl, flower, stamen; EXPRESSED DURING: 4 anthesis, petal differentiation and expansion stag…	T
'20.1'	'stress.biotic'	Unigene0004851'	'(at4g27190 : 252.0) NB-ARC domain-containing disease resistance protein; FUNCTIONS IN: nucleoside-triphosphatase activity, nucleotide binding, ATP binding; INVOLVED IN: apoptosis, defense response; LOCATED IN: cellular_component unknown; CONTAINS InterPro DOMAIN/s: ATPase, AAA+ type, core (InterPro:IPR003593), NB-ARC (InterPro:IPR002182), Disease resistance protein (InterPro:IPR000767); BEST Ara…	T
'20.1'	'stress.biotic'	Unigene0004984'	'(at5g46450 : 150.0) Disease resistance protein (TIR-NBS-LRR class) family; FUNCTIONS IN: transmembrane receptor activity, nucleoside-triphosphatase activity, nucleotide binding, ATP binding; INVOLVED IN: signal transduction, defense response, apoptosis, innate immune response; LOCATED IN: intrinsic to membrane; EXPRESSED IN: 18 plant structures; EXPRESSED DURING: 11 growth stages; CONTAINS Inter…	T
'20.1'	'stress.biotic'	Unigene0005030'	'(at1g50180 : 342.0) NB-ARC domain-containing disease resistance protein; FUNCTIONS IN: ATP binding; INVOLVED IN: apoptosis, defense response; LOCATED IN: cellular_component unknown; EXPRESSED IN: shoot; CONTAINS InterPro DOMAIN/s: NB-ARC (InterPro:IPR002182), Disease resistance protein (InterPro:IPR000767); BEST Arabidopsis thaliana protein match is: Disease resistance protein (CC-NBS-LRR class)…	T
'20.1'	'stress.biotic'	Unigene0005684'	'(at3g20600 : 185.0) Required for non-race specific resistance to bacterial and fungal pathogens.Mediates systemic acquired resistance (SAR) response.; non race-specific disease resistance 1 (NDR1); CONTAINS InterPro DOMAIN/s: Late embryogenesis abundant protein, group 2 (InterPro:IPR004864); BEST Arabidopsis thaliana protein match is: Late embryogenesis abundant (LEA) hydroxyproline-rich glycopr…	T
'20.1'	'stress.biotic'	Unigene0005953'	'(at1g50180 : 493.0) NB-ARC domain-containing disease resistance protein; FUNCTIONS IN: ATP binding; INVOLVED IN: apoptosis, defense response; LOCATED IN: cellular_component unknown; EXPRESSED IN: shoot; CONTAINS InterPro DOMAIN/s: NB-ARC (InterPro:IPR002182), Disease resistance protein (InterPro:IPR000767); BEST Arabidopsis thaliana protein match is: Disease resistance protein (CC-NBS-LRR class)…	T
'20.1'	'stress.biotic'	Unigene0006133'	'(at5g41540 : 104.0) Disease resistance protein (TIR-NBS-LRR class) family; FUNCTIONS IN: transmembrane receptor activity, nucleoside-triphosphatase activity, nucleotide binding, ATP binding; INVOLVED IN: signal transduction, defense response, apoptosis, innate immune response; LOCATED IN: intrinsic to membrane; CONTAINS InterPro DOMAIN/s: ATPase, AAA+ type, core (InterPro:IPR003593), NB-ARC (Int…	T
'20.1'	'stress.biotic'	Unigene0007057'	'(at1g69550 : 111.0) disease resistance protein (TIR-NBS-LRR class); FUNCTIONS IN: transmembrane receptor activity, nucleoside-triphosphatase activity, nucleotide binding, ATP binding; INVOLVED IN: signal transduction, defense response, apoptosis, innate immune response; LOCATED IN: intrinsic to membrane, endomembrane system; EXPRESSED IN: 21 plant structures; EXPRESSED DURING: 13 growth stages; …	T
'20.1'	'stress.biotic'	Unigene0007063'	'(at3g44480 : 80.5) Encodes a TIR-NB-LRR R-protein RPP1 that confers resistance to Peronospora parasitica (downy mildew).; recognition of peronospora parasitica 1 (RPP1); CONTAINS InterPro DOMAIN/s: NB-ARC (InterPro:IPR002182), Leucine-rich repeat (InterPro:IPR001611), Disease resistance protein (InterPro:IPR000767), Toll-Interleukin receptor (InterPro:IPR000157); BEST Arabidopsis thaliana protei…	T
'20.1'	'stress.biotic'	Unigene0007085'	'(at4g27220 : 223.0) NB-ARC domain-containing disease resistance protein; FUNCTIONS IN: ATP binding; INVOLVED IN: defense response, apoptosis; CONTAINS InterPro DOMAIN/s: NB-ARC (InterPro:IPR002182), Leucine-rich repeat (InterPro:IPR001611), Disease resistance protein (InterPro:IPR000767); BEST Arabidopsis thaliana protein match is: NB-ARC domain-containing disease resistance protein (TAIR:AT4G27…	T
'20.1'	'stress.biotic'	Unigene0007188'	'(at1g72300 : 114.0) Encodes a leucine-rich repeat receptor kinase (LRR-RK) involved in the perception of PSY1. PSY1 is an 18-aa tyrosine-sulfated glycopeptide encoded by AT5G58650 that promotes cellular proliferation and expansion.; Leucine-rich receptor-like protein kinase family protein; CONTAINS InterPro DOMAIN/s: Protein kinase, ATP binding site (InterPro:IPR017441), Serine/threonine-protein…	T
'20.1'	'stress.biotic'	Unigene0007400'	'(at3g05660 : 133.0) receptor like protein 33 (RLP33); FUNCTIONS IN: kinase activity; INVOLVED IN: signal transduction, defense response; LOCATED IN: chloroplast; EXPRESSED IN: 10 plant structures; EXPRESSED DURING: 10 growth stages; CONTAINS InterPro DOMAIN/s: Leucine-rich repeat, typical subtype (InterPro:IPR003591), Leucine-rich repeat-containing N-terminal domain, type 2 (InterPro:IPR013210),…	T
'20.1'	'stress.biotic'	Unigene0007657'	'(at4g16950 : 84.7) Contains a putative nucleotide binding site and leucine-rich repeats. Similar to the plant resistance genes N and L6, and to the toll and interleukin-1 receptors. Confers resistance to Peronospora parasitica.; RECOGNITION OF PERONOSPORA PARASITICA 5 (RPP5); FUNCTIONS IN: nucleotide binding; INVOLVED IN: defense response to fungus, incompatible interaction, defense response; LO…	T
'20.1'	'stress.biotic'	Unigene0008089'	'(at4g27190 : 97.4) NB-ARC domain-containing disease resistance protein; FUNCTIONS IN: nucleoside-triphosphatase activity, nucleotide binding, ATP binding; INVOLVED IN: apoptosis, defense response; LOCATED IN: cellular_component unknown; CONTAINS InterPro DOMAIN/s: ATPase, AAA+ type, core (InterPro:IPR003593), NB-ARC (InterPro:IPR002182), Disease resistance protein (InterPro:IPR000767); BEST Arab…	T
'20.1'	'stress.biotic'	Unigene0008118'	'(at1g72860 : 156.0) Disease resistance protein (TIR-NBS-LRR class) family; FUNCTIONS IN: transmembrane receptor activity, ATP binding; INVOLVED IN: signal transduction, apoptosis, defense response, innate immune response; LOCATED IN: intrinsic to membrane; EXPRESSED IN: stem, leaf; CONTAINS InterPro DOMAIN/s: NB-ARC (InterPro:IPR002182), Leucine-rich repeat (InterPro:IPR001611), Disease resistan…	T
'20.1'	'stress.biotic'	Unigene0008359'	'(at5g46450 : 124.0) Disease resistance protein (TIR-NBS-LRR class) family; FUNCTIONS IN: transmembrane receptor activity, nucleoside-triphosphatase activity, nucleotide binding, ATP binding; INVOLVED IN: signal transduction, defense response, apoptosis, innate immune response; LOCATED IN: intrinsic to membrane; EXPRESSED IN: 18 plant structures; EXPRESSED DURING: 11 growth stages; CONTAINS Inter…	T
'20.1'	'stress.biotic'	Unigene0008364'	'(at5g17680 : 134.0) disease resistance protein (TIR-NBS-LRR class), putative; FUNCTIONS IN: transmembrane receptor activity, ATP binding; INVOLVED IN: signal transduction, defense response, apoptosis, innate immune response; LOCATED IN: intrinsic to membrane; EXPRESSED IN: 14 plant structures; EXPRESSED DURING: 6 growth stages; CONTAINS InterPro DOMAIN/s: Leucine-rich repeat, typical subtype (In…	T
'20.1'	'stress.biotic'	Unigene0008544'	'(at4g08450 : 106.0) Disease resistance protein (TIR-NBS-LRR class) family; FUNCTIONS IN: transmembrane receptor activity, nucleoside-triphosphatase activity, nucleotide binding, ATP binding; INVOLVED IN: signal transduction, apoptosis, defense response, innate immune response; LOCATED IN: intrinsic to membrane; CONTAINS InterPro DOMAIN/s: ATPase, AAA+ type, core (InterPro:IPR003593), NB-ARC (Int…	T
'20.1'	'stress.biotic'	Unigene0008571'	'(at5g46450 : 142.0) Disease resistance protein (TIR-NBS-LRR class) family; FUNCTIONS IN: transmembrane receptor activity, nucleoside-triphosphatase activity, nucleotide binding, ATP binding; INVOLVED IN: signal transduction, defense response, apoptosis, innate immune response; LOCATED IN: intrinsic to membrane; EXPRESSED IN: 18 plant structures; EXPRESSED DURING: 11 growth stages; CONTAINS Inter…	T
'20.1'	'stress.biotic'	Unigene0008761'	'(at5g41750 : 152.0) Disease resistance protein (TIR-NBS-LRR class) family; FUNCTIONS IN: transmembrane receptor activity, nucleoside-triphosphatase activity, nucleotide binding, ATP binding; INVOLVED IN: signal transduction, apoptosis, defense response, innate immune response; LOCATED IN: intrinsic to membrane; CONTAINS InterPro DOMAIN/s: ATPase, AAA+ type, core (InterPro:IPR003593), NB-ARC (Int…	T
'20.1'	'stress.biotic'	Unigene0008990'	'(at1g58410 : 130.0) Disease resistance protein (CC-NBS-LRR class) family; FUNCTIONS IN: ATP binding; INVOLVED IN: defense response, apoptosis; LOCATED IN: cellular_component unknown; EXPRESSED IN: 7 plant structures; EXPRESSED DURING: F mature embryo stage, petal differentiation and expansion stage, D bilateral stage; CONTAINS InterPro DOMAIN/s: NB-ARC (InterPro:IPR002182), Disease resistance pr…	T
'20.1'	'stress.biotic'	Unigene0009039'	'(at1g17615 : 112.0) Disease resistance protein (TIR-NBS class); FUNCTIONS IN: transmembrane receptor activity, ATP binding; INVOLVED IN: signal transduction, defense response, apoptosis, innate immune response; LOCATED IN: intrinsic to membrane; CONTAINS InterPro DOMAIN/s: NB-ARC (InterPro:IPR002182), Toll-Interleukin receptor (InterPro:IPR000157); BEST Arabidopsis thaliana protein match is: Dis…	T
'20.1'	'stress.biotic'	Unigene0009053'	'(at1g58410 : 142.0) Disease resistance protein (CC-NBS-LRR class) family; FUNCTIONS IN: ATP binding; INVOLVED IN: defense response, apoptosis; LOCATED IN: cellular_component unknown; EXPRESSED IN: 7 plant structures; EXPRESSED DURING: F mature embryo stage, petal differentiation and expansion stage, D bilateral stage; CONTAINS InterPro DOMAIN/s: NB-ARC (InterPro:IPR002182), Disease resistance pr…	T
'20.1'	'stress.biotic'	Unigene0009054'	'(at1g50180 : 120.0) NB-ARC domain-containing disease resistance protein; FUNCTIONS IN: ATP binding; INVOLVED IN: apoptosis, defense response; LOCATED IN: cellular_component unknown; EXPRESSED IN: shoot; CONTAINS InterPro DOMAIN/s: NB-ARC (InterPro:IPR002182), Disease resistance protein (InterPro:IPR000767); BEST Arabidopsis thaliana protein match is: Disease resistance protein (CC-NBS-LRR class)…	T
'20.1'	'stress.biotic'	Unigene0009085'	'(at1g47890 : 189.0) receptor like protein 7 (RLP7); FUNCTIONS IN: kinase activity; INVOLVED IN: signal transduction, defense response; LOCATED IN: endomembrane system; EXPRESSED IN: stem, stamen; EXPRESSED DURING: 4 anthesis; CONTAINS InterPro DOMAIN/s: Leucine-rich repeat-containing N-terminal domain, type 2 (InterPro:IPR013210), Leucine-rich repeat (InterPro:IPR001611); BEST Arabidopsis thalia…	T
'20.1'	'stress.biotic'	Unigene0009260'	'(at5g41540 : 167.0) Disease resistance protein (TIR-NBS-LRR class) family; FUNCTIONS IN: transmembrane receptor activity, nucleoside-triphosphatase activity, nucleotide binding, ATP binding; INVOLVED IN: signal transduction, defense response, apoptosis, innate immune response; LOCATED IN: intrinsic to membrane; CONTAINS InterPro DOMAIN/s: ATPase, AAA+ type, core (InterPro:IPR003593), NB-ARC (Int…	T
'20.1'	'stress.biotic'	Unigene0009262'	'(at5g41750 : 174.0) Disease resistance protein (TIR-NBS-LRR class) family; FUNCTIONS IN: transmembrane receptor activity, nucleoside-triphosphatase activity, nucleotide binding, ATP binding; INVOLVED IN: signal transduction, apoptosis, defense response, innate immune response; LOCATED IN: intrinsic to membrane; CONTAINS InterPro DOMAIN/s: ATPase, AAA+ type, core (InterPro:IPR003593), NB-ARC (Int…	T
'20.1'	'stress.biotic'	Unigene0009271'	'(at5g11250 : 218.0) Disease resistance protein (TIR-NBS-LRR class); FUNCTIONS IN: transmembrane receptor activity, ATP binding; INVOLVED IN: signal transduction, apoptosis, defense response, innate immune response; LOCATED IN: intrinsic to membrane, chloroplast; EXPRESSED IN: 20 plant structures; EXPRESSED DURING: 13 growth stages; CONTAINS InterPro DOMAIN/s: NB-ARC (InterPro:IPR002182), Leucine…	T
'20.1'	'stress.biotic'	Unigene0009293'	'(at3g14470 : 120.0) NB-ARC domain-containing disease resistance protein; FUNCTIONS IN: protein binding; INVOLVED IN: apoptosis, defense response; LOCATED IN: endomembrane system; EXPRESSED IN: 23 plant structures; EXPRESSED DURING: 14 growth stages; CONTAINS InterPro DOMAIN/s: Leucine-rich repeat-containing protein (InterPro:IPR015766), NB-ARC (InterPro:IPR002182), Leucine-rich repeat (InterPro:…	T
'20.1'	'stress.biotic'	Unigene0010266'	'(at1g17250 : 274.0) receptor like protein 3 (RLP3); CONTAINS InterPro DOMAIN/s: Leucine-rich repeat-containing N-terminal domain, type 2 (InterPro:IPR013210), Leucine-rich repeat (InterPro:IPR001611); BEST Arabidopsis thaliana protein match is: receptor like protein 2 (TAIR:AT1G17240.1); Has 81484 Blast hits to 24794 proteins in 958 species: Archae - 37; Bacteria - 4331; Metazoa - 15807; Fungi -…	T
'20.1'	'stress.biotic'	Unigene0010271'	'(at5g18370 : 147.0) Disease resistance protein (TIR-NBS-LRR class) family; FUNCTIONS IN: transmembrane receptor activity, nucleoside-triphosphatase activity, nucleotide binding, ATP binding; INVOLVED IN: defense response; LOCATED IN: intrinsic to membrane; EXPRESSED IN: stem, inflorescence meristem, hypocotyl, flower, stamen; EXPRESSED DURING: 4 anthesis, petal differentiation and expansion stag…	T
'20.1'	'stress.biotic'	Unigene0010492'	'(at5g43470 : 106.0) Confers resistance to Peronospora parasitica. In arabidopsis ecotype Dijon-17, HRT-mediated signaling is dependent on light for the induction of hypersensitive response and resistance to turnip crinkle virus.; RECOGNITION OF PERONOSPORA PARASITICA 8 (RPP8); FUNCTIONS IN: nucleotide binding; INVOLVED IN: defense response to virus, response to light stimulus, response to other …	T
'20.1'	'stress.biotic'	Unigene0010787'	'(at5g47120 : 84.7) Encodes BI-1, a homolog of mammalian Bax inhibitor 1. Functions as an attenuator of biotic and abiotic types of cell death. Bax-induced cell death can be downregulated by ectopically expressing AtBI in planta.; BAX inhibitor 1 (BI1); CONTAINS InterPro DOMAIN/s: Inhibitor of apoptosis-promoting Bax1 related (InterPro:IPR006214), Bax inhibitor 1, conserved site (InterPro:IPR0062…	T
'20.1'	'stress.biotic'	Unigene0010859'	'(at1g69550 : 107.0) disease resistance protein (TIR-NBS-LRR class); FUNCTIONS IN: transmembrane receptor activity, nucleoside-triphosphatase activity, nucleotide binding, ATP binding; INVOLVED IN: signal transduction, defense response, apoptosis, innate immune response; LOCATED IN: intrinsic to membrane, endomembrane system; EXPRESSED IN: 21 plant structures; EXPRESSED DURING: 13 growth stages; …	T
'20.1'	'stress.biotic'	Unigene0010864'	'(at5g46510 : 87.8) Disease resistance protein (TIR-NBS-LRR class) family; FUNCTIONS IN: transmembrane receptor activity, nucleoside-triphosphatase activity, nucleotide binding, ATP binding; INVOLVED IN: signal transduction, defense response, apoptosis, innate immune response; LOCATED IN: intrinsic to membrane; EXPRESSED IN: 21 plant structures; EXPRESSED DURING: 12 growth stages; CONTAINS InterP…	T
'20.1'	'stress.biotic'	Unigene0012502'	'(at5g22690 : 146.0) Disease resistance protein (TIR-NBS-LRR class) family; FUNCTIONS IN: transmembrane receptor activity, ATP binding; INVOLVED IN: signal transduction, defense response, apoptosis, innate immune response; LOCATED IN: intrinsic to membrane; EXPRESSED IN: 20 plant structures; EXPRESSED DURING: 13 growth stages; CONTAINS InterPro DOMAIN/s: NB-ARC (InterPro:IPR002182), Leucine-rich …	T
'20.1'	'stress.biotic'	Unigene0013867'	'(at3g07040 : 474.0) Contains an N-terminal tripartite nucleotide binding site and a C-terminal tandem array of leucine-rich repeats. Confers resistance to Pseudomonas syringae strains that carry the avirulence genes avrB and avrRpm1.; RESISTANCE TO P. SYRINGAE PV MACULICOLA 1 (RPM1); FUNCTIONS IN: protein binding, nucleotide binding; INVOLVED IN: defense response, plant-type hypersensitive respo…	T
'20.1'	'stress.biotic'	Unigene0016633'	'(at3g07040 : 85.9) Contains an N-terminal tripartite nucleotide binding site and a C-terminal tandem array of leucine-rich repeats. Confers resistance to Pseudomonas syringae strains that carry the avirulence genes avrB and avrRpm1.; RESISTANCE TO P. SYRINGAE PV MACULICOLA 1 (RPM1); FUNCTIONS IN: protein binding, nucleotide binding; INVOLVED IN: defense response, plant-type hypersensitive respon…	T
'20.1'	'stress.biotic'	Unigene0017320'	'(at1g70850 : 188.0) MLP-like protein 34 (MLP34); FUNCTIONS IN: molecular_function unknown; INVOLVED IN: response to biotic stimulus, defense response; LOCATED IN: cellular_component unknown; EXPRESSED IN: 6 plant structures; EXPRESSED DURING: 4 anthesis, petal differentiation and expansion stage; CONTAINS InterPro DOMAIN/s: Bet v I allergen (InterPro:IPR000916); BEST Arabidopsis thaliana protein…	T
'20.1'	'stress.biotic'	Unigene0017918'	'(at1g78780 : 267.0) pathogenesis-related family protein; FUNCTIONS IN: molecular_function unknown; INVOLVED IN: biological_process unknown; LOCATED IN: cellular_component unknown; EXPRESSED IN: 14 plant structures; EXPRESSED DURING: M germinated pollen stage, LP.04 four leaves visible, 4 anthesis, C globular stage, petal differentiation and expansion stage; Has 197 Blast hits to 196 proteins in …	T
'20.1'	'stress.biotic'	Unigene0018359'	'(at1g45616 : 115.0) receptor like protein 6 (RLP6); INVOLVED IN: signal transduction, defense response; LOCATED IN: membrane; EXPRESSED IN: leaf; CONTAINS InterPro DOMAIN/s: Leucine-rich repeat-containing N-terminal domain, type 2 (InterPro:IPR013210), Leucine-rich repeat (InterPro:IPR001611); BEST Arabidopsis thaliana protein match is: receptor like protein 7 (TAIR:AT1G47890.1); Has 122755 Blas…	T
'20.1'	'stress.biotic'	Unigene0018712'	'(at4g25780 : 244.0) CAP (Cysteine-rich secretory proteins, Antigen 5, and Pathogenesis-related 1 protein) superfamily protein; FUNCTIONS IN: molecular_function unknown; INVOLVED IN: biological_process unknown; LOCATED IN: endomembrane system, extracellular region; EXPRESSED IN: 14 plant structures; EXPRESSED DURING: 11 growth stages; CONTAINS InterPro DOMAIN/s: Allergen V5/Tpx-1 related, conserv…	T
'20.1'	'stress.biotic'	Unigene0023970'	'(at1g50180 : 249.0) NB-ARC domain-containing disease resistance protein; FUNCTIONS IN: ATP binding; INVOLVED IN: apoptosis, defense response; LOCATED IN: cellular_component unknown; EXPRESSED IN: shoot; CONTAINS InterPro DOMAIN/s: NB-ARC (InterPro:IPR002182), Disease resistance protein (InterPro:IPR000767); BEST Arabidopsis thaliana protein match is: Disease resistance protein (CC-NBS-LRR class)…	T
'20.1'	'stress.biotic'	Unigene0024880'	'(at3g07040 : 365.0) Contains an N-terminal tripartite nucleotide binding site and a C-terminal tandem array of leucine-rich repeats. Confers resistance to Pseudomonas syringae strains that carry the avirulence genes avrB and avrRpm1.; RESISTANCE TO P. SYRINGAE PV MACULICOLA 1 (RPM1); FUNCTIONS IN: protein binding, nucleotide binding; INVOLVED IN: defense response, plant-type hypersensitive respo…	T
'20.1'	'stress.biotic'	Unigene0025184'	'(at5g35450 : 355.0) Disease resistance protein (CC-NBS-LRR class) family; FUNCTIONS IN: ATP binding; INVOLVED IN: defense response, apoptosis; LOCATED IN: plasma membrane; EXPRESSED IN: 21 plant structures; EXPRESSED DURING: 10 growth stages; CONTAINS InterPro DOMAIN/s: NB-ARC (InterPro:IPR002182), Disease resistance protein (InterPro:IPR000767); BEST Arabidopsis thaliana protein match is: Disea…	T
'20.1'	'stress.biotic'	Unigene0025695'	'(at2g35980 : 215.0) Encodes a protein whose sequence is similar to tobacco hairpin-induced gene (HIN1) and Arabidopsis non-race specific disease resistance gene (NDR1). Expression of this gene is induced by cucumber mosaic virus, spermine and during senescence. The gene product is localized to the chloroplast.; YELLOW-LEAF-SPECIFIC GENE 9 (YLS9); FUNCTIONS IN: molecular_function unknown; INVOLVE…	T
'20.1'	'stress.biotic'	Unigene0025992'	'(at1g76390 : 127.0) ARM repeat superfamily protein; FUNCTIONS IN: ubiquitin-protein ligase activity, binding; INVOLVED IN: protein ubiquitination; LOCATED IN: plasma membrane; EXPRESSED IN: 23 plant structures; EXPRESSED DURING: 13 growth stages; CONTAINS InterPro DOMAIN/s: U box domain (InterPro:IPR003613), Armadillo-like helical (InterPro:IPR011989), Armadillo (InterPro:IPR000225), Armadillo-t…	T
'20.1'	'stress.biotic'	Unigene0025996'	'(at1g47890 : 555.0) receptor like protein 7 (RLP7); FUNCTIONS IN: kinase activity; INVOLVED IN: signal transduction, defense response; LOCATED IN: endomembrane system; EXPRESSED IN: stem, stamen; EXPRESSED DURING: 4 anthesis; CONTAINS InterPro DOMAIN/s: Leucine-rich repeat-containing N-terminal domain, type 2 (InterPro:IPR013210), Leucine-rich repeat (InterPro:IPR001611); BEST Arabidopsis thalia…	T
'20.1'	'stress.biotic'	Unigene0026478'	'(at1g59620 : 99.8) Encodes CW9.; CW9; FUNCTIONS IN: ATP binding; INVOLVED IN: defense response, apoptosis; LOCATED IN: cellular_component unknown; EXPRESSED IN: 21 plant structures; EXPRESSED DURING: 12 growth stages; CONTAINS InterPro DOMAIN/s: NB-ARC (InterPro:IPR002182), Disease resistance protein (InterPro:IPR000767); BEST Arabidopsis thaliana protein match is: Disease resistance protein (CC…	T
'20.1'	'stress.biotic'	Unigene0027208'	'(at1g71390 : 88.6) receptor like protein 11 (RLP11); INVOLVED IN: signal transduction, defense response; LOCATED IN: endomembrane system; EXPRESSED IN: leaf whorl, stamen; EXPRESSED DURING: 4 anthesis, petal differentiation and expansion stage; CONTAINS InterPro DOMAIN/s: Leucine-rich repeat-containing N-terminal domain, type 2 (InterPro:IPR013210), Leucine-rich repeat (InterPro:IPR001611); BEST…	T
'20.1'	'stress.biotic'	Unigene0027911'	'(at5g17680 : 100.0) disease resistance protein (TIR-NBS-LRR class), putative; FUNCTIONS IN: transmembrane receptor activity, ATP binding; INVOLVED IN: signal transduction, defense response, apoptosis, innate immune response; LOCATED IN: intrinsic to membrane; EXPRESSED IN: 14 plant structures; EXPRESSED DURING: 6 growth stages; CONTAINS InterPro DOMAIN/s: Leucine-rich repeat, typical subtype (In…	T
'20.1'	'stress.biotic'	Unigene0030746'	'(at4g12010 : 108.0) Disease resistance protein (TIR-NBS-LRR class) family; FUNCTIONS IN: transmembrane receptor activity, ATP binding; INVOLVED IN: signal transduction, apoptosis, defense response, innate immune response; LOCATED IN: intrinsic to membrane; EXPRESSED IN: 22 plant structures; EXPRESSED DURING: 13 growth stages; CONTAINS InterPro DOMAIN/s: NB-ARC (InterPro:IPR002182), Leucine-rich …	T
'20.1'	'stress.biotic'	Unigene0032458'	'(at5g18350 : 123.0) Disease resistance protein (TIR-NBS-LRR class) family; FUNCTIONS IN: transmembrane receptor activity, nucleoside-triphosphatase activity, nucleotide binding, ATP binding; INVOLVED IN: signal transduction, defense response, apoptosis, innate immune response; LOCATED IN: intrinsic to membrane; CONTAINS InterPro DOMAIN/s: ATPase, AAA+ type, core (InterPro:IPR003593), NB-ARC (Int…	T
'20.1'	'stress.biotic'	Unigene0032686'	'(at1g74190 : 108.0) receptor like protein 15 (RLP15); INVOLVED IN: signal transduction; LOCATED IN: endomembrane system; CONTAINS InterPro DOMAIN/s: Leucine-rich repeat-containing N-terminal domain, type 2 (InterPro:IPR013210), Leucine-rich repeat (InterPro:IPR001611); BEST Arabidopsis thaliana protein match is: receptor like protein 13 (TAIR:AT1G74170.1); Has 128946 Blast hits to 31204 proteins…	T
'20.1'	'stress.biotic'	Unigene0033408'	'(at3g07040 : 607.0) Contains an N-terminal tripartite nucleotide binding site and a C-terminal tandem array of leucine-rich repeats. Confers resistance to Pseudomonas syringae strains that carry the avirulence genes avrB and avrRpm1.; RESISTANCE TO P. SYRINGAE PV MACULICOLA 1 (RPM1); FUNCTIONS IN: protein binding, nucleotide binding; INVOLVED IN: defense response, plant-type hypersensitive respo…	T
'20.1'	'stress.biotic'	Unigene0034802'	'(at4g16960 : 106.0) Disease resistance protein (TIR-NBS-LRR class) family; FUNCTIONS IN: transmembrane receptor activity, nucleoside-triphosphatase activity, nucleotide binding, ATP binding; INVOLVED IN: signal transduction, apoptosis, defense response, innate immune response; LOCATED IN: intrinsic to membrane; CONTAINS InterPro DOMAIN/s: ATPase, AAA+ type, core (InterPro:IPR003593), NB-ARC (Int…	T
'20.1'	'stress.biotic'	Unigene0035812'	'(at5g45230 : 87.4) Disease resistance protein (TIR-NBS-LRR class) family; FUNCTIONS IN: transmembrane receptor activity, ATP binding; INVOLVED IN: signal transduction, defense response, apoptosis, innate immune response; LOCATED IN: intrinsic to membrane; EXPRESSED IN: carpel; EXPRESSED DURING: 4 anthesis; CONTAINS InterPro DOMAIN/s: NB-ARC (InterPro:IPR002182), Toll-Interleukin receptor (InterP…	T
'20.1'	'stress.biotic'	Unigene0036452'	'(at5g36930 : 93.2) Disease resistance protein (TIR-NBS-LRR class) family; FUNCTIONS IN: transmembrane receptor activity, ATP binding; INVOLVED IN: signal transduction, defense response, apoptosis, innate immune response; LOCATED IN: intrinsic to membrane; EXPRESSED IN: 19 plant structures; EXPRESSED DURING: 13 growth stages; CONTAINS InterPro DOMAIN/s: NB-ARC (InterPro:IPR002182), Toll-Interleuk…	T
'20.1'	'stress.biotic'	Unigene0037472'	'(at1g47890 : 325.0) receptor like protein 7 (RLP7); FUNCTIONS IN: kinase activity; INVOLVED IN: signal transduction, defense response; LOCATED IN: endomembrane system; EXPRESSED IN: stem, stamen; EXPRESSED DURING: 4 anthesis; CONTAINS InterPro DOMAIN/s: Leucine-rich repeat-containing N-terminal domain, type 2 (InterPro:IPR013210), Leucine-rich repeat (InterPro:IPR001611); BEST Arabidopsis thalia…	T
'20.1'	'stress.biotic'	Unigene0038395'	'(at1g50180 : 458.0) NB-ARC domain-containing disease resistance protein; FUNCTIONS IN: ATP binding; INVOLVED IN: apoptosis, defense response; LOCATED IN: cellular_component unknown; EXPRESSED IN: shoot; CONTAINS InterPro DOMAIN/s: NB-ARC (InterPro:IPR002182), Disease resistance protein (InterPro:IPR000767); BEST Arabidopsis thaliana protein match is: Disease resistance protein (CC-NBS-LRR class)…	T
'20.1'	'stress.biotic'	Unigene0048204'	'(at1g17250 : 197.0) receptor like protein 3 (RLP3); CONTAINS InterPro DOMAIN/s: Leucine-rich repeat-containing N-terminal domain, type 2 (InterPro:IPR013210), Leucine-rich repeat (InterPro:IPR001611); BEST Arabidopsis thaliana protein match is: receptor like protein 2 (TAIR:AT1G17240.1); Has 81484 Blast hits to 24794 proteins in 958 species: Archae - 37; Bacteria - 4331; Metazoa - 15807; Fungi -…	T
'20.1'	'stress.biotic'	Unigene0048849'	'(at1g17250 : 151.0) receptor like protein 3 (RLP3); CONTAINS InterPro DOMAIN/s: Leucine-rich repeat-containing N-terminal domain, type 2 (InterPro:IPR013210), Leucine-rich repeat (InterPro:IPR001611); BEST Arabidopsis thaliana protein match is: receptor like protein 2 (TAIR:AT1G17240.1); Has 81484 Blast hits to 24794 proteins in 958 species: Archae - 37; Bacteria - 4331; Metazoa - 15807; Fungi -…	T
'20.1'	'stress.biotic'	Unigene0048935'	'(at3g11080 : 172.0) receptor like protein 35 (RLP35); FUNCTIONS IN: kinase activity; INVOLVED IN: signal transduction, defense response; LOCATED IN: endomembrane system; EXPRESSED IN: stem, stamen; EXPRESSED DURING: 4 anthesis; CONTAINS InterPro DOMAIN/s: Leucine-rich repeat-containing N-terminal domain, type 2 (InterPro:IPR013210), Leucine-rich repeat (InterPro:IPR001611); BEST Arabidopsis thal…	T
'20.1'	'stress.biotic'	Unigene0049081'	'(at3g14460 : 87.8) LRR and NB-ARC domains-containing disease resistance protein; FUNCTIONS IN: ATP binding; INVOLVED IN: apoptosis, defense response; CONTAINS InterPro DOMAIN/s: NB-ARC (InterPro:IPR002182), Leucine-rich repeat (InterPro:IPR001611), Disease resistance protein (InterPro:IPR000767); BEST Arabidopsis thaliana protein match is: NB-ARC domain-containing disease resistance protein (TAI…	T
'20.1'	'stress.biotic'	Unigene0049712'	'(at1g12210 : 113.0) RFL1 has high sequence similarity to the adjacent disease resistance (R) gene RPS5.; RPS5-like 1 (RFL1); FUNCTIONS IN: ATP binding; INVOLVED IN: N-terminal protein myristoylation, response to bacterium, defense response; LOCATED IN: cellular_component unknown; EXPRESSED IN: shoot apex, stem, embryo, sepal, stamen; EXPRESSED DURING: 4 anthesis, petal differentiation and expans…	T
'20.1'	'stress.biotic'	Unigene0050142'	'(at5g36930 : 157.0) Disease resistance protein (TIR-NBS-LRR class) family; FUNCTIONS IN: transmembrane receptor activity, ATP binding; INVOLVED IN: signal transduction, defense response, apoptosis, innate immune response; LOCATED IN: intrinsic to membrane; EXPRESSED IN: 19 plant structures; EXPRESSED DURING: 13 growth stages; CONTAINS InterPro DOMAIN/s: NB-ARC (InterPro:IPR002182), Toll-Interleu…	T
'20.1'	'stress.biotic'	Unigene0050328'	'(at1g69550 : 97.8) disease resistance protein (TIR-NBS-LRR class); FUNCTIONS IN: transmembrane receptor activity, nucleoside-triphosphatase activity, nucleotide binding, ATP binding; INVOLVED IN: signal transduction, defense response, apoptosis, innate immune response; LOCATED IN: intrinsic to membrane, endomembrane system; EXPRESSED IN: 21 plant structures; EXPRESSED DURING: 13 growth stages; C…	T
'20.1'	'stress.biotic'	Unigene0051283'	'(at4g16860 : 102.0) Confers resistance to Peronospora parasitica. RPP4 is coordinately regulated by transcriptional activation and RNA silencing.; recognition of peronospora parasitica 4 (RPP4); FUNCTIONS IN: LRR domain binding; INVOLVED IN: defense response to fungus, incompatible interaction, defense response; LOCATED IN: intrinsic to membrane; EXPRESSED IN: 22 plant structures; EXPRESSED DURI…	T
'20.1'	'stress.biotic'	Unigene0051284'	'(at5g41540 : 91.3) Disease resistance protein (TIR-NBS-LRR class) family; FUNCTIONS IN: transmembrane receptor activity, nucleoside-triphosphatase activity, nucleotide binding, ATP binding; INVOLVED IN: signal transduction, defense response, apoptosis, innate immune response; LOCATED IN: intrinsic to membrane; CONTAINS InterPro DOMAIN/s: ATPase, AAA+ type, core (InterPro:IPR003593), NB-ARC (Inte…	T
'20.1'	'stress.biotic'	Unigene0051367'	'(at4g14370 : 124.0) Disease resistance protein (TIR-NBS-LRR class) family; FUNCTIONS IN: phosphoinositide binding; INVOLVED IN: signal transduction, defense response; LOCATED IN: intrinsic to membrane; EXPRESSED IN: petal, leaf whorl, male gametophyte, flower, pollen tube; EXPRESSED DURING: L mature pollen stage, M germinated pollen stage, 4 anthesis, petal differentiation and expansion stage; C…	T
'20.1'	'stress.biotic'	Unigene0054141'	'(at1g47890 : 221.0) receptor like protein 7 (RLP7); FUNCTIONS IN: kinase activity; INVOLVED IN: signal transduction, defense response; LOCATED IN: endomembrane system; EXPRESSED IN: stem, stamen; EXPRESSED DURING: 4 anthesis; CONTAINS InterPro DOMAIN/s: Leucine-rich repeat-containing N-terminal domain, type 2 (InterPro:IPR013210), Leucine-rich repeat (InterPro:IPR001611); BEST Arabidopsis thalia…	T
'20.1'	'stress.biotic'	Unigene0065077'	'(at5g49140 : 91.3) Disease resistance protein (TIR-NBS-LRR class) family; FUNCTIONS IN: transmembrane receptor activity, ATP binding; INVOLVED IN: signal transduction, apoptosis, defense response, innate immune response; LOCATED IN: intrinsic to membrane; CONTAINS InterPro DOMAIN/s: NB-ARC (InterPro:IPR002182), Toll-Interleukin receptor (InterPro:IPR000157), Disease resistance protein (InterPro:…	T
'20.1'	'stress.biotic'	Unigene0065225'	'(p16273|prpx_horvu : 253.0) Pathogen-related protein - Hordeum vulgare (Barley) & (at1g78780 : 247.0) pathogenesis-related family protein; FUNCTIONS IN: molecular_function unknown; INVOLVED IN: biological_process unknown; LOCATED IN: cellular_component unknown; EXPRESSED IN: 14 plant structures; EXPRESSED DURING: M germinated pollen stage, LP.04 four leaves visible, 4 anthesis, C globular stage,…	T
'20.1'	'stress.biotic'	Unigene0068160'	'(at5g40170 : 239.0) receptor like protein 54 (RLP54); FUNCTIONS IN: kinase activity; INVOLVED IN: signal transduction, defense response; LOCATED IN: endomembrane system; EXPRESSED IN: 22 plant structures; EXPRESSED DURING: 13 growth stages; CONTAINS InterPro DOMAIN/s: Leucine-rich repeat, typical subtype (InterPro:IPR003591), Leucine-rich repeat (InterPro:IPR001611); BEST Arabidopsis thaliana pr…	T
'20.1'	'stress.biotic'	Unigene0080192'	'(at1g72300 : 101.0) Encodes a leucine-rich repeat receptor kinase (LRR-RK) involved in the perception of PSY1. PSY1 is an 18-aa tyrosine-sulfated glycopeptide encoded by AT5G58650 that promotes cellular proliferation and expansion.; Leucine-rich receptor-like protein kinase family protein; CONTAINS InterPro DOMAIN/s: Protein kinase, ATP binding site (InterPro:IPR017441), Serine/threonine-protein…	T
'20.1'	'stress.biotic'	Unigene0080412'	'(at1g65850 : 216.0) Disease resistance protein (TIR-NBS-LRR class) family; FUNCTIONS IN: transmembrane receptor activity, ATP binding; INVOLVED IN: signal transduction, apoptosis, defense response, innate immune response; LOCATED IN: intrinsic to membrane; EXPRESSED IN: 8 plant structures; EXPRESSED DURING: LP.04 four leaves visible, 4 anthesis, LP.02 two leaves visible, petal differentiation an…	T
'20.1'	'stress.biotic'	Unigene0081932'	'(at5g63020 : 680.0) Disease resistance protein (CC-NBS-LRR class) family; FUNCTIONS IN: ATP binding; INVOLVED IN: N-terminal protein myristoylation, defense response; LOCATED IN: cellular_component unknown; CONTAINS InterPro DOMAIN/s: Leucine-rich repeat-containing protein (InterPro:IPR015766), NB-ARC (InterPro:IPR002182), Disease resistance protein (InterPro:IPR000767); BEST Arabidopsis thalian…	T
'20.1'	'stress.biotic'	Unigene0087928'	'(at2g34930 : 148.0) disease resistance family protein / LRR family protein; INVOLVED IN: signal transduction, defense response to fungus, defense response; LOCATED IN: cell wall; EXPRESSED IN: 10 plant structures; EXPRESSED DURING: 7 growth stages; CONTAINS InterPro DOMAIN/s: Leucine-rich repeat-containing N-terminal domain, type 2 (InterPro:IPR013210), Leucine-rich repeat (InterPro:IPR001611); …	T
'20.1'	'stress.biotic'	Unigene0087936'	'(at1g70890 : 176.0) MLP-like protein 43 (MLP43); FUNCTIONS IN: molecular_function unknown; INVOLVED IN: response to biotic stimulus, defense response; LOCATED IN: chloroplast; EXPRESSED IN: 17 plant structures; EXPRESSED DURING: 10 growth stages; CONTAINS InterPro DOMAIN/s: Bet v I allergen (InterPro:IPR000916); BEST Arabidopsis thaliana protein match is: MLP-like protein 28 (TAIR:AT1G70830.5); …	T
'20.1'	'stress.biotic'	Unigene0088114'	'(at4g26090 : 98.2) Encodes a plasma membrane protein with leucine-rich repeat, leucine zipper, and P loop domains that confers resistance to Pseudomonas syringae infection by interacting with the avirulence gene avrRpt2. RPS2 protein interacts directly with plasma membrane associated protein RIN4 and this interaction is disrupted by avrRpt2.; RESISTANT TO P. SYRINGAE 2 (RPS2); CONTAINS InterPro …	T
'20.1'	'stress.biotic'	Unigene0089756'	'(at1g70830 : 214.0) MLP-like protein 28 (MLP28); FUNCTIONS IN: molecular_function unknown; INVOLVED IN: response to biotic stimulus, defense response; LOCATED IN: cellular_component unknown; EXPRESSED IN: 22 plant structures; EXPRESSED DURING: 14 growth stages; CONTAINS InterPro DOMAIN/s: Bet v I allergen (InterPro:IPR000916); BEST Arabidopsis thaliana protein match is: MLP-like protein 34 (TAIR…	T
'20.1'	'stress.biotic'	Unigene0090248'	'(at2g35980 : 164.0) Encodes a protein whose sequence is similar to tobacco hairpin-induced gene (HIN1) and Arabidopsis non-race specific disease resistance gene (NDR1). Expression of this gene is induced by cucumber mosaic virus, spermine and during senescence. The gene product is localized to the chloroplast.; YELLOW-LEAF-SPECIFIC GENE 9 (YLS9); FUNCTIONS IN: molecular_function unknown; INVOLVE…	T
'20.1'	'stress.biotic'	Unigene0091207'	'(at3g11080 : 171.0) receptor like protein 35 (RLP35); FUNCTIONS IN: kinase activity; INVOLVED IN: signal transduction, defense response; LOCATED IN: endomembrane system; EXPRESSED IN: stem, stamen; EXPRESSED DURING: 4 anthesis; CONTAINS InterPro DOMAIN/s: Leucine-rich repeat-containing N-terminal domain, type 2 (InterPro:IPR013210), Leucine-rich repeat (InterPro:IPR001611); BEST Arabidopsis thal…	T
'20.1'	'stress.biotic'	Unigene0095140'	'(at2g35980 : 231.0) Encodes a protein whose sequence is similar to tobacco hairpin-induced gene (HIN1) and Arabidopsis non-race specific disease resistance gene (NDR1). Expression of this gene is induced by cucumber mosaic virus, spermine and during senescence. The gene product is localized to the chloroplast.; YELLOW-LEAF-SPECIFIC GENE 9 (YLS9); FUNCTIONS IN: molecular_function unknown; INVOLVE…	T
'20.1'	'stress.biotic'	Unigene0095236'	'(at3g07040 : 88.6) Contains an N-terminal tripartite nucleotide binding site and a C-terminal tandem array of leucine-rich repeats. Confers resistance to Pseudomonas syringae strains that carry the avirulence genes avrB and avrRpm1.; RESISTANCE TO P. SYRINGAE PV MACULICOLA 1 (RPM1); FUNCTIONS IN: protein binding, nucleotide binding; INVOLVED IN: defense response, plant-type hypersensitive respon…	T
'20.1'	'stress.biotic'	Unigene0095489'	'(at1g45616 : 119.0) receptor like protein 6 (RLP6); INVOLVED IN: signal transduction, defense response; LOCATED IN: membrane; EXPRESSED IN: leaf; CONTAINS InterPro DOMAIN/s: Leucine-rich repeat-containing N-terminal domain, type 2 (InterPro:IPR013210), Leucine-rich repeat (InterPro:IPR001611); BEST Arabidopsis thaliana protein match is: receptor like protein 7 (TAIR:AT1G47890.1); Has 122755 Blas…	T
'20.1'	'stress.biotic'	Unigene0096304'	'(at1g17240 : 187.0) Encodes a CLAVATA2 (CLV2)-related gene. Complements the clv2 mutant when expressed under the control of the CLV2 promoter.; receptor like protein 2 (RLP2); CONTAINS InterPro DOMAIN/s: Leucine-rich repeat-containing N-terminal domain, type 2 (InterPro:IPR013210), Leucine-rich repeat (InterPro:IPR001611); BEST Arabidopsis thaliana protein match is: Leucine-rich receptor-like pr…	T
'20.1'	'stress.biotic'	Unigene0096523'	'(at2g15080 : 109.0) receptor like protein 19 (RLP19); FUNCTIONS IN: kinase activity; INVOLVED IN: signal transduction, defense response; LOCATED IN: endomembrane system; EXPRESSED IN: 10 plant structures; EXPRESSED DURING: 9 growth stages; CONTAINS InterPro DOMAIN/s: Leucine-rich repeat-containing N-terminal domain, type 2 (InterPro:IPR013210), Leucine-rich repeat (InterPro:IPR001611); BEST Arab…	T
'20.1'	'stress.biotic'	Unigene0096525'	'(at2g34930 : 173.0) disease resistance family protein / LRR family protein; INVOLVED IN: signal transduction, defense response to fungus, defense response; LOCATED IN: cell wall; EXPRESSED IN: 10 plant structures; EXPRESSED DURING: 7 growth stages; CONTAINS InterPro DOMAIN/s: Leucine-rich repeat-containing N-terminal domain, type 2 (InterPro:IPR013210), Leucine-rich repeat (InterPro:IPR001611); …	T
'20.1.1'	'stress.biotic.respiratory burst'	Unigene0001705'	'(at5g47910 : 1221.0) NADPH/respiratory burst oxidase protein D (RbohD).Interacts with AtrbohF gene to fine tune the spatial control of ROI production and hypersensitive response to cell in and around infection site.; respiratory burst oxidase homologue D (RBOHD); FUNCTIONS IN: NAD(P)H oxidase activity; INVOLVED IN: oxygen and reactive oxygen species metabolic process, defense response to fungus,…	T
'20.1.1'	'stress.biotic.respiratory burst'	Unigene0048640'	'(at5g47910 : 1142.0) NADPH/respiratory burst oxidase protein D (RbohD).Interacts with AtrbohF gene to fine tune the spatial control of ROI production and hypersensitive response to cell in and around infection site.; respiratory burst oxidase homologue D (RBOHD); FUNCTIONS IN: NAD(P)H oxidase activity; INVOLVED IN: oxygen and reactive oxygen species metabolic process, defense response to fungus,…	T
'20.1.2'	'stress.biotic.receptors'	Unigene0000892'	'(at3g44670 : 96.7) Disease resistance protein (TIR-NBS-LRR class) family; FUNCTIONS IN: transmembrane receptor activity, nucleoside-triphosphatase activity, nucleotide binding, ATP binding; INVOLVED IN: defense response to bacterium, defense response; LOCATED IN: intrinsic to membrane; CONTAINS InterPro DOMAIN/s: ATPase, AAA+ type, core (InterPro:IPR003593), NB-ARC (InterPro:IPR002182), Leucine-…	T
'20.1.2'	'stress.biotic.receptors'	Unigene0001247'	'(at5g17880 : 100.0) Encodes a TIR-NBS-LRR protein CSA1 that functions in photomorphogenic development. csa1 mutants display a constitutive shade-avoidance (CSA) phenotype (long stem) under high red:far-red rations (i.e. in the absence of a shade signal). csa1 mutation can be complemented by RPS4, a TIR-NBS-LRR protein that confers resistance against bacterium Pseudomonas syringae.; constitutive …	T
'20.1.2'	'stress.biotic.receptors'	Unigene0001579'	'(at4g16990 : 119.0) RESISTANCE TO LEPTOSPHAERIA MACULANS 3 (RLM3); FUNCTIONS IN: ATP binding; INVOLVED IN: defense response to fungus, incompatible interaction, regulation of defense response by callose deposition, defense response; EXPRESSED IN: 20 plant structures; EXPRESSED DURING: 13 growth stages; CONTAINS InterPro DOMAIN/s: NB-ARC (InterPro:IPR002182), Disease resistance/zinc finger/chromo…	T
'20.1.2'	'stress.biotic.receptors'	Unigene0001633'	'(at5g17680 : 182.0) disease resistance protein (TIR-NBS-LRR class), putative; FUNCTIONS IN: transmembrane receptor activity, ATP binding; INVOLVED IN: signal transduction, defense response, apoptosis, innate immune response; LOCATED IN: intrinsic to membrane; EXPRESSED IN: 14 plant structures; EXPRESSED DURING: 6 growth stages; CONTAINS InterPro DOMAIN/s: Leucine-rich repeat, typical subtype (In…	T
'20.1.2'	'stress.biotic.receptors'	Unigene0001657'	'(at5g36930 : 284.0) Disease resistance protein (TIR-NBS-LRR class) family; FUNCTIONS IN: transmembrane receptor activity, ATP binding; INVOLVED IN: signal transduction, defense response, apoptosis, innate immune response; LOCATED IN: intrinsic to membrane; EXPRESSED IN: 19 plant structures; EXPRESSED DURING: 13 growth stages; CONTAINS InterPro DOMAIN/s: NB-ARC (InterPro:IPR002182), Toll-Interleu…	T
'20.1.2'	'stress.biotic.receptors'	Unigene0001708'	'(at5g36930 : 195.0) Disease resistance protein (TIR-NBS-LRR class) family; FUNCTIONS IN: transmembrane receptor activity, ATP binding; INVOLVED IN: signal transduction, defense response, apoptosis, innate immune response; LOCATED IN: intrinsic to membrane; EXPRESSED IN: 19 plant structures; EXPRESSED DURING: 13 growth stages; CONTAINS InterPro DOMAIN/s: NB-ARC (InterPro:IPR002182), Toll-Interleu…	T
'20.1.2'	'stress.biotic.receptors'	Unigene0001712'	'(at5g36930 : 182.0) Disease resistance protein (TIR-NBS-LRR class) family; FUNCTIONS IN: transmembrane receptor activity, ATP binding; INVOLVED IN: signal transduction, defense response, apoptosis, innate immune response; LOCATED IN: intrinsic to membrane; EXPRESSED IN: 19 plant structures; EXPRESSED DURING: 13 growth stages; CONTAINS InterPro DOMAIN/s: NB-ARC (InterPro:IPR002182), Toll-Interleu…	T
'20.1.2'	'stress.biotic.receptors'	Unigene0001967'	'(at5g17680 : 190.0) disease resistance protein (TIR-NBS-LRR class), putative; FUNCTIONS IN: transmembrane receptor activity, ATP binding; INVOLVED IN: signal transduction, defense response, apoptosis, innate immune response; LOCATED IN: intrinsic to membrane; EXPRESSED IN: 14 plant structures; EXPRESSED DURING: 6 growth stages; CONTAINS InterPro DOMAIN/s: Leucine-rich repeat, typical subtype (In…	T
'20.1.2'	'stress.biotic.receptors'	Unigene0002050'	'(at5g36930 : 140.0) Disease resistance protein (TIR-NBS-LRR class) family; FUNCTIONS IN: transmembrane receptor activity, ATP binding; INVOLVED IN: signal transduction, defense response, apoptosis, innate immune response; LOCATED IN: intrinsic to membrane; EXPRESSED IN: 19 plant structures; EXPRESSED DURING: 13 growth stages; CONTAINS InterPro DOMAIN/s: NB-ARC (InterPro:IPR002182), Toll-Interleu…	T
'20.1.2'	'stress.biotic.receptors'	Unigene0002052'	'(at5g41750 : 202.0) Disease resistance protein (TIR-NBS-LRR class) family; FUNCTIONS IN: transmembrane receptor activity, nucleoside-triphosphatase activity, nucleotide binding, ATP binding; INVOLVED IN: signal transduction, apoptosis, defense response, innate immune response; LOCATED IN: intrinsic to membrane; CONTAINS InterPro DOMAIN/s: ATPase, AAA+ type, core (InterPro:IPR003593), NB-ARC (Int…	T
'20.1.2'	'stress.biotic.receptors'	Unigene0002299'	'(at1g27180 : 189.0) disease resistance protein (TIR-NBS-LRR class), putative; FUNCTIONS IN: transmembrane receptor activity, ATP binding; INVOLVED IN: signal transduction, apoptosis, defense response, innate immune response; LOCATED IN: intrinsic to membrane; CONTAINS InterPro DOMAIN/s: NB-ARC (InterPro:IPR002182), Leucine-rich repeat, typical subtype (InterPro:IPR003591), Disease resistance pro…	T
'20.1.2'	'stress.biotic.receptors'	Unigene0002420'	'(at5g17680 : 104.0) disease resistance protein (TIR-NBS-LRR class), putative; FUNCTIONS IN: transmembrane receptor activity, ATP binding; INVOLVED IN: signal transduction, defense response, apoptosis, innate immune response; LOCATED IN: intrinsic to membrane; EXPRESSED IN: 14 plant structures; EXPRESSED DURING: 6 growth stages; CONTAINS InterPro DOMAIN/s: Leucine-rich repeat, typical subtype (In…	T
'20.1.2'	'stress.biotic.receptors'	Unigene0002524'	'(at5g41540 : 107.0) Disease resistance protein (TIR-NBS-LRR class) family; FUNCTIONS IN: transmembrane receptor activity, nucleoside-triphosphatase activity, nucleotide binding, ATP binding; INVOLVED IN: signal transduction, defense response, apoptosis, innate immune response; LOCATED IN: intrinsic to membrane; CONTAINS InterPro DOMAIN/s: ATPase, AAA+ type, core (InterPro:IPR003593), NB-ARC (Int…	T
'20.1.2'	'stress.biotic.receptors'	Unigene0002525'	'(at1g72840 : 116.0) Disease resistance protein (TIR-NBS-LRR class); FUNCTIONS IN: transmembrane receptor activity, ATP binding; INVOLVED IN: signal transduction, defense response, apoptosis, innate immune response; LOCATED IN: intrinsic to membrane; EXPRESSED IN: ovule, embryo, sperm cell, root, seed; EXPRESSED DURING: E expanded cotyledon stage, D bilateral stage; CONTAINS InterPro DOMAIN/s: NB…	T
'20.1.2'	'stress.biotic.receptors'	Unigene0002933'	'(at1g27180 : 110.0) disease resistance protein (TIR-NBS-LRR class), putative; FUNCTIONS IN: transmembrane receptor activity, ATP binding; INVOLVED IN: signal transduction, apoptosis, defense response, innate immune response; LOCATED IN: intrinsic to membrane; CONTAINS InterPro DOMAIN/s: NB-ARC (InterPro:IPR002182), Leucine-rich repeat, typical subtype (InterPro:IPR003591), Disease resistance pro…	T
'20.1.2'	'stress.biotic.receptors'	Unigene0002999'	'(at4g16890 : 175.0) Encodes a Toll Interleukin1 receptor-nucleotide binding-Leu- rich repeat-type resistance gene (TIR-NB-LRR-type) involved in the salicylic acid-dependent defense response pathway. Mutant plants constitutively express pathogenesis-related (PR) genes and are pathogen resistant. Resistance signaling in snc1 requires EDS1, MOS3 and PAD4.; SUPPRESSOR OF NPR1-1, CONSTITUTIVE 1 (SNC1…	T
'20.1.2'	'stress.biotic.receptors'	Unigene0003196'	'(at1g72860 : 121.0) Disease resistance protein (TIR-NBS-LRR class) family; FUNCTIONS IN: transmembrane receptor activity, ATP binding; INVOLVED IN: signal transduction, apoptosis, defense response, innate immune response; LOCATED IN: intrinsic to membrane; EXPRESSED IN: stem, leaf; CONTAINS InterPro DOMAIN/s: NB-ARC (InterPro:IPR002182), Leucine-rich repeat (InterPro:IPR001611), Disease resistan…	T
'20.1.2'	'stress.biotic.receptors'	Unigene0003354'	'(at1g72840 : 181.0) Disease resistance protein (TIR-NBS-LRR class); FUNCTIONS IN: transmembrane receptor activity, ATP binding; INVOLVED IN: signal transduction, defense response, apoptosis, innate immune response; LOCATED IN: intrinsic to membrane; EXPRESSED IN: ovule, embryo, sperm cell, root, seed; EXPRESSED DURING: E expanded cotyledon stage, D bilateral stage; CONTAINS InterPro DOMAIN/s: NB…	T
'20.1.2'	'stress.biotic.receptors'	Unigene0003396'	'(at1g27170 : 192.0) transmembrane receptors;ATP binding; FUNCTIONS IN: transmembrane receptor activity, ATP binding; INVOLVED IN: signal transduction, defense response, apoptosis, innate immune response; CONTAINS InterPro DOMAIN/s: Leucine-rich repeat, typical subtype (InterPro:IPR003591), NB-ARC (InterPro:IPR002182), Leucine-rich repeat (InterPro:IPR001611), Disease resistance protein (InterPro…	T
'20.1.2'	'stress.biotic.receptors'	Unigene0003526'	'(at4g12020 : 102.0) Encodes a member of the A1 subgroup of the MEKK (MAPK/ERK kinase kinase) family. MEKK is another name for Mitogen-Activated Protein Kinase Kinase Kinase (MAPKKK or MAP3K). This subgroup has four members: At4g08500 (MEKK1, also known as ARAKIN, MAP3Kb1, MAPKKK8), At4g08480 (MEKK2, also known as MAP3Kb4, MAPKKK9), At4g08470 (MEKK3, also known as MAP3Kb3, MAPKKK10) and At4g12020…	T
'20.1.2'	'stress.biotic.receptors'	Unigene0003934'	'(at5g17680 : 196.0) disease resistance protein (TIR-NBS-LRR class), putative; FUNCTIONS IN: transmembrane receptor activity, ATP binding; INVOLVED IN: signal transduction, defense response, apoptosis, innate immune response; LOCATED IN: intrinsic to membrane; EXPRESSED IN: 14 plant structures; EXPRESSED DURING: 6 growth stages; CONTAINS InterPro DOMAIN/s: Leucine-rich repeat, typical subtype (In…	T
'20.1.2'	'stress.biotic.receptors'	Unigene0004040'	'(at1g65850 : 122.0) Disease resistance protein (TIR-NBS-LRR class) family; FUNCTIONS IN: transmembrane receptor activity, ATP binding; INVOLVED IN: signal transduction, apoptosis, defense response, innate immune response; LOCATED IN: intrinsic to membrane; EXPRESSED IN: 8 plant structures; EXPRESSED DURING: LP.04 four leaves visible, 4 anthesis, LP.02 two leaves visible, petal differentiation an…	T
'20.1.2'	'stress.biotic.receptors'	Unigene0004209'	'(at5g36930 : 217.0) Disease resistance protein (TIR-NBS-LRR class) family; FUNCTIONS IN: transmembrane receptor activity, ATP binding; INVOLVED IN: signal transduction, defense response, apoptosis, innate immune response; LOCATED IN: intrinsic to membrane; EXPRESSED IN: 19 plant structures; EXPRESSED DURING: 13 growth stages; CONTAINS InterPro DOMAIN/s: NB-ARC (InterPro:IPR002182), Toll-Interleu…	T
'20.1.2'	'stress.biotic.receptors'	Unigene0004351'	'(at4g16940 : 92.0) Disease resistance protein (TIR-NBS-LRR class) family; FUNCTIONS IN: transmembrane receptor activity, nucleoside-triphosphatase activity, nucleotide binding, ATP binding; INVOLVED IN: signal transduction, apoptosis, defense response, innate immune response; LOCATED IN: mitochondrion; CONTAINS InterPro DOMAIN/s: ATPase, AAA+ type, core (InterPro:IPR003593), NB-ARC (InterPro:IPR…	T
'20.1.2'	'stress.biotic.receptors'	Unigene0004574'	'(at1g72840 : 107.0) Disease resistance protein (TIR-NBS-LRR class); FUNCTIONS IN: transmembrane receptor activity, ATP binding; INVOLVED IN: signal transduction, defense response, apoptosis, innate immune response; LOCATED IN: intrinsic to membrane; EXPRESSED IN: ovule, embryo, sperm cell, root, seed; EXPRESSED DURING: E expanded cotyledon stage, D bilateral stage; CONTAINS InterPro DOMAIN/s: NB…	T
'20.1.2'	'stress.biotic.receptors'	Unigene0004622'	'(at4g19470 : 102.0) Leucine-rich repeat (LRR) family protein; CONTAINS InterPro DOMAIN/s: Leucine-rich repeat (InterPro:IPR001611); BEST Arabidopsis thaliana protein match is: Disease resistance protein (TIR-NBS-LRR class) (TAIR:AT4G19510.1); Has 2847 Blast hits to 2079 proteins in 92 species: Archae - 0; Bacteria - 76; Metazoa - 106; Fungi - 8; Plants - 2633; Viruses - 0; Other Eukaryotes - 24 …	T
'20.1.2'	'stress.biotic.receptors'	Unigene0004715'	'(at4g11170 : 85.5) Disease resistance protein (TIR-NBS-LRR class) family; FUNCTIONS IN: transmembrane receptor activity, nucleoside-triphosphatase activity, nucleotide binding, ATP binding; INVOLVED IN: defense response, response to ozone; LOCATED IN: mitochondrion; EXPRESSED IN: stem, root, stamen; EXPRESSED DURING: 4 anthesis; CONTAINS InterPro DOMAIN/s: ATPase, AAA+ type, core (InterPro:IPR00…	T
'20.1.2'	'stress.biotic.receptors'	Unigene0004849'	'(at5g18370 : 140.0) Disease resistance protein (TIR-NBS-LRR class) family; FUNCTIONS IN: transmembrane receptor activity, nucleoside-triphosphatase activity, nucleotide binding, ATP binding; INVOLVED IN: defense response; LOCATED IN: intrinsic to membrane; EXPRESSED IN: stem, inflorescence meristem, hypocotyl, flower, stamen; EXPRESSED DURING: 4 anthesis, petal differentiation and expansion stag…	T
'20.1.2'	'stress.biotic.receptors'	Unigene0004984'	'(at5g46450 : 150.0) Disease resistance protein (TIR-NBS-LRR class) family; FUNCTIONS IN: transmembrane receptor activity, nucleoside-triphosphatase activity, nucleotide binding, ATP binding; INVOLVED IN: signal transduction, defense response, apoptosis, innate immune response; LOCATED IN: intrinsic to membrane; EXPRESSED IN: 18 plant structures; EXPRESSED DURING: 11 growth stages; CONTAINS Inter…	T
'20.1.2'	'stress.biotic.receptors'	Unigene0005439'	'(at1g72860 : 108.0) Disease resistance protein (TIR-NBS-LRR class) family; FUNCTIONS IN: transmembrane receptor activity, ATP binding; INVOLVED IN: signal transduction, apoptosis, defense response, innate immune response; LOCATED IN: intrinsic to membrane; EXPRESSED IN: stem, leaf; CONTAINS InterPro DOMAIN/s: NB-ARC (InterPro:IPR002182), Leucine-rich repeat (InterPro:IPR001611), Disease resistan…	T
'20.1.2'	'stress.biotic.receptors'	Unigene0006133'	'(at5g41540 : 104.0) Disease resistance protein (TIR-NBS-LRR class) family; FUNCTIONS IN: transmembrane receptor activity, nucleoside-triphosphatase activity, nucleotide binding, ATP binding; INVOLVED IN: signal transduction, defense response, apoptosis, innate immune response; LOCATED IN: intrinsic to membrane; CONTAINS InterPro DOMAIN/s: ATPase, AAA+ type, core (InterPro:IPR003593), NB-ARC (Int…	T
'20.1.2'	'stress.biotic.receptors'	Unigene0006389'	'(at1g69550 : 85.9) disease resistance protein (TIR-NBS-LRR class); FUNCTIONS IN: transmembrane receptor activity, nucleoside-triphosphatase activity, nucleotide binding, ATP binding; INVOLVED IN: signal transduction, defense response, apoptosis, innate immune response; LOCATED IN: intrinsic to membrane, endomembrane system; EXPRESSED IN: 21 plant structures; EXPRESSED DURING: 13 growth stages; C…	T
'20.1.2'	'stress.biotic.receptors'	Unigene0007084'	'(at1g72840 : 84.3) Disease resistance protein (TIR-NBS-LRR class); FUNCTIONS IN: transmembrane receptor activity, ATP binding; INVOLVED IN: signal transduction, defense response, apoptosis, innate immune response; LOCATED IN: intrinsic to membrane; EXPRESSED IN: ovule, embryo, sperm cell, root, seed; EXPRESSED DURING: E expanded cotyledon stage, D bilateral stage; CONTAINS InterPro DOMAIN/s: NB-…	T
'20.1.2'	'stress.biotic.receptors'	Unigene0007657'	'(at4g16950 : 84.7) Contains a putative nucleotide binding site and leucine-rich repeats. Similar to the plant resistance genes N and L6, and to the toll and interleukin-1 receptors. Confers resistance to Peronospora parasitica.; RECOGNITION OF PERONOSPORA PARASITICA 5 (RPP5); FUNCTIONS IN: nucleotide binding; INVOLVED IN: defense response to fungus, incompatible interaction, defense response; LO…	T
'20.1.2'	'stress.biotic.receptors'	Unigene0007868'	'(at1g72840 : 130.0) Disease resistance protein (TIR-NBS-LRR class); FUNCTIONS IN: transmembrane receptor activity, ATP binding; INVOLVED IN: signal transduction, defense response, apoptosis, innate immune response; LOCATED IN: intrinsic to membrane; EXPRESSED IN: ovule, embryo, sperm cell, root, seed; EXPRESSED DURING: E expanded cotyledon stage, D bilateral stage; CONTAINS InterPro DOMAIN/s: NB…	T
'20.1.2'	'stress.biotic.receptors'	Unigene0008030'	'(at4g08450 : 124.0) Disease resistance protein (TIR-NBS-LRR class) family; FUNCTIONS IN: transmembrane receptor activity, nucleoside-triphosphatase activity, nucleotide binding, ATP binding; INVOLVED IN: signal transduction, apoptosis, defense response, innate immune response; LOCATED IN: intrinsic to membrane; CONTAINS InterPro DOMAIN/s: ATPase, AAA+ type, core (InterPro:IPR003593), NB-ARC (Int…	T
'20.1.2'	'stress.biotic.receptors'	Unigene0008118'	'(at1g72860 : 156.0) Disease resistance protein (TIR-NBS-LRR class) family; FUNCTIONS IN: transmembrane receptor activity, ATP binding; INVOLVED IN: signal transduction, apoptosis, defense response, innate immune response; LOCATED IN: intrinsic to membrane; EXPRESSED IN: stem, leaf; CONTAINS InterPro DOMAIN/s: NB-ARC (InterPro:IPR002182), Leucine-rich repeat (InterPro:IPR001611), Disease resistan…	T
'20.1.2'	'stress.biotic.receptors'	Unigene0008302'	'(at2g14080 : 120.0) Disease resistance protein (TIR-NBS-LRR class) family; FUNCTIONS IN: transmembrane receptor activity, nucleoside-triphosphatase activity, nucleotide binding, ATP binding; INVOLVED IN: signal transduction, apoptosis, defense response, innate immune response; LOCATED IN: intrinsic to membrane, endomembrane system; EXPRESSED IN: 19 plant structures; EXPRESSED DURING: 13 growth s…	T
'20.1.2'	'stress.biotic.receptors'	Unigene0008359'	'(at5g46450 : 124.0) Disease resistance protein (TIR-NBS-LRR class) family; FUNCTIONS IN: transmembrane receptor activity, nucleoside-triphosphatase activity, nucleotide binding, ATP binding; INVOLVED IN: signal transduction, defense response, apoptosis, innate immune response; LOCATED IN: intrinsic to membrane; EXPRESSED IN: 18 plant structures; EXPRESSED DURING: 11 growth stages; CONTAINS Inter…	T
'20.1.2'	'stress.biotic.receptors'	Unigene0008364'	'(at5g17680 : 134.0) disease resistance protein (TIR-NBS-LRR class), putative; FUNCTIONS IN: transmembrane receptor activity, ATP binding; INVOLVED IN: signal transduction, defense response, apoptosis, innate immune response; LOCATED IN: intrinsic to membrane; EXPRESSED IN: 14 plant structures; EXPRESSED DURING: 6 growth stages; CONTAINS InterPro DOMAIN/s: Leucine-rich repeat, typical subtype (In…	T
'20.1.2'	'stress.biotic.receptors'	Unigene0008532'	'(at1g72840 : 100.0) Disease resistance protein (TIR-NBS-LRR class); FUNCTIONS IN: transmembrane receptor activity, ATP binding; INVOLVED IN: signal transduction, defense response, apoptosis, innate immune response; LOCATED IN: intrinsic to membrane; EXPRESSED IN: ovule, embryo, sperm cell, root, seed; EXPRESSED DURING: E expanded cotyledon stage, D bilateral stage; CONTAINS InterPro DOMAIN/s: NB…	T
'20.1.2'	'stress.biotic.receptors'	Unigene0008544'	'(at4g08450 : 106.0) Disease resistance protein (TIR-NBS-LRR class) family; FUNCTIONS IN: transmembrane receptor activity, nucleoside-triphosphatase activity, nucleotide binding, ATP binding; INVOLVED IN: signal transduction, apoptosis, defense response, innate immune response; LOCATED IN: intrinsic to membrane; CONTAINS InterPro DOMAIN/s: ATPase, AAA+ type, core (InterPro:IPR003593), NB-ARC (Int…	T
'20.1.2'	'stress.biotic.receptors'	Unigene0008549'	'(at1g72890 : 150.0) Disease resistance protein (TIR-NBS class); FUNCTIONS IN: transmembrane receptor activity, ATP binding; INVOLVED IN: signal transduction, apoptosis, defense response, innate immune response; LOCATED IN: intrinsic to membrane; EXPRESSED IN: 20 plant structures; EXPRESSED DURING: 12 growth stages; CONTAINS InterPro DOMAIN/s: NB-ARC (InterPro:IPR002182), Disease resistance prote…	T
'20.1.2'	'stress.biotic.receptors'	Unigene0008571'	'(at5g46450 : 142.0) Disease resistance protein (TIR-NBS-LRR class) family; FUNCTIONS IN: transmembrane receptor activity, nucleoside-triphosphatase activity, nucleotide binding, ATP binding; INVOLVED IN: signal transduction, defense response, apoptosis, innate immune response; LOCATED IN: intrinsic to membrane; EXPRESSED IN: 18 plant structures; EXPRESSED DURING: 11 growth stages; CONTAINS Inter…	T
'20.1.2'	'stress.biotic.receptors'	Unigene0008761'	'(at5g41750 : 152.0) Disease resistance protein (TIR-NBS-LRR class) family; FUNCTIONS IN: transmembrane receptor activity, nucleoside-triphosphatase activity, nucleotide binding, ATP binding; INVOLVED IN: signal transduction, apoptosis, defense response, innate immune response; LOCATED IN: intrinsic to membrane; CONTAINS InterPro DOMAIN/s: ATPase, AAA+ type, core (InterPro:IPR003593), NB-ARC (Int…	T
'20.1.2'	'stress.biotic.receptors'	Unigene0009038'	'(at1g72840 : 97.4) Disease resistance protein (TIR-NBS-LRR class); FUNCTIONS IN: transmembrane receptor activity, ATP binding; INVOLVED IN: signal transduction, defense response, apoptosis, innate immune response; LOCATED IN: intrinsic to membrane; EXPRESSED IN: ovule, embryo, sperm cell, root, seed; EXPRESSED DURING: E expanded cotyledon stage, D bilateral stage; CONTAINS InterPro DOMAIN/s: NB-…	T
'20.1.2'	'stress.biotic.receptors'	Unigene0009039'	'(at1g17615 : 112.0) Disease resistance protein (TIR-NBS class); FUNCTIONS IN: transmembrane receptor activity, ATP binding; INVOLVED IN: signal transduction, defense response, apoptosis, innate immune response; LOCATED IN: intrinsic to membrane; CONTAINS InterPro DOMAIN/s: NB-ARC (InterPro:IPR002182), Toll-Interleukin receptor (InterPro:IPR000157); BEST Arabidopsis thaliana protein match is: Dis…	T
'20.1.2'	'stress.biotic.receptors'	Unigene0009230'	'(at5g17680 : 304.0) disease resistance protein (TIR-NBS-LRR class), putative; FUNCTIONS IN: transmembrane receptor activity, ATP binding; INVOLVED IN: signal transduction, defense response, apoptosis, innate immune response; LOCATED IN: intrinsic to membrane; EXPRESSED IN: 14 plant structures; EXPRESSED DURING: 6 growth stages; CONTAINS InterPro DOMAIN/s: Leucine-rich repeat, typical subtype (In…	T
'20.1.2'	'stress.biotic.receptors'	Unigene0009260'	'(at5g41540 : 167.0) Disease resistance protein (TIR-NBS-LRR class) family; FUNCTIONS IN: transmembrane receptor activity, nucleoside-triphosphatase activity, nucleotide binding, ATP binding; INVOLVED IN: signal transduction, defense response, apoptosis, innate immune response; LOCATED IN: intrinsic to membrane; CONTAINS InterPro DOMAIN/s: ATPase, AAA+ type, core (InterPro:IPR003593), NB-ARC (Int…	T
'20.1.2'	'stress.biotic.receptors'	Unigene0009261'	'(at4g11170 : 135.0) Disease resistance protein (TIR-NBS-LRR class) family; FUNCTIONS IN: transmembrane receptor activity, nucleoside-triphosphatase activity, nucleotide binding, ATP binding; INVOLVED IN: defense response, response to ozone; LOCATED IN: mitochondrion; EXPRESSED IN: stem, root, stamen; EXPRESSED DURING: 4 anthesis; CONTAINS InterPro DOMAIN/s: ATPase, AAA+ type, core (InterPro:IPR0…	T
'20.1.2'	'stress.biotic.receptors'	Unigene0009262'	'(at5g41750 : 174.0) Disease resistance protein (TIR-NBS-LRR class) family; FUNCTIONS IN: transmembrane receptor activity, nucleoside-triphosphatase activity, nucleotide binding, ATP binding; INVOLVED IN: signal transduction, apoptosis, defense response, innate immune response; LOCATED IN: intrinsic to membrane; CONTAINS InterPro DOMAIN/s: ATPase, AAA+ type, core (InterPro:IPR003593), NB-ARC (Int…	T
'20.1.2'	'stress.biotic.receptors'	Unigene0009271'	'(at5g11250 : 218.0) Disease resistance protein (TIR-NBS-LRR class); FUNCTIONS IN: transmembrane receptor activity, ATP binding; INVOLVED IN: signal transduction, apoptosis, defense response, innate immune response; LOCATED IN: intrinsic to membrane, chloroplast; EXPRESSED IN: 20 plant structures; EXPRESSED DURING: 13 growth stages; CONTAINS InterPro DOMAIN/s: NB-ARC (InterPro:IPR002182), Leucine…	T
'20.1.2'	'stress.biotic.receptors'	Unigene0009338'	'(at4g12010 : 405.0) Disease resistance protein (TIR-NBS-LRR class) family; FUNCTIONS IN: transmembrane receptor activity, ATP binding; INVOLVED IN: signal transduction, apoptosis, defense response, innate immune response; LOCATED IN: intrinsic to membrane; EXPRESSED IN: 22 plant structures; EXPRESSED DURING: 13 growth stages; CONTAINS InterPro DOMAIN/s: NB-ARC (InterPro:IPR002182), Leucine-rich …	T
'20.1.2'	'stress.biotic.receptors'	Unigene0009449'	'(at5g17680 : 108.0) disease resistance protein (TIR-NBS-LRR class), putative; FUNCTIONS IN: transmembrane receptor activity, ATP binding; INVOLVED IN: signal transduction, defense response, apoptosis, innate immune response; LOCATED IN: intrinsic to membrane; EXPRESSED IN: 14 plant structures; EXPRESSED DURING: 6 growth stages; CONTAINS InterPro DOMAIN/s: Leucine-rich repeat, typical subtype (In…	T
'20.1.2'	'stress.biotic.receptors'	Unigene0009845'	'(at5g45060 : 123.0) Disease resistance protein (TIR-NBS-LRR class) family; FUNCTIONS IN: transmembrane receptor activity, nucleoside-triphosphatase activity, nucleotide binding, ATP binding; INVOLVED IN: signal transduction, apoptosis, defense response, innate immune response; LOCATED IN: intrinsic to membrane; EXPRESSED IN: 14 plant structures; EXPRESSED DURING: F mature embryo stage, petal dif…	T
'20.1.2'	'stress.biotic.receptors'	Unigene0009860'	'(at1g65850 : 147.0) Disease resistance protein (TIR-NBS-LRR class) family; FUNCTIONS IN: transmembrane receptor activity, ATP binding; INVOLVED IN: signal transduction, apoptosis, defense response, innate immune response; LOCATED IN: intrinsic to membrane; EXPRESSED IN: 8 plant structures; EXPRESSED DURING: LP.04 four leaves visible, 4 anthesis, LP.02 two leaves visible, petal differentiation an…	T
'20.1.2'	'stress.biotic.receptors'	Unigene0010024'	'(at5g17680 : 159.0) disease resistance protein (TIR-NBS-LRR class), putative; FUNCTIONS IN: transmembrane receptor activity, ATP binding; INVOLVED IN: signal transduction, defense response, apoptosis, innate immune response; LOCATED IN: intrinsic to membrane; EXPRESSED IN: 14 plant structures; EXPRESSED DURING: 6 growth stages; CONTAINS InterPro DOMAIN/s: Leucine-rich repeat, typical subtype (In…	T
'20.1.2'	'stress.biotic.receptors'	Unigene0010031'	'(at5g36930 : 101.0) Disease resistance protein (TIR-NBS-LRR class) family; FUNCTIONS IN: transmembrane receptor activity, ATP binding; INVOLVED IN: signal transduction, defense response, apoptosis, innate immune response; LOCATED IN: intrinsic to membrane; EXPRESSED IN: 19 plant structures; EXPRESSED DURING: 13 growth stages; CONTAINS InterPro DOMAIN/s: NB-ARC (InterPro:IPR002182), Toll-Interleu…	T
'20.1.2'	'stress.biotic.receptors'	Unigene0010271'	'(at5g18370 : 147.0) Disease resistance protein (TIR-NBS-LRR class) family; FUNCTIONS IN: transmembrane receptor activity, nucleoside-triphosphatase activity, nucleotide binding, ATP binding; INVOLVED IN: defense response; LOCATED IN: intrinsic to membrane; EXPRESSED IN: stem, inflorescence meristem, hypocotyl, flower, stamen; EXPRESSED DURING: 4 anthesis, petal differentiation and expansion stag…	T
'20.1.2'	'stress.biotic.receptors'	Unigene0010664'	'(at5g46450 : 167.0) Disease resistance protein (TIR-NBS-LRR class) family; FUNCTIONS IN: transmembrane receptor activity, nucleoside-triphosphatase activity, nucleotide binding, ATP binding; INVOLVED IN: signal transduction, defense response, apoptosis, innate immune response; LOCATED IN: intrinsic to membrane; EXPRESSED IN: 18 plant structures; EXPRESSED DURING: 11 growth stages; CONTAINS Inter…	T
'20.1.2'	'stress.biotic.receptors'	Unigene0010859'	'(at1g69550 : 107.0) disease resistance protein (TIR-NBS-LRR class); FUNCTIONS IN: transmembrane receptor activity, nucleoside-triphosphatase activity, nucleotide binding, ATP binding; INVOLVED IN: signal transduction, defense response, apoptosis, innate immune response; LOCATED IN: intrinsic to membrane, endomembrane system; EXPRESSED IN: 21 plant structures; EXPRESSED DURING: 13 growth stages; …	T
'20.1.2'	'stress.biotic.receptors'	Unigene0010864'	'(at5g46510 : 87.8) Disease resistance protein (TIR-NBS-LRR class) family; FUNCTIONS IN: transmembrane receptor activity, nucleoside-triphosphatase activity, nucleotide binding, ATP binding; INVOLVED IN: signal transduction, defense response, apoptosis, innate immune response; LOCATED IN: intrinsic to membrane; EXPRESSED IN: 21 plant structures; EXPRESSED DURING: 12 growth stages; CONTAINS InterP…	T
'20.1.2'	'stress.biotic.receptors'	Unigene0010909'	'(at1g69550 : 130.0) disease resistance protein (TIR-NBS-LRR class); FUNCTIONS IN: transmembrane receptor activity, nucleoside-triphosphatase activity, nucleotide binding, ATP binding; INVOLVED IN: signal transduction, defense response, apoptosis, innate immune response; LOCATED IN: intrinsic to membrane, endomembrane system; EXPRESSED IN: 21 plant structures; EXPRESSED DURING: 13 growth stages; …	T
'20.1.2'	'stress.biotic.receptors'	Unigene0012502'	'(at5g22690 : 146.0) Disease resistance protein (TIR-NBS-LRR class) family; FUNCTIONS IN: transmembrane receptor activity, ATP binding; INVOLVED IN: signal transduction, defense response, apoptosis, innate immune response; LOCATED IN: intrinsic to membrane; EXPRESSED IN: 20 plant structures; EXPRESSED DURING: 13 growth stages; CONTAINS InterPro DOMAIN/s: NB-ARC (InterPro:IPR002182), Leucine-rich …	T
'20.1.2'	'stress.biotic.receptors'	Unigene0014639'	'(at4g11170 : 145.0) Disease resistance protein (TIR-NBS-LRR class) family; FUNCTIONS IN: transmembrane receptor activity, nucleoside-triphosphatase activity, nucleotide binding, ATP binding; INVOLVED IN: defense response, response to ozone; LOCATED IN: mitochondrion; EXPRESSED IN: stem, root, stamen; EXPRESSED DURING: 4 anthesis; CONTAINS InterPro DOMAIN/s: ATPase, AAA+ type, core (InterPro:IPR0…	T
'20.1.2'	'stress.biotic.receptors'	Unigene0026422'	'(at1g69550 : 86.7) disease resistance protein (TIR-NBS-LRR class); FUNCTIONS IN: transmembrane receptor activity, nucleoside-triphosphatase activity, nucleotide binding, ATP binding; INVOLVED IN: signal transduction, defense response, apoptosis, innate immune response; LOCATED IN: intrinsic to membrane, endomembrane system; EXPRESSED IN: 21 plant structures; EXPRESSED DURING: 13 growth stages; C…	T
'20.1.2'	'stress.biotic.receptors'	Unigene0027911'	'(at5g17680 : 100.0) disease resistance protein (TIR-NBS-LRR class), putative; FUNCTIONS IN: transmembrane receptor activity, ATP binding; INVOLVED IN: signal transduction, defense response, apoptosis, innate immune response; LOCATED IN: intrinsic to membrane; EXPRESSED IN: 14 plant structures; EXPRESSED DURING: 6 growth stages; CONTAINS InterPro DOMAIN/s: Leucine-rich repeat, typical subtype (In…	T
'20.1.2'	'stress.biotic.receptors'	Unigene0030648'	'(at1g72840 : 95.9) Disease resistance protein (TIR-NBS-LRR class); FUNCTIONS IN: transmembrane receptor activity, ATP binding; INVOLVED IN: signal transduction, defense response, apoptosis, innate immune response; LOCATED IN: intrinsic to membrane; EXPRESSED IN: ovule, embryo, sperm cell, root, seed; EXPRESSED DURING: E expanded cotyledon stage, D bilateral stage; CONTAINS InterPro DOMAIN/s: NB-…	T
'20.1.2'	'stress.biotic.receptors'	Unigene0031869'	'(at1g27170 : 95.9) transmembrane receptors;ATP binding; FUNCTIONS IN: transmembrane receptor activity, ATP binding; INVOLVED IN: signal transduction, defense response, apoptosis, innate immune response; CONTAINS InterPro DOMAIN/s: Leucine-rich repeat, typical subtype (InterPro:IPR003591), NB-ARC (InterPro:IPR002182), Leucine-rich repeat (InterPro:IPR001611), Disease resistance protein (InterPro:…	T
'20.1.2'	'stress.biotic.receptors'	Unigene0032049'	'(at5g46510 : 93.2) Disease resistance protein (TIR-NBS-LRR class) family; FUNCTIONS IN: transmembrane receptor activity, nucleoside-triphosphatase activity, nucleotide binding, ATP binding; INVOLVED IN: signal transduction, defense response, apoptosis, innate immune response; LOCATED IN: intrinsic to membrane; EXPRESSED IN: 21 plant structures; EXPRESSED DURING: 12 growth stages; CONTAINS InterP…	T
'20.1.2'	'stress.biotic.receptors'	Unigene0032458'	'(at5g18350 : 123.0) Disease resistance protein (TIR-NBS-LRR class) family; FUNCTIONS IN: transmembrane receptor activity, nucleoside-triphosphatase activity, nucleotide binding, ATP binding; INVOLVED IN: signal transduction, defense response, apoptosis, innate immune response; LOCATED IN: intrinsic to membrane; CONTAINS InterPro DOMAIN/s: ATPase, AAA+ type, core (InterPro:IPR003593), NB-ARC (Int…	T
'20.1.2'	'stress.biotic.receptors'	Unigene0033870'	'(at5g36930 : 251.0) Disease resistance protein (TIR-NBS-LRR class) family; FUNCTIONS IN: transmembrane receptor activity, ATP binding; INVOLVED IN: signal transduction, defense response, apoptosis, innate immune response; LOCATED IN: intrinsic to membrane; EXPRESSED IN: 19 plant structures; EXPRESSED DURING: 13 growth stages; CONTAINS InterPro DOMAIN/s: NB-ARC (InterPro:IPR002182), Toll-Interleu…	T
'20.1.2'	'stress.biotic.receptors'	Unigene0034026'	'(at1g72840 : 120.0) Disease resistance protein (TIR-NBS-LRR class); FUNCTIONS IN: transmembrane receptor activity, ATP binding; INVOLVED IN: signal transduction, defense response, apoptosis, innate immune response; LOCATED IN: intrinsic to membrane; EXPRESSED IN: ovule, embryo, sperm cell, root, seed; EXPRESSED DURING: E expanded cotyledon stage, D bilateral stage; CONTAINS InterPro DOMAIN/s: NB…	T
'20.1.2'	'stress.biotic.receptors'	Unigene0034145'	'(at4g19520 : 158.0) disease resistance protein (TIR-NBS-LRR class) family; FUNCTIONS IN: transmembrane receptor activity, ATP binding; INVOLVED IN: signal transduction, apoptosis, defense response, innate immune response; LOCATED IN: intrinsic to membrane; CONTAINS InterPro DOMAIN/s: NB-ARC (InterPro:IPR002182), Leucine-rich repeat (InterPro:IPR001611), Disease resistance protein (InterPro:IPR00…	T
'20.1.2'	'stress.biotic.receptors'	Unigene0034639'	'(at1g72840 : 172.0) Disease resistance protein (TIR-NBS-LRR class); FUNCTIONS IN: transmembrane receptor activity, ATP binding; INVOLVED IN: signal transduction, defense response, apoptosis, innate immune response; LOCATED IN: intrinsic to membrane; EXPRESSED IN: ovule, embryo, sperm cell, root, seed; EXPRESSED DURING: E expanded cotyledon stage, D bilateral stage; CONTAINS InterPro DOMAIN/s: NB…	T
'20.1.2'	'stress.biotic.receptors'	Unigene0034802'	'(at4g16960 : 106.0) Disease resistance protein (TIR-NBS-LRR class) family; FUNCTIONS IN: transmembrane receptor activity, nucleoside-triphosphatase activity, nucleotide binding, ATP binding; INVOLVED IN: signal transduction, apoptosis, defense response, innate immune response; LOCATED IN: intrinsic to membrane; CONTAINS InterPro DOMAIN/s: ATPase, AAA+ type, core (InterPro:IPR003593), NB-ARC (Int…	T
'20.1.2'	'stress.biotic.receptors'	Unigene0034907'	'(at5g17680 : 108.0) disease resistance protein (TIR-NBS-LRR class), putative; FUNCTIONS IN: transmembrane receptor activity, ATP binding; INVOLVED IN: signal transduction, defense response, apoptosis, innate immune response; LOCATED IN: intrinsic to membrane; EXPRESSED IN: 14 plant structures; EXPRESSED DURING: 6 growth stages; CONTAINS InterPro DOMAIN/s: Leucine-rich repeat, typical subtype (In…	T
'20.1.2'	'stress.biotic.receptors'	Unigene0036452'	'(at5g36930 : 93.2) Disease resistance protein (TIR-NBS-LRR class) family; FUNCTIONS IN: transmembrane receptor activity, ATP binding; INVOLVED IN: signal transduction, defense response, apoptosis, innate immune response; LOCATED IN: intrinsic to membrane; EXPRESSED IN: 19 plant structures; EXPRESSED DURING: 13 growth stages; CONTAINS InterPro DOMAIN/s: NB-ARC (InterPro:IPR002182), Toll-Interleuk…	T
'20.1.2'	'stress.biotic.receptors'	Unigene0038235'	'(at3g44670 : 82.4) Disease resistance protein (TIR-NBS-LRR class) family; FUNCTIONS IN: transmembrane receptor activity, nucleoside-triphosphatase activity, nucleotide binding, ATP binding; INVOLVED IN: defense response to bacterium, defense response; LOCATED IN: intrinsic to membrane; CONTAINS InterPro DOMAIN/s: ATPase, AAA+ type, core (InterPro:IPR003593), NB-ARC (InterPro:IPR002182), Leucine-…	T
'20.1.2'	'stress.biotic.receptors'	Unigene0039478'	'(at5g17680 : 226.0) disease resistance protein (TIR-NBS-LRR class), putative; FUNCTIONS IN: transmembrane receptor activity, ATP binding; INVOLVED IN: signal transduction, defense response, apoptosis, innate immune response; LOCATED IN: intrinsic to membrane; EXPRESSED IN: 14 plant structures; EXPRESSED DURING: 6 growth stages; CONTAINS InterPro DOMAIN/s: Leucine-rich repeat, typical subtype (In…	T
'20.1.2'	'stress.biotic.receptors'	Unigene0040144'	'(at5g41750 : 89.0) Disease resistance protein (TIR-NBS-LRR class) family; FUNCTIONS IN: transmembrane receptor activity, nucleoside-triphosphatase activity, nucleotide binding, ATP binding; INVOLVED IN: signal transduction, apoptosis, defense response, innate immune response; LOCATED IN: intrinsic to membrane; CONTAINS InterPro DOMAIN/s: ATPase, AAA+ type, core (InterPro:IPR003593), NB-ARC (Inte…	T
'20.1.2'	'stress.biotic.receptors'	Unigene0042355'	'(at5g36930 : 127.0) Disease resistance protein (TIR-NBS-LRR class) family; FUNCTIONS IN: transmembrane receptor activity, ATP binding; INVOLVED IN: signal transduction, defense response, apoptosis, innate immune response; LOCATED IN: intrinsic to membrane; EXPRESSED IN: 19 plant structures; EXPRESSED DURING: 13 growth stages; CONTAINS InterPro DOMAIN/s: NB-ARC (InterPro:IPR002182), Toll-Interleu…	T
'20.1.2'	'stress.biotic.receptors'	Unigene0047349'	'(at5g36930 : 156.0) Disease resistance protein (TIR-NBS-LRR class) family; FUNCTIONS IN: transmembrane receptor activity, ATP binding; INVOLVED IN: signal transduction, defense response, apoptosis, innate immune response; LOCATED IN: intrinsic to membrane; EXPRESSED IN: 19 plant structures; EXPRESSED DURING: 13 growth stages; CONTAINS InterPro DOMAIN/s: NB-ARC (InterPro:IPR002182), Toll-Interleu…	T
'20.1.2'	'stress.biotic.receptors'	Unigene0048287'	'(at5g17680 : 120.0) disease resistance protein (TIR-NBS-LRR class), putative; FUNCTIONS IN: transmembrane receptor activity, ATP binding; INVOLVED IN: signal transduction, defense response, apoptosis, innate immune response; LOCATED IN: intrinsic to membrane; EXPRESSED IN: 14 plant structures; EXPRESSED DURING: 6 growth stages; CONTAINS InterPro DOMAIN/s: Leucine-rich repeat, typical subtype (In…	T
'20.1.2'	'stress.biotic.receptors'	Unigene0048290'	'(at5g41750 : 196.0) Disease resistance protein (TIR-NBS-LRR class) family; FUNCTIONS IN: transmembrane receptor activity, nucleoside-triphosphatase activity, nucleotide binding, ATP binding; INVOLVED IN: signal transduction, apoptosis, defense response, innate immune response; LOCATED IN: intrinsic to membrane; CONTAINS InterPro DOMAIN/s: ATPase, AAA+ type, core (InterPro:IPR003593), NB-ARC (Int…	T
'20.1.2'	'stress.biotic.receptors'	Unigene0049905'	'(at1g17615 : 86.3) Disease resistance protein (TIR-NBS class); FUNCTIONS IN: transmembrane receptor activity, ATP binding; INVOLVED IN: signal transduction, defense response, apoptosis, innate immune response; LOCATED IN: intrinsic to membrane; CONTAINS InterPro DOMAIN/s: NB-ARC (InterPro:IPR002182), Toll-Interleukin receptor (InterPro:IPR000157); BEST Arabidopsis thaliana protein match is: Dise…	T
'20.1.2'	'stress.biotic.receptors'	Unigene0050142'	'(at5g36930 : 157.0) Disease resistance protein (TIR-NBS-LRR class) family; FUNCTIONS IN: transmembrane receptor activity, ATP binding; INVOLVED IN: signal transduction, defense response, apoptosis, innate immune response; LOCATED IN: intrinsic to membrane; EXPRESSED IN: 19 plant structures; EXPRESSED DURING: 13 growth stages; CONTAINS InterPro DOMAIN/s: NB-ARC (InterPro:IPR002182), Toll-Interleu…	T
'20.1.2'	'stress.biotic.receptors'	Unigene0050328'	'(at1g69550 : 97.8) disease resistance protein (TIR-NBS-LRR class); FUNCTIONS IN: transmembrane receptor activity, nucleoside-triphosphatase activity, nucleotide binding, ATP binding; INVOLVED IN: signal transduction, defense response, apoptosis, innate immune response; LOCATED IN: intrinsic to membrane, endomembrane system; EXPRESSED IN: 21 plant structures; EXPRESSED DURING: 13 growth stages; C…	T
'20.1.2'	'stress.biotic.receptors'	Unigene0050762'	'(at1g72840 : 82.4) Disease resistance protein (TIR-NBS-LRR class); FUNCTIONS IN: transmembrane receptor activity, ATP binding; INVOLVED IN: signal transduction, defense response, apoptosis, innate immune response; LOCATED IN: intrinsic to membrane; EXPRESSED IN: ovule, embryo, sperm cell, root, seed; EXPRESSED DURING: E expanded cotyledon stage, D bilateral stage; CONTAINS InterPro DOMAIN/s: NB-…	T
'20.1.2'	'stress.biotic.receptors'	Unigene0051284'	'(at5g41540 : 91.3) Disease resistance protein (TIR-NBS-LRR class) family; FUNCTIONS IN: transmembrane receptor activity, nucleoside-triphosphatase activity, nucleotide binding, ATP binding; INVOLVED IN: signal transduction, defense response, apoptosis, innate immune response; LOCATED IN: intrinsic to membrane; CONTAINS InterPro DOMAIN/s: ATPase, AAA+ type, core (InterPro:IPR003593), NB-ARC (Inte…	T
'20.1.2'	'stress.biotic.receptors'	Unigene0051367'	'(at4g14370 : 124.0) Disease resistance protein (TIR-NBS-LRR class) family; FUNCTIONS IN: phosphoinositide binding; INVOLVED IN: signal transduction, defense response; LOCATED IN: intrinsic to membrane; EXPRESSED IN: petal, leaf whorl, male gametophyte, flower, pollen tube; EXPRESSED DURING: L mature pollen stage, M germinated pollen stage, 4 anthesis, petal differentiation and expansion stage; C…	T
'20.1.2'	'stress.biotic.receptors'	Unigene0052234'	'(at5g46450 : 164.0) Disease resistance protein (TIR-NBS-LRR class) family; FUNCTIONS IN: transmembrane receptor activity, nucleoside-triphosphatase activity, nucleotide binding, ATP binding; INVOLVED IN: signal transduction, defense response, apoptosis, innate immune response; LOCATED IN: intrinsic to membrane; EXPRESSED IN: 18 plant structures; EXPRESSED DURING: 11 growth stages; CONTAINS Inter…	T
'20.1.2'	'stress.biotic.receptors'	Unigene0065077'	'(at5g49140 : 91.3) Disease resistance protein (TIR-NBS-LRR class) family; FUNCTIONS IN: transmembrane receptor activity, ATP binding; INVOLVED IN: signal transduction, apoptosis, defense response, innate immune response; LOCATED IN: intrinsic to membrane; CONTAINS InterPro DOMAIN/s: NB-ARC (InterPro:IPR002182), Toll-Interleukin receptor (InterPro:IPR000157), Disease resistance protein (InterPro:…	T
'20.1.2'	'stress.biotic.receptors'	Unigene0080412'	'(at1g65850 : 216.0) Disease resistance protein (TIR-NBS-LRR class) family; FUNCTIONS IN: transmembrane receptor activity, ATP binding; INVOLVED IN: signal transduction, apoptosis, defense response, innate immune response; LOCATED IN: intrinsic to membrane; EXPRESSED IN: 8 plant structures; EXPRESSED DURING: LP.04 four leaves visible, 4 anthesis, LP.02 two leaves visible, petal differentiation an…	T
'20.1.3'	'stress.biotic.signalling'	Unigene0032495'	'(at1g43760 : 86.3) DNAse I-like superfamily protein; CONTAINS InterPro DOMAIN/s: Endonuclease/exonuclease/phosphatase (InterPro:IPR005135), RNA-directed DNA polymerase (reverse transcriptase), related (InterPro:IPR015706); BEST Arabidopsis thaliana protein match is: DNAse I-like superfamily protein (TAIR:AT1G40390.1); Has 1816 Blast hits to 1744 proteins in 56 species: Archae - 0; Bacteria - 6; …	T
'20.1.3.1'	'stress.biotic.signalling.MLO-like'	Unigene0004724'	'(at1g61560 : 87.4) A member of a large family of seven-transmembrane domain proteins specific to plants, homologs of the barley mildew resistance locus o (MLO) protein. The Arabidopsis genome contains 15 genes encoding MLO proteins, with localization in plasma membrane. Phylogenetic analysis revealed four clades of closely-related AtMLO genes. ATMLO6 belongs to the clade IV, with AtMLO2, AtMLO3 …	T
'20.1.3.1'	'stress.biotic.signalling.MLO-like'	Unigene0073690'	'(at4g02600 : 622.0) A member of a large family of seven-transmembrane domain proteins specific to plants, homologs of the barley mildew resistance locus o (MLO) protein. The Arabidopsis genome contains 15 genes encoding MLO proteins, with localization in plasma membrane. Phylogenetic analysis revealed four clades of closely-related AtMLO genes. ATMLO1 belongs to the clade II, with ATMLO13 and AT…	T
'20.1.4'	'stress.biotic.kinases'	Unigene0004440'	'(at3g05660 : 270.0) receptor like protein 33 (RLP33); FUNCTIONS IN: kinase activity; INVOLVED IN: signal transduction, defense response; LOCATED IN: chloroplast; EXPRESSED IN: 10 plant structures; EXPRESSED DURING: 10 growth stages; CONTAINS InterPro DOMAIN/s: Leucine-rich repeat, typical subtype (InterPro:IPR003591), Leucine-rich repeat-containing N-terminal domain, type 2 (InterPro:IPR013210),…	T
'20.1.4'	'stress.biotic.kinases'	Unigene0007400'	'(at3g05660 : 133.0) receptor like protein 33 (RLP33); FUNCTIONS IN: kinase activity; INVOLVED IN: signal transduction, defense response; LOCATED IN: chloroplast; EXPRESSED IN: 10 plant structures; EXPRESSED DURING: 10 growth stages; CONTAINS InterPro DOMAIN/s: Leucine-rich repeat, typical subtype (InterPro:IPR003591), Leucine-rich repeat-containing N-terminal domain, type 2 (InterPro:IPR013210),…	T
'20.1.4'	'stress.biotic.kinases'	Unigene0009085'	'(at1g47890 : 189.0) receptor like protein 7 (RLP7); FUNCTIONS IN: kinase activity; INVOLVED IN: signal transduction, defense response; LOCATED IN: endomembrane system; EXPRESSED IN: stem, stamen; EXPRESSED DURING: 4 anthesis; CONTAINS InterPro DOMAIN/s: Leucine-rich repeat-containing N-terminal domain, type 2 (InterPro:IPR013210), Leucine-rich repeat (InterPro:IPR001611); BEST Arabidopsis thalia…	T
'20.1.4'	'stress.biotic.kinases'	Unigene0026866'	'(at3g05660 : 120.0) receptor like protein 33 (RLP33); FUNCTIONS IN: kinase activity; INVOLVED IN: signal transduction, defense response; LOCATED IN: chloroplast; EXPRESSED IN: 10 plant structures; EXPRESSED DURING: 10 growth stages; CONTAINS InterPro DOMAIN/s: Leucine-rich repeat, typical subtype (InterPro:IPR003591), Leucine-rich repeat-containing N-terminal domain, type 2 (InterPro:IPR013210),…	T
'20.1.4'	'stress.biotic.kinases'	Unigene0037472'	'(at1g47890 : 325.0) receptor like protein 7 (RLP7); FUNCTIONS IN: kinase activity; INVOLVED IN: signal transduction, defense response; LOCATED IN: endomembrane system; EXPRESSED IN: stem, stamen; EXPRESSED DURING: 4 anthesis; CONTAINS InterPro DOMAIN/s: Leucine-rich repeat-containing N-terminal domain, type 2 (InterPro:IPR013210), Leucine-rich repeat (InterPro:IPR001611); BEST Arabidopsis thalia…	T
'20.1.4'	'stress.biotic.kinases'	Unigene0048935'	'(at3g11080 : 172.0) receptor like protein 35 (RLP35); FUNCTIONS IN: kinase activity; INVOLVED IN: signal transduction, defense response; LOCATED IN: endomembrane system; EXPRESSED IN: stem, stamen; EXPRESSED DURING: 4 anthesis; CONTAINS InterPro DOMAIN/s: Leucine-rich repeat-containing N-terminal domain, type 2 (InterPro:IPR013210), Leucine-rich repeat (InterPro:IPR001611); BEST Arabidopsis thal…	T
'20.1.4'	'stress.biotic.kinases'	Unigene0048937'	'(at3g05660 : 181.0) receptor like protein 33 (RLP33); FUNCTIONS IN: kinase activity; INVOLVED IN: signal transduction, defense response; LOCATED IN: chloroplast; EXPRESSED IN: 10 plant structures; EXPRESSED DURING: 10 growth stages; CONTAINS InterPro DOMAIN/s: Leucine-rich repeat, typical subtype (InterPro:IPR003591), Leucine-rich repeat-containing N-terminal domain, type 2 (InterPro:IPR013210),…	T
'20.1.4'	'stress.biotic.kinases'	Unigene0053354'	'(at4g13810 : 110.0) receptor like protein 47 (RLP47); INVOLVED IN: signal transduction, defense response; LOCATED IN: endomembrane system; EXPRESSED IN: 7 plant structures; EXPRESSED DURING: 9 growth stages; CONTAINS InterPro DOMAIN/s: Leucine-rich repeat, typical subtype (InterPro:IPR003591), Leucine-rich repeat-containing N-terminal domain, type 2 (InterPro:IPR013210), Leucine-rich repeat (Int…	T
'20.1.4'	'stress.biotic.kinases'	Unigene0062337'	'(at5g40170 : 120.0) receptor like protein 54 (RLP54); FUNCTIONS IN: kinase activity; INVOLVED IN: signal transduction, defense response; LOCATED IN: endomembrane system; EXPRESSED IN: 22 plant structures; EXPRESSED DURING: 13 growth stages; CONTAINS InterPro DOMAIN/s: Leucine-rich repeat, typical subtype (InterPro:IPR003591), Leucine-rich repeat (InterPro:IPR001611); BEST Arabidopsis thaliana pr…	T
'20.1.4'	'stress.biotic.kinases'	Unigene0068160'	'(at5g40170 : 239.0) receptor like protein 54 (RLP54); FUNCTIONS IN: kinase activity; INVOLVED IN: signal transduction, defense response; LOCATED IN: endomembrane system; EXPRESSED IN: 22 plant structures; EXPRESSED DURING: 13 growth stages; CONTAINS InterPro DOMAIN/s: Leucine-rich repeat, typical subtype (InterPro:IPR003591), Leucine-rich repeat (InterPro:IPR001611); BEST Arabidopsis thaliana pr…	T
'20.1.4'	'stress.biotic.kinases'	Unigene0076837'	'(at5g07180 : 94.0) Encodes a receptor-like kinase that, together with ER and ERL1 governs the initial decision of protodermal cells to either divide proliferatively to produce pavement cells or divide asymmetrically to generate stomatal complexes. It is also important for maintaining stomatal stem cell activity and preventing terminal differentiation of the meristemoid into the guard mother cell…	T
'20.1.4'	'stress.biotic.kinases'	Unigene0091207'	'(at3g11080 : 171.0) receptor like protein 35 (RLP35); FUNCTIONS IN: kinase activity; INVOLVED IN: signal transduction, defense response; LOCATED IN: endomembrane system; EXPRESSED IN: stem, stamen; EXPRESSED DURING: 4 anthesis; CONTAINS InterPro DOMAIN/s: Leucine-rich repeat-containing N-terminal domain, type 2 (InterPro:IPR013210), Leucine-rich repeat (InterPro:IPR001611); BEST Arabidopsis thal…	T
'20.1.5'	'stress.biotic.regulation of transcription'	Unigene0000958'	'(at4g12020 : 202.0) Encodes a member of the A1 subgroup of the MEKK (MAPK/ERK kinase kinase) family. MEKK is another name for Mitogen-Activated Protein Kinase Kinase Kinase (MAPKKK or MAP3K). This subgroup has four members: At4g08500 (MEKK1, also known as ARAKIN, MAP3Kb1, MAPKKK8), At4g08480 (MEKK2, also known as MAP3Kb4, MAPKKK9), At4g08470 (MEKK3, also known as MAP3Kb3, MAPKKK10) and At4g12020…	T
'20.1.5'	'stress.biotic.regulation of transcription'	Unigene0001247'	'(at5g17880 : 100.0) Encodes a TIR-NBS-LRR protein CSA1 that functions in photomorphogenic development. csa1 mutants display a constitutive shade-avoidance (CSA) phenotype (long stem) under high red:far-red rations (i.e. in the absence of a shade signal). csa1 mutation can be complemented by RPS4, a TIR-NBS-LRR protein that confers resistance against bacterium Pseudomonas syringae.; constitutive …	T
'20.1.5'	'stress.biotic.regulation of transcription'	Unigene0001735'	'(at5g17680 : 153.0) disease resistance protein (TIR-NBS-LRR class), putative; FUNCTIONS IN: transmembrane receptor activity, ATP binding; INVOLVED IN: signal transduction, defense response, apoptosis, innate immune response; LOCATED IN: intrinsic to membrane; EXPRESSED IN: 14 plant structures; EXPRESSED DURING: 6 growth stages; CONTAINS InterPro DOMAIN/s: Leucine-rich repeat, typical subtype (In…	T
'20.1.5'	'stress.biotic.regulation of transcription'	Unigene0002420'	'(at5g17680 : 104.0) disease resistance protein (TIR-NBS-LRR class), putative; FUNCTIONS IN: transmembrane receptor activity, ATP binding; INVOLVED IN: signal transduction, defense response, apoptosis, innate immune response; LOCATED IN: intrinsic to membrane; EXPRESSED IN: 14 plant structures; EXPRESSED DURING: 6 growth stages; CONTAINS InterPro DOMAIN/s: Leucine-rich repeat, typical subtype (In…	T
'20.1.5'	'stress.biotic.regulation of transcription'	Unigene0003526'	'(at4g12020 : 102.0) Encodes a member of the A1 subgroup of the MEKK (MAPK/ERK kinase kinase) family. MEKK is another name for Mitogen-Activated Protein Kinase Kinase Kinase (MAPKKK or MAP3K). This subgroup has four members: At4g08500 (MEKK1, also known as ARAKIN, MAP3Kb1, MAPKKK8), At4g08480 (MEKK2, also known as MAP3Kb4, MAPKKK9), At4g08470 (MEKK3, also known as MAP3Kb3, MAPKKK10) and At4g12020…	T
'20.1.5'	'stress.biotic.regulation of transcription'	Unigene0003627'	'(at5g17680 : 149.0) disease resistance protein (TIR-NBS-LRR class), putative; FUNCTIONS IN: transmembrane receptor activity, ATP binding; INVOLVED IN: signal transduction, defense response, apoptosis, innate immune response; LOCATED IN: intrinsic to membrane; EXPRESSED IN: 14 plant structures; EXPRESSED DURING: 6 growth stages; CONTAINS InterPro DOMAIN/s: Leucine-rich repeat, typical subtype (In…	T
'20.1.5'	'stress.biotic.regulation of transcription'	Unigene0003677'	'(at4g12020 : 205.0) Encodes a member of the A1 subgroup of the MEKK (MAPK/ERK kinase kinase) family. MEKK is another name for Mitogen-Activated Protein Kinase Kinase Kinase (MAPKKK or MAP3K). This subgroup has four members: At4g08500 (MEKK1, also known as ARAKIN, MAP3Kb1, MAPKKK8), At4g08480 (MEKK2, also known as MAP3Kb4, MAPKKK9), At4g08470 (MEKK3, also known as MAP3Kb3, MAPKKK10) and At4g12020…	T
'20.1.5'	'stress.biotic.regulation of transcription'	Unigene0004226'	'(at4g12020 : 90.9) Encodes a member of the A1 subgroup of the MEKK (MAPK/ERK kinase kinase) family. MEKK is another name for Mitogen-Activated Protein Kinase Kinase Kinase (MAPKKK or MAP3K). This subgroup has four members: At4g08500 (MEKK1, also known as ARAKIN, MAP3Kb1, MAPKKK8), At4g08480 (MEKK2, also known as MAP3Kb4, MAPKKK9), At4g08470 (MEKK3, also known as MAP3Kb3, MAPKKK10) and At4g12020 …	T
'20.1.5'	'stress.biotic.regulation of transcription'	Unigene0004350'	'(at4g12020 : 85.9) Encodes a member of the A1 subgroup of the MEKK (MAPK/ERK kinase kinase) family. MEKK is another name for Mitogen-Activated Protein Kinase Kinase Kinase (MAPKKK or MAP3K). This subgroup has four members: At4g08500 (MEKK1, also known as ARAKIN, MAP3Kb1, MAPKKK8), At4g08480 (MEKK2, also known as MAP3Kb4, MAPKKK9), At4g08470 (MEKK3, also known as MAP3Kb3, MAPKKK10) and At4g12020 …	T
'20.1.5'	'stress.biotic.regulation of transcription'	Unigene0004984'	'(at5g46450 : 150.0) Disease resistance protein (TIR-NBS-LRR class) family; FUNCTIONS IN: transmembrane receptor activity, nucleoside-triphosphatase activity, nucleotide binding, ATP binding; INVOLVED IN: signal transduction, defense response, apoptosis, innate immune response; LOCATED IN: intrinsic to membrane; EXPRESSED IN: 18 plant structures; EXPRESSED DURING: 11 growth stages; CONTAINS Inter…	T
'20.1.5'	'stress.biotic.regulation of transcription'	Unigene0006255'	'(at5g17680 : 194.0) disease resistance protein (TIR-NBS-LRR class), putative; FUNCTIONS IN: transmembrane receptor activity, ATP binding; INVOLVED IN: signal transduction, defense response, apoptosis, innate immune response; LOCATED IN: intrinsic to membrane; EXPRESSED IN: 14 plant structures; EXPRESSED DURING: 6 growth stages; CONTAINS InterPro DOMAIN/s: Leucine-rich repeat, typical subtype (In…	T
'20.1.5'	'stress.biotic.regulation of transcription'	Unigene0008030'	'(at4g08450 : 124.0) Disease resistance protein (TIR-NBS-LRR class) family; FUNCTIONS IN: transmembrane receptor activity, nucleoside-triphosphatase activity, nucleotide binding, ATP binding; INVOLVED IN: signal transduction, apoptosis, defense response, innate immune response; LOCATED IN: intrinsic to membrane; CONTAINS InterPro DOMAIN/s: ATPase, AAA+ type, core (InterPro:IPR003593), NB-ARC (Int…	T
'20.1.5'	'stress.biotic.regulation of transcription'	Unigene0008544'	'(at4g08450 : 106.0) Disease resistance protein (TIR-NBS-LRR class) family; FUNCTIONS IN: transmembrane receptor activity, nucleoside-triphosphatase activity, nucleotide binding, ATP binding; INVOLVED IN: signal transduction, apoptosis, defense response, innate immune response; LOCATED IN: intrinsic to membrane; CONTAINS InterPro DOMAIN/s: ATPase, AAA+ type, core (InterPro:IPR003593), NB-ARC (Int…	T
'20.1.5'	'stress.biotic.regulation of transcription'	Unigene0009140'	'(at4g12020 : 137.0) Encodes a member of the A1 subgroup of the MEKK (MAPK/ERK kinase kinase) family. MEKK is another name for Mitogen-Activated Protein Kinase Kinase Kinase (MAPKKK or MAP3K). This subgroup has four members: At4g08500 (MEKK1, also known as ARAKIN, MAP3Kb1, MAPKKK8), At4g08480 (MEKK2, also known as MAP3Kb4, MAPKKK9), At4g08470 (MEKK3, also known as MAP3Kb3, MAPKKK10) and At4g12020…	T
'20.1.5'	'stress.biotic.regulation of transcription'	Unigene0009155'	'(at4g12020 : 199.0) Encodes a member of the A1 subgroup of the MEKK (MAPK/ERK kinase kinase) family. MEKK is another name for Mitogen-Activated Protein Kinase Kinase Kinase (MAPKKK or MAP3K). This subgroup has four members: At4g08500 (MEKK1, also known as ARAKIN, MAP3Kb1, MAPKKK8), At4g08480 (MEKK2, also known as MAP3Kb4, MAPKKK9), At4g08470 (MEKK3, also known as MAP3Kb3, MAPKKK10) and At4g12020…	T
'20.1.5'	'stress.biotic.regulation of transcription'	Unigene0009216'	'(at5g17680 : 90.5) disease resistance protein (TIR-NBS-LRR class), putative; FUNCTIONS IN: transmembrane receptor activity, ATP binding; INVOLVED IN: signal transduction, defense response, apoptosis, innate immune response; LOCATED IN: intrinsic to membrane; EXPRESSED IN: 14 plant structures; EXPRESSED DURING: 6 growth stages; CONTAINS InterPro DOMAIN/s: Leucine-rich repeat, typical subtype (Int…	T
'20.1.5'	'stress.biotic.regulation of transcription'	Unigene0010509'	'(at5g17680 : 101.0) disease resistance protein (TIR-NBS-LRR class), putative; FUNCTIONS IN: transmembrane receptor activity, ATP binding; INVOLVED IN: signal transduction, defense response, apoptosis, innate immune response; LOCATED IN: intrinsic to membrane; EXPRESSED IN: 14 plant structures; EXPRESSED DURING: 6 growth stages; CONTAINS InterPro DOMAIN/s: Leucine-rich repeat, typical subtype (In…	T
'20.1.5'	'stress.biotic.regulation of transcription'	Unigene0010859'	'(at1g69550 : 107.0) disease resistance protein (TIR-NBS-LRR class); FUNCTIONS IN: transmembrane receptor activity, nucleoside-triphosphatase activity, nucleotide binding, ATP binding; INVOLVED IN: signal transduction, defense response, apoptosis, innate immune response; LOCATED IN: intrinsic to membrane, endomembrane system; EXPRESSED IN: 21 plant structures; EXPRESSED DURING: 13 growth stages; …	T
'20.1.5'	'stress.biotic.regulation of transcription'	Unigene0036067'	'(at5g17680 : 105.0) disease resistance protein (TIR-NBS-LRR class), putative; FUNCTIONS IN: transmembrane receptor activity, ATP binding; INVOLVED IN: signal transduction, defense response, apoptosis, innate immune response; LOCATED IN: intrinsic to membrane; EXPRESSED IN: 14 plant structures; EXPRESSED DURING: 6 growth stages; CONTAINS InterPro DOMAIN/s: Leucine-rich repeat, typical subtype (In…	T
'20.1.5'	'stress.biotic.regulation of transcription'	Unigene0044686'	'(at5g45050 : 81.6) Encodes a member of WRKY Transcription Factor (Group II-e) that confers resistance to tobacco ringspot nepovirus.; TOLERANT TO TOBACCO RINGSPOT NEPOVIRUS 1 (TTR1); FUNCTIONS IN: protein binding, sequence-specific DNA binding transcription factor activity; INVOLVED IN: response to virus, plant-type hypersensitive response; LOCATED IN: plasma membrane; EXPRESSED IN: 23 plant str…	T
'20.1.5'	'stress.biotic.regulation of transcription'	Unigene0044688'	'(at5g17680 : 171.0) disease resistance protein (TIR-NBS-LRR class), putative; FUNCTIONS IN: transmembrane receptor activity, ATP binding; INVOLVED IN: signal transduction, defense response, apoptosis, innate immune response; LOCATED IN: intrinsic to membrane; EXPRESSED IN: 14 plant structures; EXPRESSED DURING: 6 growth stages; CONTAINS InterPro DOMAIN/s: Leucine-rich repeat, typical subtype (In…	T
'20.1.5'	'stress.biotic.regulation of transcription'	Unigene0047357'	'(at1g69550 : 132.0) disease resistance protein (TIR-NBS-LRR class); FUNCTIONS IN: transmembrane receptor activity, nucleoside-triphosphatase activity, nucleotide binding, ATP binding; INVOLVED IN: signal transduction, defense response, apoptosis, innate immune response; LOCATED IN: intrinsic to membrane, endomembrane system; EXPRESSED IN: 21 plant structures; EXPRESSED DURING: 13 growth stages; …	T
'20.1.5'	'stress.biotic.regulation of transcription'	Unigene0049955'	'(at5g17680 : 112.0) disease resistance protein (TIR-NBS-LRR class), putative; FUNCTIONS IN: transmembrane receptor activity, ATP binding; INVOLVED IN: signal transduction, defense response, apoptosis, innate immune response; LOCATED IN: intrinsic to membrane; EXPRESSED IN: 14 plant structures; EXPRESSED DURING: 6 growth stages; CONTAINS InterPro DOMAIN/s: Leucine-rich repeat, typical subtype (In…	T
'20.1.5'	'stress.biotic.regulation of transcription'	Unigene0063657'	'(at4g12020 : 85.9) Encodes a member of the A1 subgroup of the MEKK (MAPK/ERK kinase kinase) family. MEKK is another name for Mitogen-Activated Protein Kinase Kinase Kinase (MAPKKK or MAP3K). This subgroup has four members: At4g08500 (MEKK1, also known as ARAKIN, MAP3Kb1, MAPKKK8), At4g08480 (MEKK2, also known as MAP3Kb4, MAPKKK9), At4g08470 (MEKK3, also known as MAP3Kb3, MAPKKK10) and At4g12020 …	T
'20.1.7'	'stress.biotic.PR-proteins'	Unigene0000023'	'(at1g58170 : 193.0) Disease resistance-responsive (dirigent-like protein) family protein; FUNCTIONS IN: molecular_function unknown; INVOLVED IN: N-terminal protein myristoylation, lignan biosynthetic process, defense response; LOCATED IN: endomembrane system; EXPRESSED IN: 17 plant structures; EXPRESSED DURING: 6 growth stages; CONTAINS InterPro DOMAIN/s: Plant disease resistance response protei…	T
'20.1.7'	'stress.biotic.PR-proteins'	Unigene0000733'	'(at1g69550 : 113.0) disease resistance protein (TIR-NBS-LRR class); FUNCTIONS IN: transmembrane receptor activity, nucleoside-triphosphatase activity, nucleotide binding, ATP binding; INVOLVED IN: signal transduction, defense response, apoptosis, innate immune response; LOCATED IN: intrinsic to membrane, endomembrane system; EXPRESSED IN: 21 plant structures; EXPRESSED DURING: 13 growth stages; …	T
'20.1.7'	'stress.biotic.PR-proteins'	Unigene0000746'	'(at3g14470 : 112.0) NB-ARC domain-containing disease resistance protein; FUNCTIONS IN: protein binding; INVOLVED IN: apoptosis, defense response; LOCATED IN: endomembrane system; EXPRESSED IN: 23 plant structures; EXPRESSED DURING: 14 growth stages; CONTAINS InterPro DOMAIN/s: Leucine-rich repeat-containing protein (InterPro:IPR015766), NB-ARC (InterPro:IPR002182), Leucine-rich repeat (InterPro:…	T
'20.1.7'	'stress.biotic.PR-proteins'	Unigene0000787'	'(at5g41750 : 202.0) Disease resistance protein (TIR-NBS-LRR class) family; FUNCTIONS IN: transmembrane receptor activity, nucleoside-triphosphatase activity, nucleotide binding, ATP binding; INVOLVED IN: signal transduction, apoptosis, defense response, innate immune response; LOCATED IN: intrinsic to membrane; CONTAINS InterPro DOMAIN/s: ATPase, AAA+ type, core (InterPro:IPR003593), NB-ARC (Int…	T
'20.1.7'	'stress.biotic.PR-proteins'	Unigene0000791'	'(at5g44510 : 171.0) Encodes TAO1 (Target of AvrB Operation), a TIR-NB-LRR protein that contributes to disease resistance induced by the Pseudomonas syringae effector AvrB.; target of AVRB operation1 (TAO1); FUNCTIONS IN: transmembrane receptor activity, ATP binding; INVOLVED IN: defense response to bacterium, defense response; LOCATED IN: intrinsic to membrane, chloroplast; EXPRESSED IN: 14 plan…	T
'20.1.7'	'stress.biotic.PR-proteins'	Unigene0000797'	'(at3g14460 : 92.0) LRR and NB-ARC domains-containing disease resistance protein; FUNCTIONS IN: ATP binding; INVOLVED IN: apoptosis, defense response; CONTAINS InterPro DOMAIN/s: NB-ARC (InterPro:IPR002182), Leucine-rich repeat (InterPro:IPR001611), Disease resistance protein (InterPro:IPR000767); BEST Arabidopsis thaliana protein match is: NB-ARC domain-containing disease resistance protein (TAI…	T
'20.1.7'	'stress.biotic.PR-proteins'	Unigene0000801'	'(at4g27220 : 82.8) NB-ARC domain-containing disease resistance protein; FUNCTIONS IN: ATP binding; INVOLVED IN: defense response, apoptosis; CONTAINS InterPro DOMAIN/s: NB-ARC (InterPro:IPR002182), Leucine-rich repeat (InterPro:IPR001611), Disease resistance protein (InterPro:IPR000767); BEST Arabidopsis thaliana protein match is: NB-ARC domain-containing disease resistance protein (TAIR:AT4G271…	T
'20.1.7'	'stress.biotic.PR-proteins'	Unigene0000810'	'(at3g46730 : 83.2) NB-ARC domain-containing disease resistance protein; FUNCTIONS IN: ATP binding; INVOLVED IN: defense response, apoptosis; LOCATED IN: endomembrane system; CONTAINS InterPro DOMAIN/s: NB-ARC (InterPro:IPR002182), Disease resistance protein (InterPro:IPR000767); BEST Arabidopsis thaliana protein match is: NB-ARC domain-containing disease resistance protein (TAIR:AT3G46530.1); Ha…	T
'20.1.7'	'stress.biotic.PR-proteins'	Unigene0000861'	'(at1g53350 : 80.1) Disease resistance protein (CC-NBS-LRR class) family; FUNCTIONS IN: ATP binding; INVOLVED IN: apoptosis, defense response; EXPRESSED IN: 19 plant structures; EXPRESSED DURING: 9 growth stages; CONTAINS InterPro DOMAIN/s: NB-ARC (InterPro:IPR002182), Disease resistance protein (InterPro:IPR000767); BEST Arabidopsis thaliana protein match is: Disease resistance protein (CC-NBS-L…	T
'20.1.7'	'stress.biotic.PR-proteins'	Unigene0000892'	'(at3g44670 : 96.7) Disease resistance protein (TIR-NBS-LRR class) family; FUNCTIONS IN: transmembrane receptor activity, nucleoside-triphosphatase activity, nucleotide binding, ATP binding; INVOLVED IN: defense response to bacterium, defense response; LOCATED IN: intrinsic to membrane; CONTAINS InterPro DOMAIN/s: ATPase, AAA+ type, core (InterPro:IPR003593), NB-ARC (InterPro:IPR002182), Leucine-…	T
'20.1.7'	'stress.biotic.PR-proteins'	Unigene0000914'	'(at1g45616 : 109.0) receptor like protein 6 (RLP6); INVOLVED IN: signal transduction, defense response; LOCATED IN: membrane; EXPRESSED IN: leaf; CONTAINS InterPro DOMAIN/s: Leucine-rich repeat-containing N-terminal domain, type 2 (InterPro:IPR013210), Leucine-rich repeat (InterPro:IPR001611); BEST Arabidopsis thaliana protein match is: receptor like protein 7 (TAIR:AT1G47890.1); Has 122755 Blas…	T
'20.1.7'	'stress.biotic.PR-proteins'	Unigene0000939'	'(at3g14470 : 82.0) NB-ARC domain-containing disease resistance protein; FUNCTIONS IN: protein binding; INVOLVED IN: apoptosis, defense response; LOCATED IN: endomembrane system; EXPRESSED IN: 23 plant structures; EXPRESSED DURING: 14 growth stages; CONTAINS InterPro DOMAIN/s: Leucine-rich repeat-containing protein (InterPro:IPR015766), NB-ARC (InterPro:IPR002182), Leucine-rich repeat (InterPro:I…	T
'20.1.7'	'stress.biotic.PR-proteins'	Unigene0000958'	'(at4g12020 : 202.0) Encodes a member of the A1 subgroup of the MEKK (MAPK/ERK kinase kinase) family. MEKK is another name for Mitogen-Activated Protein Kinase Kinase Kinase (MAPKKK or MAP3K). This subgroup has four members: At4g08500 (MEKK1, also known as ARAKIN, MAP3Kb1, MAPKKK8), At4g08480 (MEKK2, also known as MAP3Kb4, MAPKKK9), At4g08470 (MEKK3, also known as MAP3Kb3, MAPKKK10) and At4g12020…	T
'20.1.7'	'stress.biotic.PR-proteins'	Unigene0001021'	'(at3g14470 : 120.0) NB-ARC domain-containing disease resistance protein; FUNCTIONS IN: protein binding; INVOLVED IN: apoptosis, defense response; LOCATED IN: endomembrane system; EXPRESSED IN: 23 plant structures; EXPRESSED DURING: 14 growth stages; CONTAINS InterPro DOMAIN/s: Leucine-rich repeat-containing protein (InterPro:IPR015766), NB-ARC (InterPro:IPR002182), Leucine-rich repeat (InterPro:…	T
'20.1.7'	'stress.biotic.PR-proteins'	Unigene0001247'	'(at5g17880 : 100.0) Encodes a TIR-NBS-LRR protein CSA1 that functions in photomorphogenic development. csa1 mutants display a constitutive shade-avoidance (CSA) phenotype (long stem) under high red:far-red rations (i.e. in the absence of a shade signal). csa1 mutation can be complemented by RPS4, a TIR-NBS-LRR protein that confers resistance against bacterium Pseudomonas syringae.; constitutive …	T
'20.1.7'	'stress.biotic.PR-proteins'	Unigene0001303'	'(at3g14470 : 539.0) NB-ARC domain-containing disease resistance protein; FUNCTIONS IN: protein binding; INVOLVED IN: apoptosis, defense response; LOCATED IN: endomembrane system; EXPRESSED IN: 23 plant structures; EXPRESSED DURING: 14 growth stages; CONTAINS InterPro DOMAIN/s: Leucine-rich repeat-containing protein (InterPro:IPR015766), NB-ARC (InterPro:IPR002182), Leucine-rich repeat (InterPro:…	T
'20.1.7'	'stress.biotic.PR-proteins'	Unigene0001305'	'(at4g12010 : 97.1) Disease resistance protein (TIR-NBS-LRR class) family; FUNCTIONS IN: transmembrane receptor activity, ATP binding; INVOLVED IN: signal transduction, apoptosis, defense response, innate immune response; LOCATED IN: intrinsic to membrane; EXPRESSED IN: 22 plant structures; EXPRESSED DURING: 13 growth stages; CONTAINS InterPro DOMAIN/s: NB-ARC (InterPro:IPR002182), Leucine-rich r…	T
'20.1.7'	'stress.biotic.PR-proteins'	Unigene0001392'	'(at5g44510 : 87.8) Encodes TAO1 (Target of AvrB Operation), a TIR-NB-LRR protein that contributes to disease resistance induced by the Pseudomonas syringae effector AvrB.; target of AVRB operation1 (TAO1); FUNCTIONS IN: transmembrane receptor activity, ATP binding; INVOLVED IN: defense response to bacterium, defense response; LOCATED IN: intrinsic to membrane, chloroplast; EXPRESSED IN: 14 plant…	T
'20.1.7'	'stress.biotic.PR-proteins'	Unigene0001446'	'(at5g17680 : 293.0) disease resistance protein (TIR-NBS-LRR class), putative; FUNCTIONS IN: transmembrane receptor activity, ATP binding; INVOLVED IN: signal transduction, defense response, apoptosis, innate immune response; LOCATED IN: intrinsic to membrane; EXPRESSED IN: 14 plant structures; EXPRESSED DURING: 6 growth stages; CONTAINS InterPro DOMAIN/s: Leucine-rich repeat, typical subtype (In…	T
'20.1.7'	'stress.biotic.PR-proteins'	Unigene0001452'	'(at3g14470 : 311.0) NB-ARC domain-containing disease resistance protein; FUNCTIONS IN: protein binding; INVOLVED IN: apoptosis, defense response; LOCATED IN: endomembrane system; EXPRESSED IN: 23 plant structures; EXPRESSED DURING: 14 growth stages; CONTAINS InterPro DOMAIN/s: Leucine-rich repeat-containing protein (InterPro:IPR015766), NB-ARC (InterPro:IPR002182), Leucine-rich repeat (InterPro:…	T
'20.1.7'	'stress.biotic.PR-proteins'	Unigene0001473'	'(at1g47890 : 147.0) receptor like protein 7 (RLP7); FUNCTIONS IN: kinase activity; INVOLVED IN: signal transduction, defense response; LOCATED IN: endomembrane system; EXPRESSED IN: stem, stamen; EXPRESSED DURING: 4 anthesis; CONTAINS InterPro DOMAIN/s: Leucine-rich repeat-containing N-terminal domain, type 2 (InterPro:IPR013210), Leucine-rich repeat (InterPro:IPR001611); BEST Arabidopsis thalia…	T
'20.1.7'	'stress.biotic.PR-proteins'	Unigene0001579'	'(at4g16990 : 119.0) RESISTANCE TO LEPTOSPHAERIA MACULANS 3 (RLM3); FUNCTIONS IN: ATP binding; INVOLVED IN: defense response to fungus, incompatible interaction, regulation of defense response by callose deposition, defense response; EXPRESSED IN: 20 plant structures; EXPRESSED DURING: 13 growth stages; CONTAINS InterPro DOMAIN/s: NB-ARC (InterPro:IPR002182), Disease resistance/zinc finger/chromo…	T
'20.1.7'	'stress.biotic.PR-proteins'	Unigene0001580'	'(at3g14470 : 136.0) NB-ARC domain-containing disease resistance protein; FUNCTIONS IN: protein binding; INVOLVED IN: apoptosis, defense response; LOCATED IN: endomembrane system; EXPRESSED IN: 23 plant structures; EXPRESSED DURING: 14 growth stages; CONTAINS InterPro DOMAIN/s: Leucine-rich repeat-containing protein (InterPro:IPR015766), NB-ARC (InterPro:IPR002182), Leucine-rich repeat (InterPro:…	T
'20.1.7'	'stress.biotic.PR-proteins'	Unigene0001592'	'(at4g27190 : 202.0) NB-ARC domain-containing disease resistance protein; FUNCTIONS IN: nucleoside-triphosphatase activity, nucleotide binding, ATP binding; INVOLVED IN: apoptosis, defense response; LOCATED IN: cellular_component unknown; CONTAINS InterPro DOMAIN/s: ATPase, AAA+ type, core (InterPro:IPR003593), NB-ARC (InterPro:IPR002182), Disease resistance protein (InterPro:IPR000767); BEST Ara…	T
'20.1.7'	'stress.biotic.PR-proteins'	Unigene0001630'	'(at4g27190 : 243.0) NB-ARC domain-containing disease resistance protein; FUNCTIONS IN: nucleoside-triphosphatase activity, nucleotide binding, ATP binding; INVOLVED IN: apoptosis, defense response; LOCATED IN: cellular_component unknown; CONTAINS InterPro DOMAIN/s: ATPase, AAA+ type, core (InterPro:IPR003593), NB-ARC (InterPro:IPR002182), Disease resistance protein (InterPro:IPR000767); BEST Ara…	T
'20.1.7'	'stress.biotic.PR-proteins'	Unigene0001633'	'(at5g17680 : 182.0) disease resistance protein (TIR-NBS-LRR class), putative; FUNCTIONS IN: transmembrane receptor activity, ATP binding; INVOLVED IN: signal transduction, defense response, apoptosis, innate immune response; LOCATED IN: intrinsic to membrane; EXPRESSED IN: 14 plant structures; EXPRESSED DURING: 6 growth stages; CONTAINS InterPro DOMAIN/s: Leucine-rich repeat, typical subtype (In…	T
'20.1.7'	'stress.biotic.PR-proteins'	Unigene0001657'	'(at5g36930 : 284.0) Disease resistance protein (TIR-NBS-LRR class) family; FUNCTIONS IN: transmembrane receptor activity, ATP binding; INVOLVED IN: signal transduction, defense response, apoptosis, innate immune response; LOCATED IN: intrinsic to membrane; EXPRESSED IN: 19 plant structures; EXPRESSED DURING: 13 growth stages; CONTAINS InterPro DOMAIN/s: NB-ARC (InterPro:IPR002182), Toll-Interleu…	T
'20.1.7'	'stress.biotic.PR-proteins'	Unigene0001704'	'(at5g17680 : 104.0) disease resistance protein (TIR-NBS-LRR class), putative; FUNCTIONS IN: transmembrane receptor activity, ATP binding; INVOLVED IN: signal transduction, defense response, apoptosis, innate immune response; LOCATED IN: intrinsic to membrane; EXPRESSED IN: 14 plant structures; EXPRESSED DURING: 6 growth stages; CONTAINS InterPro DOMAIN/s: Leucine-rich repeat, typical subtype (In…	T
'20.1.7'	'stress.biotic.PR-proteins'	Unigene0001708'	'(at5g36930 : 195.0) Disease resistance protein (TIR-NBS-LRR class) family; FUNCTIONS IN: transmembrane receptor activity, ATP binding; INVOLVED IN: signal transduction, defense response, apoptosis, innate immune response; LOCATED IN: intrinsic to membrane; EXPRESSED IN: 19 plant structures; EXPRESSED DURING: 13 growth stages; CONTAINS InterPro DOMAIN/s: NB-ARC (InterPro:IPR002182), Toll-Interleu…	T
'20.1.7'	'stress.biotic.PR-proteins'	Unigene0001710'	'(at5g17680 : 148.0) disease resistance protein (TIR-NBS-LRR class), putative; FUNCTIONS IN: transmembrane receptor activity, ATP binding; INVOLVED IN: signal transduction, defense response, apoptosis, innate immune response; LOCATED IN: intrinsic to membrane; EXPRESSED IN: 14 plant structures; EXPRESSED DURING: 6 growth stages; CONTAINS InterPro DOMAIN/s: Leucine-rich repeat, typical subtype (In…	T
'20.1.7'	'stress.biotic.PR-proteins'	Unigene0001711'	'(at5g17680 : 230.0) disease resistance protein (TIR-NBS-LRR class), putative; FUNCTIONS IN: transmembrane receptor activity, ATP binding; INVOLVED IN: signal transduction, defense response, apoptosis, innate immune response; LOCATED IN: intrinsic to membrane; EXPRESSED IN: 14 plant structures; EXPRESSED DURING: 6 growth stages; CONTAINS InterPro DOMAIN/s: Leucine-rich repeat, typical subtype (In…	T
'20.1.7'	'stress.biotic.PR-proteins'	Unigene0001712'	'(at5g36930 : 182.0) Disease resistance protein (TIR-NBS-LRR class) family; FUNCTIONS IN: transmembrane receptor activity, ATP binding; INVOLVED IN: signal transduction, defense response, apoptosis, innate immune response; LOCATED IN: intrinsic to membrane; EXPRESSED IN: 19 plant structures; EXPRESSED DURING: 13 growth stages; CONTAINS InterPro DOMAIN/s: NB-ARC (InterPro:IPR002182), Toll-Interleu…	T
'20.1.7'	'stress.biotic.PR-proteins'	Unigene0001731'	'(at2g34930 : 609.0) disease resistance family protein / LRR family protein; INVOLVED IN: signal transduction, defense response to fungus, defense response; LOCATED IN: cell wall; EXPRESSED IN: 10 plant structures; EXPRESSED DURING: 7 growth stages; CONTAINS InterPro DOMAIN/s: Leucine-rich repeat-containing N-terminal domain, type 2 (InterPro:IPR013210), Leucine-rich repeat (InterPro:IPR001611); …	T
'20.1.7'	'stress.biotic.PR-proteins'	Unigene0001735'	'(at5g17680 : 153.0) disease resistance protein (TIR-NBS-LRR class), putative; FUNCTIONS IN: transmembrane receptor activity, ATP binding; INVOLVED IN: signal transduction, defense response, apoptosis, innate immune response; LOCATED IN: intrinsic to membrane; EXPRESSED IN: 14 plant structures; EXPRESSED DURING: 6 growth stages; CONTAINS InterPro DOMAIN/s: Leucine-rich repeat, typical subtype (In…	T
'20.1.7'	'stress.biotic.PR-proteins'	Unigene0001782'	'(at5g36930 : 81.3) Disease resistance protein (TIR-NBS-LRR class) family; FUNCTIONS IN: transmembrane receptor activity, ATP binding; INVOLVED IN: signal transduction, defense response, apoptosis, innate immune response; LOCATED IN: intrinsic to membrane; EXPRESSED IN: 19 plant structures; EXPRESSED DURING: 13 growth stages; CONTAINS InterPro DOMAIN/s: NB-ARC (InterPro:IPR002182), Toll-Interleuk…	T
'20.1.7'	'stress.biotic.PR-proteins'	Unigene0001847'	'(at3g14470 : 160.0) NB-ARC domain-containing disease resistance protein; FUNCTIONS IN: protein binding; INVOLVED IN: apoptosis, defense response; LOCATED IN: endomembrane system; EXPRESSED IN: 23 plant structures; EXPRESSED DURING: 14 growth stages; CONTAINS InterPro DOMAIN/s: Leucine-rich repeat-containing protein (InterPro:IPR015766), NB-ARC (InterPro:IPR002182), Leucine-rich repeat (InterPro:…	T
'20.1.7'	'stress.biotic.PR-proteins'	Unigene0001900'	'(at5g17680 : 327.0) disease resistance protein (TIR-NBS-LRR class), putative; FUNCTIONS IN: transmembrane receptor activity, ATP binding; INVOLVED IN: signal transduction, defense response, apoptosis, innate immune response; LOCATED IN: intrinsic to membrane; EXPRESSED IN: 14 plant structures; EXPRESSED DURING: 6 growth stages; CONTAINS InterPro DOMAIN/s: Leucine-rich repeat, typical subtype (In…	T
'20.1.7'	'stress.biotic.PR-proteins'	Unigene0001903'	'(at1g53350 : 409.0) Disease resistance protein (CC-NBS-LRR class) family; FUNCTIONS IN: ATP binding; INVOLVED IN: apoptosis, defense response; EXPRESSED IN: 19 plant structures; EXPRESSED DURING: 9 growth stages; CONTAINS InterPro DOMAIN/s: NB-ARC (InterPro:IPR002182), Disease resistance protein (InterPro:IPR000767); BEST Arabidopsis thaliana protein match is: Disease resistance protein (CC-NBS-…	T
'20.1.7'	'stress.biotic.PR-proteins'	Unigene0001966'	'(at5g17680 : 130.0) disease resistance protein (TIR-NBS-LRR class), putative; FUNCTIONS IN: transmembrane receptor activity, ATP binding; INVOLVED IN: signal transduction, defense response, apoptosis, innate immune response; LOCATED IN: intrinsic to membrane; EXPRESSED IN: 14 plant structures; EXPRESSED DURING: 6 growth stages; CONTAINS InterPro DOMAIN/s: Leucine-rich repeat, typical subtype (In…	T
'20.1.7'	'stress.biotic.PR-proteins'	Unigene0001967'	'(at5g17680 : 190.0) disease resistance protein (TIR-NBS-LRR class), putative; FUNCTIONS IN: transmembrane receptor activity, ATP binding; INVOLVED IN: signal transduction, defense response, apoptosis, innate immune response; LOCATED IN: intrinsic to membrane; EXPRESSED IN: 14 plant structures; EXPRESSED DURING: 6 growth stages; CONTAINS InterPro DOMAIN/s: Leucine-rich repeat, typical subtype (In…	T
'20.1.7'	'stress.biotic.PR-proteins'	Unigene0002002'	'(at1g69550 : 103.0) disease resistance protein (TIR-NBS-LRR class); FUNCTIONS IN: transmembrane receptor activity, nucleoside-triphosphatase activity, nucleotide binding, ATP binding; INVOLVED IN: signal transduction, defense response, apoptosis, innate immune response; LOCATED IN: intrinsic to membrane, endomembrane system; EXPRESSED IN: 21 plant structures; EXPRESSED DURING: 13 growth stages; …	T
'20.1.7'	'stress.biotic.PR-proteins'	Unigene0002010'	'(at3g14470 : 125.0) NB-ARC domain-containing disease resistance protein; FUNCTIONS IN: protein binding; INVOLVED IN: apoptosis, defense response; LOCATED IN: endomembrane system; EXPRESSED IN: 23 plant structures; EXPRESSED DURING: 14 growth stages; CONTAINS InterPro DOMAIN/s: Leucine-rich repeat-containing protein (InterPro:IPR015766), NB-ARC (InterPro:IPR002182), Leucine-rich repeat (InterPro:…	T
'20.1.7'	'stress.biotic.PR-proteins'	Unigene0002050'	'(at5g36930 : 140.0) Disease resistance protein (TIR-NBS-LRR class) family; FUNCTIONS IN: transmembrane receptor activity, ATP binding; INVOLVED IN: signal transduction, defense response, apoptosis, innate immune response; LOCATED IN: intrinsic to membrane; EXPRESSED IN: 19 plant structures; EXPRESSED DURING: 13 growth stages; CONTAINS InterPro DOMAIN/s: NB-ARC (InterPro:IPR002182), Toll-Interleu…	T
'20.1.7'	'stress.biotic.PR-proteins'	Unigene0002052'	'(at5g41750 : 202.0) Disease resistance protein (TIR-NBS-LRR class) family; FUNCTIONS IN: transmembrane receptor activity, nucleoside-triphosphatase activity, nucleotide binding, ATP binding; INVOLVED IN: signal transduction, apoptosis, defense response, innate immune response; LOCATED IN: intrinsic to membrane; CONTAINS InterPro DOMAIN/s: ATPase, AAA+ type, core (InterPro:IPR003593), NB-ARC (Int…	T
'20.1.7'	'stress.biotic.PR-proteins'	Unigene0002299'	'(at1g27180 : 189.0) disease resistance protein (TIR-NBS-LRR class), putative; FUNCTIONS IN: transmembrane receptor activity, ATP binding; INVOLVED IN: signal transduction, apoptosis, defense response, innate immune response; LOCATED IN: intrinsic to membrane; CONTAINS InterPro DOMAIN/s: NB-ARC (InterPro:IPR002182), Leucine-rich repeat, typical subtype (InterPro:IPR003591), Disease resistance pro…	T
'20.1.7'	'stress.biotic.PR-proteins'	Unigene0002420'	'(at5g17680 : 104.0) disease resistance protein (TIR-NBS-LRR class), putative; FUNCTIONS IN: transmembrane receptor activity, ATP binding; INVOLVED IN: signal transduction, defense response, apoptosis, innate immune response; LOCATED IN: intrinsic to membrane; EXPRESSED IN: 14 plant structures; EXPRESSED DURING: 6 growth stages; CONTAINS InterPro DOMAIN/s: Leucine-rich repeat, typical subtype (In…	T
'20.1.7'	'stress.biotic.PR-proteins'	Unigene0002463'	'(at1g27180 : 138.0) disease resistance protein (TIR-NBS-LRR class), putative; FUNCTIONS IN: transmembrane receptor activity, ATP binding; INVOLVED IN: signal transduction, apoptosis, defense response, innate immune response; LOCATED IN: intrinsic to membrane; CONTAINS InterPro DOMAIN/s: NB-ARC (InterPro:IPR002182), Leucine-rich repeat, typical subtype (InterPro:IPR003591), Disease resistance pro…	T
'20.1.7'	'stress.biotic.PR-proteins'	Unigene0002524'	'(at5g41540 : 107.0) Disease resistance protein (TIR-NBS-LRR class) family; FUNCTIONS IN: transmembrane receptor activity, nucleoside-triphosphatase activity, nucleotide binding, ATP binding; INVOLVED IN: signal transduction, defense response, apoptosis, innate immune response; LOCATED IN: intrinsic to membrane; CONTAINS InterPro DOMAIN/s: ATPase, AAA+ type, core (InterPro:IPR003593), NB-ARC (Int…	T
'20.1.7'	'stress.biotic.PR-proteins'	Unigene0002525'	'(at1g72840 : 116.0) Disease resistance protein (TIR-NBS-LRR class); FUNCTIONS IN: transmembrane receptor activity, ATP binding; INVOLVED IN: signal transduction, defense response, apoptosis, innate immune response; LOCATED IN: intrinsic to membrane; EXPRESSED IN: ovule, embryo, sperm cell, root, seed; EXPRESSED DURING: E expanded cotyledon stage, D bilateral stage; CONTAINS InterPro DOMAIN/s: NB…	T
'20.1.7'	'stress.biotic.PR-proteins'	Unigene0002662'	'(at5g17680 : 360.0) disease resistance protein (TIR-NBS-LRR class), putative; FUNCTIONS IN: transmembrane receptor activity, ATP binding; INVOLVED IN: signal transduction, defense response, apoptosis, innate immune response; LOCATED IN: intrinsic to membrane; EXPRESSED IN: 14 plant structures; EXPRESSED DURING: 6 growth stages; CONTAINS InterPro DOMAIN/s: Leucine-rich repeat, typical subtype (In…	T
'20.1.7'	'stress.biotic.PR-proteins'	Unigene0002743'	'(at3g14470 : 132.0) NB-ARC domain-containing disease resistance protein; FUNCTIONS IN: protein binding; INVOLVED IN: apoptosis, defense response; LOCATED IN: endomembrane system; EXPRESSED IN: 23 plant structures; EXPRESSED DURING: 14 growth stages; CONTAINS InterPro DOMAIN/s: Leucine-rich repeat-containing protein (InterPro:IPR015766), NB-ARC (InterPro:IPR002182), Leucine-rich repeat (InterPro:…	T
'20.1.7'	'stress.biotic.PR-proteins'	Unigene0002913'	'(at2g34930 : 153.0) disease resistance family protein / LRR family protein; INVOLVED IN: signal transduction, defense response to fungus, defense response; LOCATED IN: cell wall; EXPRESSED IN: 10 plant structures; EXPRESSED DURING: 7 growth stages; CONTAINS InterPro DOMAIN/s: Leucine-rich repeat-containing N-terminal domain, type 2 (InterPro:IPR013210), Leucine-rich repeat (InterPro:IPR001611); …	T
'20.1.7'	'stress.biotic.PR-proteins'	Unigene0002933'	'(at1g27180 : 110.0) disease resistance protein (TIR-NBS-LRR class), putative; FUNCTIONS IN: transmembrane receptor activity, ATP binding; INVOLVED IN: signal transduction, apoptosis, defense response, innate immune response; LOCATED IN: intrinsic to membrane; CONTAINS InterPro DOMAIN/s: NB-ARC (InterPro:IPR002182), Leucine-rich repeat, typical subtype (InterPro:IPR003591), Disease resistance pro…	T
'20.1.7'	'stress.biotic.PR-proteins'	Unigene0002999'	'(at4g16890 : 175.0) Encodes a Toll Interleukin1 receptor-nucleotide binding-Leu- rich repeat-type resistance gene (TIR-NB-LRR-type) involved in the salicylic acid-dependent defense response pathway. Mutant plants constitutively express pathogenesis-related (PR) genes and are pathogen resistant. Resistance signaling in snc1 requires EDS1, MOS3 and PAD4.; SUPPRESSOR OF NPR1-1, CONSTITUTIVE 1 (SNC1…	T
'20.1.7'	'stress.biotic.PR-proteins'	Unigene0003177'	'(at3g14470 : 167.0) NB-ARC domain-containing disease resistance protein; FUNCTIONS IN: protein binding; INVOLVED IN: apoptosis, defense response; LOCATED IN: endomembrane system; EXPRESSED IN: 23 plant structures; EXPRESSED DURING: 14 growth stages; CONTAINS InterPro DOMAIN/s: Leucine-rich repeat-containing protein (InterPro:IPR015766), NB-ARC (InterPro:IPR002182), Leucine-rich repeat (InterPro:…	T
'20.1.7'	'stress.biotic.PR-proteins'	Unigene0003178'	'(at3g14470 : 285.0) NB-ARC domain-containing disease resistance protein; FUNCTIONS IN: protein binding; INVOLVED IN: apoptosis, defense response; LOCATED IN: endomembrane system; EXPRESSED IN: 23 plant structures; EXPRESSED DURING: 14 growth stages; CONTAINS InterPro DOMAIN/s: Leucine-rich repeat-containing protein (InterPro:IPR015766), NB-ARC (InterPro:IPR002182), Leucine-rich repeat (InterPro:…	T
'20.1.7'	'stress.biotic.PR-proteins'	Unigene0003183'	'(at3g14470 : 431.0) NB-ARC domain-containing disease resistance protein; FUNCTIONS IN: protein binding; INVOLVED IN: apoptosis, defense response; LOCATED IN: endomembrane system; EXPRESSED IN: 23 plant structures; EXPRESSED DURING: 14 growth stages; CONTAINS InterPro DOMAIN/s: Leucine-rich repeat-containing protein (InterPro:IPR015766), NB-ARC (InterPro:IPR002182), Leucine-rich repeat (InterPro:…	T
'20.1.7'	'stress.biotic.PR-proteins'	Unigene0003196'	'(at1g72860 : 121.0) Disease resistance protein (TIR-NBS-LRR class) family; FUNCTIONS IN: transmembrane receptor activity, ATP binding; INVOLVED IN: signal transduction, apoptosis, defense response, innate immune response; LOCATED IN: intrinsic to membrane; EXPRESSED IN: stem, leaf; CONTAINS InterPro DOMAIN/s: NB-ARC (InterPro:IPR002182), Leucine-rich repeat (InterPro:IPR001611), Disease resistan…	T
'20.1.7'	'stress.biotic.PR-proteins'	Unigene0003263'	'(at3g14470 : 121.0) NB-ARC domain-containing disease resistance protein; FUNCTIONS IN: protein binding; INVOLVED IN: apoptosis, defense response; LOCATED IN: endomembrane system; EXPRESSED IN: 23 plant structures; EXPRESSED DURING: 14 growth stages; CONTAINS InterPro DOMAIN/s: Leucine-rich repeat-containing protein (InterPro:IPR015766), NB-ARC (InterPro:IPR002182), Leucine-rich repeat (InterPro:…	T
'20.1.7'	'stress.biotic.PR-proteins'	Unigene0003352'	'(at4g27220 : 89.4) NB-ARC domain-containing disease resistance protein; FUNCTIONS IN: ATP binding; INVOLVED IN: defense response, apoptosis; CONTAINS InterPro DOMAIN/s: NB-ARC (InterPro:IPR002182), Leucine-rich repeat (InterPro:IPR001611), Disease resistance protein (InterPro:IPR000767); BEST Arabidopsis thaliana protein match is: NB-ARC domain-containing disease resistance protein (TAIR:AT4G271…	T
'20.1.7'	'stress.biotic.PR-proteins'	Unigene0003353'	'(at4g27220 : 171.0) NB-ARC domain-containing disease resistance protein; FUNCTIONS IN: ATP binding; INVOLVED IN: defense response, apoptosis; CONTAINS InterPro DOMAIN/s: NB-ARC (InterPro:IPR002182), Leucine-rich repeat (InterPro:IPR001611), Disease resistance protein (InterPro:IPR000767); BEST Arabidopsis thaliana protein match is: NB-ARC domain-containing disease resistance protein (TAIR:AT4G27…	T
'20.1.7'	'stress.biotic.PR-proteins'	Unigene0003354'	'(at1g72840 : 181.0) Disease resistance protein (TIR-NBS-LRR class); FUNCTIONS IN: transmembrane receptor activity, ATP binding; INVOLVED IN: signal transduction, defense response, apoptosis, innate immune response; LOCATED IN: intrinsic to membrane; EXPRESSED IN: ovule, embryo, sperm cell, root, seed; EXPRESSED DURING: E expanded cotyledon stage, D bilateral stage; CONTAINS InterPro DOMAIN/s: NB…	T
'20.1.7'	'stress.biotic.PR-proteins'	Unigene0003368'	'(at5g36930 : 85.9) Disease resistance protein (TIR-NBS-LRR class) family; FUNCTIONS IN: transmembrane receptor activity, ATP binding; INVOLVED IN: signal transduction, defense response, apoptosis, innate immune response; LOCATED IN: intrinsic to membrane; EXPRESSED IN: 19 plant structures; EXPRESSED DURING: 13 growth stages; CONTAINS InterPro DOMAIN/s: NB-ARC (InterPro:IPR002182), Toll-Interleuk…	T
'20.1.7'	'stress.biotic.PR-proteins'	Unigene0003395'	'(at3g14470 : 350.0) NB-ARC domain-containing disease resistance protein; FUNCTIONS IN: protein binding; INVOLVED IN: apoptosis, defense response; LOCATED IN: endomembrane system; EXPRESSED IN: 23 plant structures; EXPRESSED DURING: 14 growth stages; CONTAINS InterPro DOMAIN/s: Leucine-rich repeat-containing protein (InterPro:IPR015766), NB-ARC (InterPro:IPR002182), Leucine-rich repeat (InterPro:…	T
'20.1.7'	'stress.biotic.PR-proteins'	Unigene0003396'	'(at1g27170 : 192.0) transmembrane receptors;ATP binding; FUNCTIONS IN: transmembrane receptor activity, ATP binding; INVOLVED IN: signal transduction, defense response, apoptosis, innate immune response; CONTAINS InterPro DOMAIN/s: Leucine-rich repeat, typical subtype (InterPro:IPR003591), NB-ARC (InterPro:IPR002182), Leucine-rich repeat (InterPro:IPR001611), Disease resistance protein (InterPro…	T
'20.1.7'	'stress.biotic.PR-proteins'	Unigene0003526'	'(at4g12020 : 102.0) Encodes a member of the A1 subgroup of the MEKK (MAPK/ERK kinase kinase) family. MEKK is another name for Mitogen-Activated Protein Kinase Kinase Kinase (MAPKKK or MAP3K). This subgroup has four members: At4g08500 (MEKK1, also known as ARAKIN, MAP3Kb1, MAPKKK8), At4g08480 (MEKK2, also known as MAP3Kb4, MAPKKK9), At4g08470 (MEKK3, also known as MAP3Kb3, MAPKKK10) and At4g12020…	T
'20.1.7'	'stress.biotic.PR-proteins'	Unigene0003627'	'(at5g17680 : 149.0) disease resistance protein (TIR-NBS-LRR class), putative; FUNCTIONS IN: transmembrane receptor activity, ATP binding; INVOLVED IN: signal transduction, defense response, apoptosis, innate immune response; LOCATED IN: intrinsic to membrane; EXPRESSED IN: 14 plant structures; EXPRESSED DURING: 6 growth stages; CONTAINS InterPro DOMAIN/s: Leucine-rich repeat, typical subtype (In…	T
'20.1.7'	'stress.biotic.PR-proteins'	Unigene0003677'	'(at4g12020 : 205.0) Encodes a member of the A1 subgroup of the MEKK (MAPK/ERK kinase kinase) family. MEKK is another name for Mitogen-Activated Protein Kinase Kinase Kinase (MAPKKK or MAP3K). This subgroup has four members: At4g08500 (MEKK1, also known as ARAKIN, MAP3Kb1, MAPKKK8), At4g08480 (MEKK2, also known as MAP3Kb4, MAPKKK9), At4g08470 (MEKK3, also known as MAP3Kb3, MAPKKK10) and At4g12020…	T
'20.1.7'	'stress.biotic.PR-proteins'	Unigene0003695'	'(at5g36930 : 337.0) Disease resistance protein (TIR-NBS-LRR class) family; FUNCTIONS IN: transmembrane receptor activity, ATP binding; INVOLVED IN: signal transduction, defense response, apoptosis, innate immune response; LOCATED IN: intrinsic to membrane; EXPRESSED IN: 19 plant structures; EXPRESSED DURING: 13 growth stages; CONTAINS InterPro DOMAIN/s: NB-ARC (InterPro:IPR002182), Toll-Interleu…	T
'20.1.7'	'stress.biotic.PR-proteins'	Unigene0003732'	'(at5g36930 : 151.0) Disease resistance protein (TIR-NBS-LRR class) family; FUNCTIONS IN: transmembrane receptor activity, ATP binding; INVOLVED IN: signal transduction, defense response, apoptosis, innate immune response; LOCATED IN: intrinsic to membrane; EXPRESSED IN: 19 plant structures; EXPRESSED DURING: 13 growth stages; CONTAINS InterPro DOMAIN/s: NB-ARC (InterPro:IPR002182), Toll-Interleu…	T
'20.1.7'	'stress.biotic.PR-proteins'	Unigene0003898'	'(at5g17680 : 118.0) disease resistance protein (TIR-NBS-LRR class), putative; FUNCTIONS IN: transmembrane receptor activity, ATP binding; INVOLVED IN: signal transduction, defense response, apoptosis, innate immune response; LOCATED IN: intrinsic to membrane; EXPRESSED IN: 14 plant structures; EXPRESSED DURING: 6 growth stages; CONTAINS InterPro DOMAIN/s: Leucine-rich repeat, typical subtype (In…	T
'20.1.7'	'stress.biotic.PR-proteins'	Unigene0003925'	'(at3g14460 : 91.7) LRR and NB-ARC domains-containing disease resistance protein; FUNCTIONS IN: ATP binding; INVOLVED IN: apoptosis, defense response; CONTAINS InterPro DOMAIN/s: NB-ARC (InterPro:IPR002182), Leucine-rich repeat (InterPro:IPR001611), Disease resistance protein (InterPro:IPR000767); BEST Arabidopsis thaliana protein match is: NB-ARC domain-containing disease resistance protein (TAI…	T
'20.1.7'	'stress.biotic.PR-proteins'	Unigene0003934'	'(at5g17680 : 196.0) disease resistance protein (TIR-NBS-LRR class), putative; FUNCTIONS IN: transmembrane receptor activity, ATP binding; INVOLVED IN: signal transduction, defense response, apoptosis, innate immune response; LOCATED IN: intrinsic to membrane; EXPRESSED IN: 14 plant structures; EXPRESSED DURING: 6 growth stages; CONTAINS InterPro DOMAIN/s: Leucine-rich repeat, typical subtype (In…	T
'20.1.7'	'stress.biotic.PR-proteins'	Unigene0003936'	'(at1g27180 : 220.0) disease resistance protein (TIR-NBS-LRR class), putative; FUNCTIONS IN: transmembrane receptor activity, ATP binding; INVOLVED IN: signal transduction, apoptosis, defense response, innate immune response; LOCATED IN: intrinsic to membrane; CONTAINS InterPro DOMAIN/s: NB-ARC (InterPro:IPR002182), Leucine-rich repeat, typical subtype (InterPro:IPR003591), Disease resistance pro…	T
'20.1.7'	'stress.biotic.PR-proteins'	Unigene0003952'	'(at4g19510 : 192.0) Disease resistance protein (TIR-NBS-LRR class); FUNCTIONS IN: transmembrane receptor activity, ATP binding; INVOLVED IN: signal transduction, apoptosis, defense response, innate immune response; LOCATED IN: intrinsic to membrane, endomembrane system; EXPRESSED IN: 23 plant structures; EXPRESSED DURING: 14 growth stages; CONTAINS InterPro DOMAIN/s: NB-ARC (InterPro:IPR002182),…	T
'20.1.7'	'stress.biotic.PR-proteins'	Unigene0003994'	'(at4g12010 : 489.0) Disease resistance protein (TIR-NBS-LRR class) family; FUNCTIONS IN: transmembrane receptor activity, ATP binding; INVOLVED IN: signal transduction, apoptosis, defense response, innate immune response; LOCATED IN: intrinsic to membrane; EXPRESSED IN: 22 plant structures; EXPRESSED DURING: 13 growth stages; CONTAINS InterPro DOMAIN/s: NB-ARC (InterPro:IPR002182), Leucine-rich …	T
'20.1.7'	'stress.biotic.PR-proteins'	Unigene0004040'	'(at1g65850 : 122.0) Disease resistance protein (TIR-NBS-LRR class) family; FUNCTIONS IN: transmembrane receptor activity, ATP binding; INVOLVED IN: signal transduction, apoptosis, defense response, innate immune response; LOCATED IN: intrinsic to membrane; EXPRESSED IN: 8 plant structures; EXPRESSED DURING: LP.04 four leaves visible, 4 anthesis, LP.02 two leaves visible, petal differentiation an…	T
'20.1.7'	'stress.biotic.PR-proteins'	Unigene0004139'	'(at5g48620 : 107.0) Disease resistance protein (CC-NBS-LRR class) family; FUNCTIONS IN: ATP binding; INVOLVED IN: defense response, apoptosis; LOCATED IN: plasma membrane; EXPRESSED IN: cultured cell; CONTAINS InterPro DOMAIN/s: NB-ARC (InterPro:IPR002182), Disease resistance protein (InterPro:IPR000767); BEST Arabidopsis thaliana protein match is: Disease resistance protein (CC-NBS-LRR class) f…	T
'20.1.7'	'stress.biotic.PR-proteins'	Unigene0004209'	'(at5g36930 : 217.0) Disease resistance protein (TIR-NBS-LRR class) family; FUNCTIONS IN: transmembrane receptor activity, ATP binding; INVOLVED IN: signal transduction, defense response, apoptosis, innate immune response; LOCATED IN: intrinsic to membrane; EXPRESSED IN: 19 plant structures; EXPRESSED DURING: 13 growth stages; CONTAINS InterPro DOMAIN/s: NB-ARC (InterPro:IPR002182), Toll-Interleu…	T
'20.1.7'	'stress.biotic.PR-proteins'	Unigene0004226'	'(at4g12020 : 90.9) Encodes a member of the A1 subgroup of the MEKK (MAPK/ERK kinase kinase) family. MEKK is another name for Mitogen-Activated Protein Kinase Kinase Kinase (MAPKKK or MAP3K). This subgroup has four members: At4g08500 (MEKK1, also known as ARAKIN, MAP3Kb1, MAPKKK8), At4g08480 (MEKK2, also known as MAP3Kb4, MAPKKK9), At4g08470 (MEKK3, also known as MAP3Kb3, MAPKKK10) and At4g12020 …	T
'20.1.7'	'stress.biotic.PR-proteins'	Unigene0004350'	'(at4g12020 : 85.9) Encodes a member of the A1 subgroup of the MEKK (MAPK/ERK kinase kinase) family. MEKK is another name for Mitogen-Activated Protein Kinase Kinase Kinase (MAPKKK or MAP3K). This subgroup has four members: At4g08500 (MEKK1, also known as ARAKIN, MAP3Kb1, MAPKKK8), At4g08480 (MEKK2, also known as MAP3Kb4, MAPKKK9), At4g08470 (MEKK3, also known as MAP3Kb3, MAPKKK10) and At4g12020 …	T
[truncated: 8,428 more rows]

## Sheet: SVM-GIG vs. TM-GIG
Stage-specific DEGs in the SVM-GIG vs. TM-GIG comparison were annotated by Mercator software.
BINCODE	NAME	IDENTIFIER	DESCRIPTION	TYPE
'0'	'control genes'	''	''
'1'	'PS'	''	''
'1.1'	'PS.lightreaction'	''	''
[truncated: 10,938 more rows]

## Sheet: VM-OB vs. TM-OB
DEGs in VM-OB vs. TM-OB were annotated by Mercator software.
[truncated: 2,973 more rows]
