# Supplementary material for: Comparative transcriptome analysis of the floral transition in Rosa chinensis ‘Old Blush’ and R. odorata var. gigantea
Source: Sci Rep. 2017 Jul 20;7:6068. doi: 10.1038/s41598-017-05850-8 (PMC5519770; doi:10.1038/s41598-017-05850-8)
Supplement: Supplementary file 5 — Supplementary Table S4 [file 41598_2017_5850_MOESM5_ESM.xlsx]

## Sheet: 工作表1
Table S4 Primers used to assay gene expression by RT-qPCR
Gene name		Gene ID	Forward primer (5' to 3')	Reverse primer (5' to 3')
R. chinensis ‘Old Blush’	VRN1	c32035_g1	ACACACAAACATCTCCTTCCTC	GTCTGCACTTATGAGCCACTAC
	COL16	c30323_g1	GGGATTACTGGATGGGACTAAAG	CCTCCTCCTCTTCAATCTTCAC
	FRI4	c19328_g1	GTCTCCCTCACACACTCAATAC	TGCTTCTGGTGAGTAAGCATAG
	GBSS1	c33953_g1	TGACTGTTTCACCGCGTTAT	ACCGAACCATCTCAATCTTCTG
	BAM	c34599_g1	AGGTGGAGGCTGGAATAGTA	GATAGACTTGGCTGAGGAAAGG
	DRM1	c38623_g3	ATCAGGATAACGTGGTTGTCTC	GACCCGCATTTGAATGGATAAG
Rosa. odorata var gigantea	COL1	Unigene0017356	CTAAGAAGCCTCTCTGGGTAAAG	CCAGCTACAACTACTGAACTACC
	AGL24	Unigene0033645	AGAAGGTGATCCTGGGTTATTG	TCCTCTGCCTCTGCTTAGTA
	FY	Unigene0044517	GTAAGAGGATGCCAAGCTAGAG	CTTTACGACTTGAGGGCTATGA
	KSN	Unigene0067633	TCCTCCCTATGGCTAGGTTATC	CGGAGAGAGAGCAACAACTAAA
	VRN1	Unigene0095475	CTACGCCACAGAATGGAGATAC	GCATCAGCCTCACTCTTGAT
	SUF4	Unigene0048445	CTTGGAGGGATTCGACAGATA	CTCTCCATAATGTGCAGCCA
	RcActin		TCAAGGATTGGTGGACTTCAGT	ACCAGAGAACAAGAATGCAAGC
